# Supplementary material for: Uncovering nonlinear causal relationship between public environmental concern and air pollution in China using convergent cross mapping
Source: Sci Rep. 2026 Apr 27;16:19483. doi: 10.1038/s41598-026-50678-w (PMC13287476; doi:10.1038/s41598-026-50678-w)
Supplement: Supplementary file 1 — Supplementary Material 1 [file 41598_2026_50678_MOESM1_ESM.zip]

Archive with 3 entries (3 files):
- AQI_DATA.xlsx
- PEC_DATA.csv
- PM25_DATA.csv
