# Supplementary material for: Uncovering nonlinear causal relationship between public environmental concern and air pollution in China using convergent cross mapping
Source: Sci Rep. 2026 Apr 27;16:19483. doi: 10.1038/s41598-026-50678-w (PMC13287476; doi:10.1038/s41598-026-50678-w)
Supplement: Supplementary file 1 — Supplementary Material 1 [file 41598_2026_50678_MOESM1_ESM.zip › AQI_DATA.xlsx]

## Sheet: Sheet1
安阳	保定	北京	滨州	沧州	常德	常州	成都	赤峰	大连	德阳	德州	东莞	佛山	福州	阜阳	赣州	广州	桂林	哈尔滨	海口	邯郸	杭州	合肥	菏泽	衡阳	呼和浩特	湖州	淮安	黄冈	惠州	济南	济宁	嘉兴	江门	揭阳	金华	晋中	荆门	九江	昆明	兰州	廊坊	连云港	聊城	临汾	临沂	泸州	洛阳	绵阳
193.458	75.5417	38.2917	204.25	157.542	151.125	147.792	68.4167	46	36.5	85.5417	184.5	41.1667	38.0833	38.75	232.833	48.25	39.0833	83.4583	40.5417	40.125	168.083	119.917	141	259.208	117.292	84.5417	138.792	187.167	207	51.2917	176.667	234.333	126.708	43.2083	55.9167	92.75	70.2917	169.25	108.833	24	105.833	66.8333	150.417	198.583	137.583	187.083	87.8333	182.417	107.458
170.125	53.4167	21.9583	59.3333	80.375	125.792	110.042	77.5	36.9167	33.4583	96.0417	122.5	43.75	42.4583	37.8333	169.875	54.9583	41.75	105.292	50.4583	42.125	150.5	109.5	159	228.792	161.542	49.2083	133.917	60.0833	123.625	49.5833	117.875	176.708	130.875	46.8333	55.5417	95.5	96.5833	158.208	71	30	80.1667	31.6667	68.625	221.375	213.75	104.292	82.3333	214.042	93.0833
239.458	79.9583	36.5	108.833	95.5833	212.375	52.0833	115.375	61	42.3333	127.25	181.083	37.125	45.9583	34.1667	114.875	56.2917	46.875	87.2917	69.8333	57.7917	197.375	68.4583	101.833	200.625	142.542	83.0833	71.7083	56	125.458	46.0833	165.5	156.333	45.875	52.0417	49.125	82.1667	129.5	223.958	111.792	30.7917	98.5	50.0833	102.5	235.833	205.75	158.625	86.75	257.542	114.042
223.042	113.417	63.5625	163.646	121.521	269.396	79.1667	110.875	67.8542	42.125	109.312	256.188	42.7917	51.7708	33.5833	170.646	57.4792	50.25	99.25	126.625	47.2083	194.625	64.6875	91.25	276.729	128.771	91.1458	62.9583	100.146	113.521	50.1667	194.562	159.604	53.6667	53.0417	42.6042	61.8542	106.667	257.125	80.625	26.2083	103.562	94.6875	112.396	247.062	179.479	156.312	82.5625	285.333	115.375
294.75	209.833	106	257.917	232	323.375	99.5	105.375	56.9167	105.125	109.125	303.458	48.375	53.9583	35.9167	170.25	48.25	50.2083	101.167	142.5	48.75	264.708	86	118.5	348.625	119.708	84.7083	84.625	133.125	86.9167	52.9583	240.417	202.083	74.125	59.9583	49.9583	80.9167	114.833	271.458	60.0833	38.6667	184.333	202.625	138.333	317.333	210.708	213.75	105.667	325.583	95.875
178.417	163.875	103.125	252.5	265.667	199.792	146.792	99.375	198.833	228.333	109.917	218.792	39.0417	50.0833	35.2917	216.5	52.7083	46.1667	105.75	291.042	50.6667	143.25	70.7917	137.708	249.792	177.417	135.125	107.667	197.792	165.042	43.4167	179.292	236.667	99.4167	52	51.75	68.0833	128.708	151.792	95.2083	43.625	172.333	209.625	173.083	240.5	279.792	199.667	79.625	167.5	120.167
127.729	89.7292	66.1458	106.771	104.146	78.0208	137.062	109.458	63.3542	99.7292	121.125	110.979	41	53.9375	44.25	148.021	61.6875	45.9583	105.125	286.854	54.2917	123.542	68.8333	122.396	136.188	156.375	87.4583	100.604	203.292	146.417	45.3125	110.146	198.5	110.417	54.3333	55.6458	61.75	110.25	113.104	83.8542	47.3333	109.396	99.875	179.854	148.021	135.833	210.521	108.083	115.042	113.646
161.896	94.6667	59.2083	162.104	104.083	100.875	103.562	130.083	46.0625	71.4167	144.979	142.042	55.0833	54.6458	62.0417	116.625	73	56.2083	76.1667	153.875	33.0208	141.062	69.25	76.5833	251.062	126.104	84.6458	90.875	129.042	81.2917	55.8333	194.771	214.271	82.625	54.5208	61.5	75.5417	103.25	159.375	76.125	57.875	94.1042	73.7083	156.125	244.917	139.375	193.083	147.271	134	132.125
110	62.0833	34.1667	53.0833	58.25	197.292	126.625	135.625	35.7917	37.25	160	68.75	25.5417	26.2917	36.4167	230.25	40.3333	24.9167	58	118.458	30.7917	102.917	91.4167	122.75	131.458	57.625	62.625	112.458	141.75	151	39.9167	79.7083	137.292	105.25	41.2917	61.7917	96.6667	80.2083	177.292	84	56.0417	102.583	55.5417	121.958	90.4583	131.292	115.25	238.625	152.417	153.5
102.333	59.3333	60.4583	53.75	54.1667	243.625	42.5833	138.167	63.875	36.9583	180.667	62	13.4167	15.7083	40.625	73.6667	28.3333	13.625	72.1667	73.6667	15.125	92.2083	66.125	70.5	69.3333	177.5	88.3333	46.25	44.7917	262.333	13.875	57.875	49	45.3333	20.5833	29.875	102.708	85.875	182.833	134.167	52.7083	118.458	49.2917	42.625	59.625	105.958	43.2917	239.542	76.75	174.542
144.083	116.667	81.8333	107.708	114.833	309.417	55.1667	195.5	74.2917	44.9583	204.417	102.5	22.125	17.4167	36.625	134.708	46.4167	18.875	131.042	76	28.2917	134.917	56.7083	84.0417	116.708	269.875	129.583	49.9583	57.0833	128.917	22.1667	79.375	84.0417	48.5	20.5	42.0417	59.75	129.5	201.542	100.833	41.375	115.958	118.958	37.25	85.8333	136.25	62.0417	190.75	123.958	201.333
195.042	118.708	115.417	97.2917	162.917	279.417	50.7083	170.792	79.0417	34.2917	199.792	175.708	36.125	31.6667	31.0417	146.458	39.4583	31.8333	94.75	73.4167	27.9167	177.167	59.9583	69.75	179.042	148.875	137.583	56.625	82.5417	70.4583	33.0833	125.5	110.208	38.4167	36.7917	50.9583	70.6667	125.125	236.792	69.0833	34.0833	197.708	131.833	41.5833	193.667	172.042	61.375	154.292	212.625	201.5
182.5	120.625	100.25	90.9167	112.208	159.208	70.75	151.667	55.4583	45.875	171.167	123	20.25	22.9167	48.0417	138.375	22.7083	22.5	38.2917	56	18.75	161.417	33.2917	44.875	201.958	53.2917	86.7917	41.4583	94.5	56.125	26.375	165.333	218.458	31	25.9167	51.125	56.4167	174.958	153.042	36.2917	26.9167	331.958	86.5	79.7083	162.042	177.625	87.875	199.792	184.208	154.708
39.0417	31.4583	20.875	42	29.625	79.1667	16.8333	114.25	25.1667	70.9792	116.125	33.5833	24.1042	22.2083	34.8333	53.8958	22.3125	25.1875	30.3958	28.75	20.0833	39.4375	15.6667	39.1458	43.875	33.8958	27.5	18.75	41.625	31.75	25.125	45.1875	48.1042	16.8333	24.6667	37.0417	14.5833	37.1875	77.7083	29.125	27.625	78.1667	23.7083	46.1667	38.2083	44.6667	42.6667	114.5	43.4792	105.979
50.375	39.2083	23.0417	32.8333	33.8333	43.75	31.8333	73.75	33.375	29.375	73.1667	38.125	17.7917	13.1667	12.0417	41.2917	15.7917	14.9167	19.5	62.25	23.625	47.1667	21.7083	39.9167	40.1667	22.75	59.375	26.0833	41.2917	31.2917	16.5417	30.3333	36.75	24.5833	16.2083	27	17.75	45.2917	50.25	33.1667	42.1667	78.9583	25.4583	38.6667	36.9583	31.7917	40.6667	65.0833	50.75	67.1667
76.7083	50	43	73.875	65.125	59.7917	50.8333	68.25	47.375	31.7917	67.4583	88.625	16.1667	12.4167	24.3333	62.4583	36.875	15.75	46.5	63.2917	25.625	68.6667	49.0833	48	78	49.5	72.5833	50.5417	53.625	45.5833	16.3333	57.9583	67	50.25	15.75	17.625	42.75	66.2917	76.3333	42.75	38.2917	97.0417	41.7917	52.7917	87.2083	82.2083	54.9167	69.75	57.5833	64.375
79.4167	90.9167	80.375	97.9167	106.458	68.2917	61.2083	76.9167	84.4167	73.1667	83.5	111.708	32.9167	28.75	41.3333	72.125	49.375	35.9167	50.75	74.0417	30.7083	78.9583	61.125	60	86.2917	58.6667	131.375	69.0833	64.375	59.4583	33.1667	79.6667	78.8333	65.9167	33.1667	31.2917	63.7083	114.167	78.75	55.1667	42.4167	100.083	77.7083	66.8333	105.833	140.167	78.8333	68.875	103.458	78.4583
114.792	93.25	70.0417	118.875	117.917	77.7083	78.5833	69.75	73.0417	75.2917	78.1667	133	34.75	34.4583	37.0417	123.25	44.9583	39.125	51	53.3333	33.4167	108	61.4583	88.4583	132.208	67.375	139.5	69.5417	105.208	74.9167	38.5	116.042	118.917	71.3333	37.5	36.5417	65.7917	144.375	75.125	64.375	47.3333	102.583	78.7917	105.583	138.167	150.625	120.25	76.9167	119.958	69.75
113.958	101.917	71.1667	117.25	114.625	84.0417	80.6667	74.25	101.75	102.417	81.5	116	39.7917	39.9583	46	90.25	50.0417	42.3333	66.0417	78.2083	48.75	103.5	70.2917	76.625	113.417	76.125	110	71.25	97.6667	101.25	39.875	108	119.125	76.8333	44.0833	50.0417	64.3333	117.208	91.0833	68.25	36.7083	100.458	87.4167	108.875	117.75	149.833	123.583	87.25	92.6667	80.625
73.875	34.0417	40.375	34.75	40.8333	156.958	90.0417	65.3333	32.0833	34.25	97.625	41.875	39.8333	41.375	51.3333	105.292	51.5	41.5417	63.5833	67.75	51.625	60.5417	84.125	99.6667	78.75	84.875	48.875	87.125	77.25	107.667	43.5	43.25	68.2917	86.4583	46.9583	51.875	75.25	69.2917	99.2083	77.5	36	87.25	38.5833	55.6667	47.625	118.208	56.75	116.625	93.3333	106.375
112.333	81.8333	58.4583	154.625	123.708	226.958	69.0417	95.0833	89.0833	86.875	115.125	109.375	52.25	51.8333	77.1667	94.3333	80.1667	51.75	78.25	91.1667	43.5	92.7083	82.5	90	117.917	115.292	119.125	71.6667	75.0833	136.333	52.3333	114	109.417	70.0417	57.5417	65.2917	80.6667	126.792	133.542	136.125	36.1667	107.5	82.7083	61.2917	127.208	124.5	89.4583	129.667	119.167	108.167
176.667	141.833	93.5417	263.833	237.917	247.125	59.8333	157.708	194	233.25	162.75	239.917	79.2917	70.7917	91.0417	252.542	246.125	81.8333	119.667	135.333	56.7917	168.208	103.25	68.125	265.25	149.333	277.792	61.0833	54.2083	163.625	78.5833	267.25	286.792	59.25	49.625	129.958	77.25	148.75	121	162.083	53.6667	147.708	152.708	62.5	260.833	262.917	113.083	147.458	193.667	186.833
180.125	99.0417	58.8333	71.75	77.0833	183.333	40.1667	106.875	35.2083	67.3333	101.458	106.458	89.2917	85.8333	32.4583	136.083	66.8333	93.0833	75.5833	42.375	39.625	156.75	42.2083	48.0833	182	144.25	33.0833	35.75	66.7083	137	73.7917	138.333	198.25	37.8333	55.8333	61.7917	40.0833	62	120.125	81.375	35.0417	85.3333	65.5833	79.9583	159.333	109.125	117.708	142.833	141.542	103
61.6667	34.7917	36.0417	45.875	53.5	109.625	43.4167	65.5	24.375	34.3333	75.6667	50.6667	40.6667	41.8333	29.4583	71.25	62.2917	42.625	78.7917	48.3333	42.75	52.875	52.5833	65.8333	58.2083	115.833	32.875	48.5	43.4167	88.6667	44.7083	50.625	51.7083	44.5833	45.375	30.9583	47	39.6667	83.875	87.3333	46.2083	80.3333	40.9583	41.625	49.7083	30.5417	40.8333	160.208	56.75	72.3333
68.3333	53.6667	44.5833	46.1667	59.25	81.9167	25.75	78.9583	38.5833	27.8333	84.8333	64.25	58.4583	62.2083	42.5833	57.3333	62.4167	65.5	72.7083	55.5833	59.8333	65.25	51.2917	50.125	66.4583	74.25	56	39.0417	33.0833	59.5833	61.1667	44.25	45.75	33.4167	64.4583	54.8333	49.5833	63.7917	74.6667	54.4167	40.5833	80.2083	51.9167	32.1667	61.8333	56.7917	36.2917	86.9583	65.4167	81
87.7917	78.875	46.0833	74.8333	83.1667	112.458	60.8333	99.4583	43.9583	48.9167	89.5	87.875	52.0833	53.875	26.9583	85.6667	57.7917	55.8333	73.4583	90.375	38.7917	85.25	53.25	68.2917	104.25	78	54.7917	65.9167	59.625	70.2083	58.6667	75.1667	74.0833	56.375	59.375	63.2083	50.1667	89.2917	87.2083	67.2083	34.7917	79.1667	59.9167	61.3333	89.25	95.75	67.1667	118.625	93.375	81.6667
77.1667	38.2708	25	63.9167	61.5833	105.188	57.8125	77.8333	29.25	30.1042	75.2292	67.9167	50.4375	46.4167	45.8125	113.854	59.1042	50.7083	67.5	111.896	37.4792	69.1042	61.9375	88.5625	102.25	82.7917	46.9167	57.1875	77.5208	106.542	58.1667	71.875	80.3958	59.2708	51.8542	61.0417	56.2708	46.5833	85.5833	86.9167	52.5625	97.8125	22.9583	73.1667	78.3542	48.2708	67.7708	115.979	76.5833	63.25
50.875	48	62	64.4583	56.5833	113.042	63.0833	74.5417	46.125	45.75	74.7083	56.75	55.2917	55	51.5833	85.5417	59.4167	57.3333	68.5833	94.4583	56	49.5	56.7083	73.4167	62.0833	82.9167	67.5417	59.2917	75.2083	78.0417	58.875	54.7083	73.1667	56.875	57.7917	54.7083	52.5	54.875	81.9167	64.0417	62.2083	93.7083	56.375	67.3333	64.8333	51.5417	64.875	98.7917	58.625	67.6667
49.375	64.2292	64.8125	69.9792	69.1458	113.146	62.4583	91.0208	55.125	61.2917	100.604	77.0208	49.2708	49.0625	45.7917	86.0417	50.6667	52.2083	75.125	110.896	56.5625	51.2083	53.4583	63.875	65.2708	116.146	94.6667	51.2292	78.6875	97.875	52.8958	68.0625	85.125	56.9167	52.2083	54.8333	50.375	59.4583	111.729	64.0417	49.3542	95.7083	65.9792	75.3125	70.1042	72.9375	77.875	104.854	58.3333	91.0208
84.7083	86.5417	63.25	82.375	85.7917	100.542	74.4583	112.958	46.1667	50.5	113.875	93.25	48.125	48.1667	42.8333	93.7917	51.7083	50.7917	78.7083	161.458	54.6667	87.5833	52.4583	73.9583	95.5417	122	78.75	53.9167	101.208	103.292	44.75	78.0417	108.792	61.375	54.0833	61.9167	46.1667	69.3333	144.833	59.8333	67.5	110.167	90.0417	83	94.75	86.4167	104.333	144.25	66.8333	113.625
124.292	104.792	71.0833	130.208	135.292	104.792	74.25	142.583	56.8333	90	140.375	145.917	47.7917	52.5	42.4167	94.625	44.375	54.3333	75.25	209.708	46.4583	117.75	52.625	62.0417	141.792	88.5417	72.8333	65.375	109.167	70.2917	46.8333	104.708	130.333	59.4167	45.8333	91.875	57.2083	72.5	144.5	56.9583	85.125	97.25	100.208	119	140.458	126.583	162.583	161.333	93.9167	111.75
102	50.625	31.7917	96.375	62.9583	162.167	82.25	138.833	29.4167	63.5417	153.333	100.625	43.875	46.5	50.5833	152.875	49.2083	46.7917	78.2083	155.292	33.4167	80.875	77.0833	94.5833	162.5	108.125	35.4583	74.7083	118.958	120.792	43.0417	91.9583	110.292	68.5833	44.9583	154.333	78.3333	56.2083	152.542	84.5	49.7083	61.8333	38.9167	95.7083	118.375	103.5	150.25	180.25	120	118.458
49.0417	52.6042	22.75	56.3333	54.25	99.25	40.1042	83.125	35.7292	42.75	75.7083	47.2917	43.1667	45.1042	49.75	51.7083	61.6042	47.875	65.8333	51.4167	37.9792	41.4583	43.8333	41.1458	52.0833	136.458	37.75	39	41.8333	78.5625	44.2083	43.7292	36.875	44.3125	40.6667	77.6667	59.1875	70.1875	73.0208	50.4375	42.5625	78.9375	29.1042	43.625	47.2917	77.7917	41.1458	217.396	49.0208	70.0625
91	70.2917	44.0833	81.7583	80.6	71.525	63.425	155.217	37.9583	46.6333	146.183	78.625	56.2	53.3083	44.125	62.275	56.35	61.5833	62.2	112.267	50.975	83.7917	57.3667	57.1583	67.6333	75.1333	55.3083	57.1083	52.825	71.5833	52.1	64.9417	66.675	56.9833	45.45	51.6917	40.8667	86.1083	75.5667	51.6333	31.6167	78.725	66.2583	52.65	74.7667	101.15	65.375	173.925	88.7417	119.9
139.167	94.4167	49.5417	122.492	105.983	94.6	62.825	176.825	29.7917	85.7417	159.233	121.417	49.3417	56.025	22.5417	103.517	24.65	59.5	22.0083	148.942	33.525	120	47.05	86.3417	115.992	43.7	48.8583	49.6833	82.1333	129.958	48.1917	85.6417	102.783	40.5583	36.5083	60.85	57.925	78.7667	91.3083	69.9917	45.175	75.5667	63.8667	91.5583	115.525	96.85	113.125	197.95	136.883	125.558
147.188	147.604	99.9167	151.646	148.417	121.938	63.0833	157.583	69.4167	122.833	135.646	129.396	45.7917	36.7708	40.8958	107.479	17.0833	39.0417	20.5	97.3958	31.5208	142.938	58.4583	84.5	120.667	117.604	69.0208	55.875	78.0833	149.583	49.2917	114.292	141.271	51.125	49.4375	67.2917	50.2292	131.75	128.833	89.5833	59.0417	88.3125	185.5	91.9167	130.333	127.521	160.292	126.625	170.729	112.396
240.583	159.458	129.208	189.875	128.75	116.542	61.5833	150.083	91.5417	157.542	167	143.083	36.5833	46.875	64.7917	131.542	17.0833	41.75	20.875	209.292	27.25	224.667	67.25	98.7917	168.75	108.292	45.625	49.4583	83.2083	173.708	25.2917	150.792	131.625	44.875	71.5	56.6667	68.625	124	161.625	96.125	77.25	71.1667	146.792	73.0417	154.125	186.667	130.833	139.667	218.667	127.75
233.375	72.2083	67.1667	131.667	69.5	164.667	49.5833	173.667	60.0417	59.25	179.458	88.0833	53.375	55.5417	30.25	81.0417	15.875	52.4167	22.75	96.7917	22.5417	182.625	31	54.625	224.25	81	51.7083	31.5	70.5	199.458	36.0417	203.958	202.75	34.7917	67.625	70.7917	27.6667	140.958	199.833	70.875	100.958	80.8333	66.8333	80.9583	166.417	217.167	132.833	228.667	259.292	117.333
135.833	82.375	33.875	84.25	70.1667	102.417	89.4167	100.875	48.6667	58.75	97.4167	88.0833	28.625	30.9583	23.0417	104.875	25.4167	32.3333	21.6667	82.7917	20.5417	115.167	68.0417	85.7917	213.917	72.4167	27.3333	79.8333	92.0417	94.7917	28.125	161.583	256.208	70.2917	32.0833	36.0833	60.7917	114	98.5417	69.9583	65.4583	68.625	56.0417	103.167	149.375	212.625	151.667	218.375	205.208	78.9583
131.208	74.1667	68.25	67.0833	92.8333	63.625	41.375	41.7917	55.5417	42.2083	38.5	98.3333	30.0417	36.0833	21.9167	49.4583	17.3333	38.875	19.2917	73.4583	27.9167	109.208	28.0833	41.125	140.5	31.0833	86.8333	35	33.4583	55.3333	30.7917	87.75	81.9583	35.2917	29.0833	63.5417	41.375	135.125	113.25	70	51.7917	85.875	64.4583	24.5	99.6667	178.375	49.5833	152.5	146.333	32.5833
156.208	150.542	113.167	159.417	155.625	77.5417	40.1667	71.9167	44.9583	82	71.875	161.25	46.5	42.625	29.7083	53.875	17	39.875	24.1667	71.0417	25.375	142.375	37.5833	39.2917	88.5	82.0417	102.667	48.2917	37.8333	36.25	30.4583	120.042	94.6667	42.25	29.875	76.4583	28.5	163.042	102.333	41.2083	48.625	100.583	118	60.625	136.292	146.583	80.9583	110.917	149.625	63.1667
84.1667	206.812	185.25	191.542	153.562	62.4792	34.7292	91.0833	65.8542	156.458	81.1667	116.375	25.9792	29	18.7083	59.9583	24.9167	30.9167	29.1458	111.125	20.6667	83.1667	37.9583	55.8125	53.375	42.7708	81.1667	33.3542	28.5	36	21.3333	85.1042	59.7083	25.0417	25.125	54.5208	44.375	162.479	103.792	37.3125	45.7292	101.75	203.771	39.3125	79.0625	115.229	51.2917	110.229	114.104	64.25
95.0417	136	107.917	112.917	131.625	35.75	33.4583	54.2917	24.9167	148.167	52.875	118.167	26.75	23.4583	35.6667	22.7917	48.5417	25.9583	37.4583	87.9167	22.5	93.9583	21.1667	20.125	109.458	22.75	36.25	24.4583	29.3333	22.25	25.75	95.2917	55.125	29.125	27.0417	70.5833	53.125	47.2083	31.5833	21.5	47.6667	71.0833	140.792	51.4583	134.083	77.5	53.2917	87.125	52.9583	39.625
73.2083	53.75	22.5833	37.1667	42.9167	40.0417	44.5	33.2917	28.125	38.625	39.5	45.0833	26.5417	22.2083	35.5833	49.2917	23.7083	26.9167	11.125	114.083	21.5833	62.6667	26.0833	33.375	55.375	14.75	24.4583	37.1667	55.75	22.2917	26.0833	42.4167	50.0833	38.7083	26.375	77.375	20.0417	40.375	54.5	19.5	43.9583	55.5833	27.4167	48.5833	50.0417	79.875	47.5417	31.625	81.7083	36.0417
57.7708	51.4167	20.2708	44.3542	43.5	63.0833	32.8333	28.3958	27.7083	39.7292	46.375	49.9375	14.7083	13.6042	21.8542	49.4375	19.0417	17.4792	35.7292	40.5833	28.625	55.7708	36.625	39.8958	53.4583	55.9583	29.625	33.9583	37.9583	51.4167	16.3125	44.2292	40.4583	40.5208	20.1875	21.4583	46.7083	40.25	71.75	42.9167	76.9167	79.0417	28.25	42.0625	53.125	58.875	40.75	32	115.229	36.6667
75.7386	54.7765	52.678	34.1364	46.0833	78.5909	52.3523	38.9773	52.2121	47.2424	40.2462	40.5379	29.8977	24.5417	41.7841	70.4432	34.4545	28.2538	48.5568	74.0227	31.3371	67.7083	51.4356	53	73.1515	66.2121	51.1023	49.2197	46.5	70.0189	25.8447	47.0606	47.9356	50.1402	30.7197	28.9735	51.1288	121.333	90.4773	50.4242	94.4735	124.424	51.3826	41.1326	59.7159	96.6667	44.6439	47.4886	96.9735	27.4773
116.011	114.307	92.7803	85.9053	94.25	91.9508	62.6061	61.2727	61.3712	45.6326	56.8788	85.5455	43.0606	42.9167	39.7159	95.5152	51.3371	43.0379	50.1098	74.1439	43.1629	109.917	69.3977	79.375	87.5568	63.1629	90.8561	70.6553	57.3333	82.6894	41.4886	73.9811	83.4811	60.6932	47.2803	43.6515	60.0795	137.667	102.023	67.2424	76.5265	126.909	99.4924	58.5341	85.3674	111.917	106.231	61.4697	98.4015	49.5644
118.417	198	174	126.333	128.958	101.042	79.125	89.125	80.875	92.25	92.7083	108.833	53.5833	67.9167	38.875	111.75	60.5	61.6667	76.9167	97.6667	35.0833	133.083	77.0417	90.75	82.7917	97.2917	95.5417	87.875	81.125	102.625	49.75	89.2917	89.5417	61.9583	75.0833	47.625	68.4583	145.083	124.75	76.2917	52.7917	123.167	204.792	53.6667	105.375	118.333	81.2917	82.2083	126.083	83.8333
228.125	196.375	164.833	140.667	190.875	110.708	109.708	80.9167	43.2917	71.6667	81.25	157.208	76.25	87.0417	49.2917	138.667	57.6667	71.3333	115.083	51.625	37.1667	222.125	80.2917	92.4167	141.542	116.125	48.7083	110.125	117.875	80	55.9583	127.708	133.708	87.875	85.125	73.7917	69.7083	140.333	146.792	85.9583	43.9167	58.7917	191.542	77.3333	132.583	104.458	102.542	93.25	109.083	66
52.9167	39.25	29.6667	53.2083	49.6875	88.3542	104.562	53.2708	34.8958	42.5	57.1042	56.1042	55.375	66.6875	81.2292	100.312	54.6458	63.625	62.5833	51.6458	35.6042	49.4792	118.104	105.125	86.75	109.583	39.5417	115.771	101.646	93.6667	53.4583	49.4583	71.125	125.729	69.0833	82.7083	121.438	42.8958	84.0417	109.312	51.6042	74.625	39.125	85.5833	70.5625	51.6458	70.3542	78.2292	60.875	48.125
75.875	58.3333	23.5417	45.7917	54.7083	74.7292	84.6042	86.8125	20.625	35	86.8125	60.5417	47.2708	47	125.896	95.6875	81.375	50.5833	78.0208	46.7292	59.0417	69.8125	67.7708	80.625	84.1667	104.417	35.0208	74.4583	72.6458	88.875	59.375	61.8125	76.8333	61.5	52.8125	95.9375	78.5208	57.1875	72.4375	91.3542	48.125	89.7917	32.6875	67.2083	79.5417	62.1875	72.9583	125.021	71.0833	70.9167
56.4583	58.6667	38.3333	47.0417	48	88.5833	36.4583	77.375	30.3333	37.2083	57.9167	50.0833	61.75	71	39.2083	53.3333	64.875	67.875	92.0417	50.3333	52.375	48.0833	50.4583	54.9583	53.9583	82.2083	54.5417	38.9583	41.0833	68.5417	74.7917	47.125	39.2083	46.3333	80.5417	67.375	52.25	73.7917	85.5417	64.7917	47.125	89.75	53.875	34.1667	49.3333	73	37.875	87.5417	68.75	41.7083
64.1667	85.5417	78.1875	68.8958	75.4583	86	52.7708	27.0625	51.5417	47.9583	30.5	70.375	56.875	64.5	33.2917	59.7083	53.6667	60.5	88.1458	67.0833	47.1875	62.125	43.0625	55.1042	57.3333	94.7083	120	42.2292	43.2083	53.6667	49.3958	59.1458	53.8958	39.75	67.7083	45.4583	47.1458	106.958	70.4792	53.8333	46.9583	64.8125	84.1875	43.4167	67.2708	113.479	56.9167	50.1042	77.4375	19.4792
106.458	124.5	120.208	67.2083	91.8333	73	56.9167	45.5417	37.125	108.583	56.0833	70.0417	68.0417	73.75	41.875	84.3333	57.9167	72.25	110.583	75.3333	34.1667	95.4583	55.9583	58.5833	70.5833	94.6667	89.1667	55.875	51.3333	70.75	43.4167	54.6667	66.0833	49.0417	72.375	53.0833	61.9583	115.625	92.5833	61.5	49.7083	67.6667	130.5	64.5833	76.5833	165.958	73.7083	40.7917	107.125	46.9583
154.542	115.417	43.4167	66.2917	75.5	58.1667	69	65.125	26.1667	42	75.2083	78.7917	67.0417	83.0833	44.9167	90.25	58.4167	75.5417	72.2083	41.2083	45.375	143.583	60.9167	52.5833	101.125	66.75	22.0833	64.1667	104	48.5	49.875	81.8333	105.417	67.25	77.625	62.8333	58.4583	117.75	80.9167	59.5417	57.2083	107.583	80.625	101.042	104.292	202.75	93.8333	46.0833	158.958	70.9167
96.875	55.5417	24.5	47.5417	40.75	72.4583	60.5833	54.375	32.7083	29.375	77.7083	53.0833	40.6667	40.0417	63.125	81.25	43.2083	41.1667	61.4583	44.7917	64.4583	88.375	69.25	65.25	62.25	68.625	27.3333	68.7917	50.8333	58.125	46.2083	54.3333	54.2083	71.6667	48.0833	50.625	93.4167	118.833	102.875	89.5833	58.875	86.4583	27.625	39.0833	67.9167	171.417	44.0833	39.75	112.25	74.6667
120.542	157.208	88.125	81.375	86.6667	110.875	46.5833	70.6667	44.0833	59.5	89.9167	90.625	45.7083	46.1667	43.6667	57.8333	78.5833	53.625	65.3333	54.6667	40.625	109.25	37.5417	54	78.0417	96.125	80.0417	35.2917	58.75	85.5417	51.875	69.875	79.5833	38.1667	51.9583	53.5417	42.0417	122.75	134.583	55.1667	59.3333	67.3333	102.458	59.2917	83.7917	133.417	75.9583	56.25	165.083	72.9167
85.3542	165.958	173.708	98.4167	85.8958	111.062	64.5417	89.9583	105.375	66.4375	87.3333	86.3542	61.4167	68.4583	31.5833	69.4375	60.0625	68.7083	88.1458	229.042	42.875	80.2083	53.4375	63.0833	67.6875	92.4375	123.938	53.5625	86.4167	59.4792	53.625	73.9375	79.7708	48.4792	72.375	49.1875	56	143.688	97.875	51.5833	57.4375	65.7083	117.062	72.3542	85.9792	139.875	98.9167	74.8958	145.542	75.1667
126.875	149	87.7917	110.792	89.2083	113.417	76.7917	81.625	50.2917	87.2917	93.875	98.5	61.625	60.6667	41.1667	93.5417	67	63.4167	89.4167	81.7083	35.125	111.417	50.2917	77.5417	109.708	77.9167	40.0833	63.5833	96.5833	70.3333	46.5833	98.5417	111.958	54.2083	53.7083	53.375	65.25	111.375	113.833	56.6667	41.25	77.625	89.875	86.7083	112.792	123.583	141.375	94.25	147.167	69.875
97.625	58.625	21.5833	88.2083	79.875	110.5	110.875	77.7083	40.4583	57.4583	74.4583	112.292	80.7917	86.5833	44.7083	119.042	61.125	82.625	94.625	53.3333	34.4167	84.9583	69.9583	91.375	111.542	92.2083	39.9167	96.875	145.5	117.833	56.7917	122.5	99.2083	104.375	89.2917	63.75	76.875	60.0833	128	88.5	53.2083	63.9583	40.3333	108.667	130.875	60.9167	126.875	111.042	109.417	66.5833
95.75	68.8333	52	62.1875	65.3333	116.021	82.2708	82.7083	40.9583	46.0625	85.6667	74.8958	67.7292	68.3333	69.9167	106.271	59.0208	68.5625	97.1042	49.75	53.8333	77.3958	84.2917	94.2083	88.7917	137.833	63.9167	97.25	73.1458	127.833	65.8333	61.7917	68.75	77.8333	82.9792	69.5	95.2083	66.3333	98.9167	91.8958	79.6667	66.9167	61	54.0417	91.2292	71.1042	62.875	112.25	89.125	66.0208
96.3333	78.2083	65.2083	98.4167	96.375	108.75	51.7917	94.0417	59.4583	72.7083	105.333	103.625	82.4167	78.375	47.5	101.583	73.4167	85.5417	122.25	52.7917	53.3333	75.8333	70.5	74.3333	105.375	120.125	72.7083	52.4583	62.5	95.875	68	88.3333	89.5833	46.0417	73.8333	63.5417	94	78.0417	141.917	75.4167	71.375	61.375	82.5417	73	111.667	88.3333	85.5417	85.0417	94.2083	74.7083
82.7917	122.875	139.292	122.958	123.917	82.4583	88.7917	69.5833	91.0417	69.9583	83.5417	137.917	65.25	75.6667	47.7917	106.083	69.5417	71.875	83.6667	45.2917	53.3333	77.9167	93.125	88.0417	126.958	104.125	79.0833	91.125	111.208	105.958	56.9583	91.8333	127.5	68.4167	78.75	57.9167	86.875	74.0833	100.875	76.625	54.6667	72.6667	172	98.7083	129.833	79.2917	115.5	60.7083	87.2917	80.2917
106.708	225.917	212.917	128.792	102.417	58.1667	100.875	88.125	124	44.7083	102.583	130.167	67.4167	86.6667	57.625	88.3333	64.125	72.9583	66.9583	97.125	54.8333	110.375	94.3333	83.625	116.375	87.625	94.0833	94.1667	135.333	97.8333	59.375	94.75	127.458	69.5417	75.0833	68.75	67.7917	81.2083	98.125	75.625	69.9167	70.4583	175.167	95.1667	133.875	88.0417	142.708	80.4167	86.9167	80.6667
132.75	221.25	170.458	122.083	151	62.4583	74.4167	71.875	80.25	79.1667	80.5	125.167	69.2083	63.6667	55.7917	71	62.7917	68.7917	79.9583	75.7917	46.5417	133.708	70.2917	68	83.9583	76.375	95.2917	74.9167	113.292	76.75	58.875	102.708	92.3333	70.5	64.2083	58.75	69	85.4167	68.875	59.0833	70.5417	69.4167	170.208	95.7917	122.708	101.167	122.208	108.292	90.7917	70.8333
159.167	155.583	189.292	159.083	147.292	74.9167	83.7917	76.625	82.8333	60.1667	75.8333	137.75	56.75	56.9583	51.5833	68.9583	73.625	59.375	98.625	76.8333	43.5417	141.917	68.2083	66.5417	104.458	85.875	85.9167	78.1667	71.5	76.2083	55.25	105.667	92.9583	73.4167	55.2083	54	71	75.375	64.4583	59.5417	73.2917	79.9167	222.917	87.4583	138.125	108.5	100.458	119.375	88.6667	61.625
102.917	146.042	108.458	109.958	98.2083	53.9167	85.9583	91.875	45	94.6667	104.167	130.875	57.4583	51.5833	49.2917	79.3333	68.2917	61.2083	105.5	35.4167	38.125	111.208	68.875	79.7917	113.333	76.5833	77.4167	81.0417	86	86.4583	57.25	125.375	114.167	76.375	49.7917	67.625	66.5833	103.833	111.583	74.5833	65.125	79.75	164.583	99.75	158.375	118.833	111.25	90.9583	86.8333	63.1667
104.875	93.2917	77.5417	108.667	85.1667	50.7917	80.7917	72.9167	118.333	93.2917	87.625	108.667	66.3333	62.8333	55.625	93.375	51.5833	66.9167	84.2083	54.0833	38.2917	89.125	54.1667	77	124.875	74.7083	102.042	67.7083	123.375	99.9583	58.25	104.292	119.042	66.4167	68.1667	80.2917	77.8333	106.583	96.4167	57.25	59.625	77.875	98.75	134.417	140.542	116.417	153.208	74	86.0833	82.9167
89.9167	172.75	243.5	95.875	125.333	64	79.1667	59.5417	201	75.3333	59.5417	96.7083	70.0833	67.2083	50.6667	70.2917	58.1667	72.0833	73.2083	104.375	43.6667	76.75	62.1667	71.5833	86.8333	57.25	213.667	74.4583	80.0417	87.5833	55.9167	81.5417	74.4167	89.5833	60.9167	65.9583	57.5833	110.167	74.8333	50.7083	67.7083	144.917	267.667	78.375	93.8333	93.625	94	77.2083	79.125	56.2083
217.833	207.208	124.083	123.667	135.917	48.25	66.125	66	37.9167	79	70.9583	194.125	55.0417	54.875	44.375	150.042	58.7917	58.0833	85.9583	67.2917	43.4167	197.875	63.625	63.75	230.708	65.625	146.125	71.7083	95.0417	50.5417	54.7083	132.667	86.25	61.25	57.1667	60.1667	52.25	343.125	76.375	53.875	60.4583	81.75	131.333	99	194.792	208.875	123.292	79.7083	224.583	62.5
102.958	67.7083	53.5417	65.7083	58.375	139.375	72.4583	48.5833	40.875	47.9583	58.7083	72.3333	50.2083	54.5417	43.3333	94.125	62.2917	56.5833	99.9167	33.4167	35.25	90.5417	69.4583	117.333	90.5	105.667	63.5417	70	90.25	115.667	57.1667	59.625	64.0417	67.9583	56.5833	76.6667	76	126.25	141.667	93.125	61.4583	93.9583	56.0417	72.375	67.4167	142.417	70.25	55.2083	114.5	65.25
113.208	89.9167	73.3333	112.5	104	100.667	65.875	37.5417	68.4583	53.8333	54	131.708	72.6667	85.8333	58.5	72.4167	84.5833	84.9167	99.9167	48.6667	65.3333	96.2917	64.3333	71.5833	122.875	105.083	85.875	61.375	65.0833	76.4583	78.375	99.5417	78.875	55.875	86.5417	61.3333	71.6667	94.2083	92.8333	64.0833	30.375	76.875	91.9583	66.5417	121.417	90.4583	78.5	28.2917	76.875	57.8333
98.9167	118.417	126.708	108.792	129.167	64.0417	62.3333	61.7083	168.542	69.4583	64.3333	123.417	82	83.5833	48.625	76.2083	71.0417	87.2083	90.6667	52.3333	53.5	90.625	61.375	74.7083	82.1667	83.2917	91.5833	65	71.4167	79.1667	67.4167	83	68.5833	57.25	80.0417	55.375	61.625	102.917	65.5833	65.3333	65.6667	105.75	159.167	72.2083	89.7083	94	71.875	57.5833	88.7083	61.9167
149.833	88.5	96.7917	173.875	127.333	75.25	83.3333	83.2083	70.0417	86.1667	101.417	179.167	66.4583	58.7917	50.9167	184.458	69.875	62.75	87.4583	61.6667	37.8333	134.375	69.7917	134.583	177.583	75.2917	52.7083	78.3333	204.375	97.7083	56.2083	186.833	111.542	68.4583	54.375	60.125	62.875	69.7083	115.5	66.4167	78.75	109.583	122.917	204.917	207.75	68.2917	264.833	90.7917	139.917	73.6667
84.75	72.9583	49.6667	72.9167	69.8333	88.2083	76.875	55.75	37.5833	50.2917	62.75	80.0833	70.125	65.1667	49.9583	102.208	68.9583	71.7083	111.5	48	31.5833	85.4583	70.5833	116.5	80.4583	83.625	64.75	76.25	85.4583	119.292	56	76	73.5833	68.375	56.2917	69.125	90.625	91.2917	62.5417	101.208	60.9167	118.375	48.625	64.9583	79.9583	72.125	68.0833	85.9583	48.9583	41.5833
49.0417	72.1667	78.5833	75.0833	61.1667	30.2917	32.4583	35.25	65.75	42.375	35.5	55.5	48.2083	55.9583	44.1667	30.7917	47.0417	57.5833	57.5	28.5417	35.9167	42.125	37.75	22.0417	51.5	28.6667	47.6667	35.4167	27.5833	22.5417	40	62.8333	45	40.0833	55.125	54.8333	53.375	64.0833	30.2917	26.6667	43.8333	110.542	69.2083	36.7083	51.6667	65.875	43.5833	45.0417	45.875	29.5417
81	64.9167	44.5833	68.9167	55.7917	37.9167	49.6667	40.7083	60.3333	76.2083	45.5833	65.7917	67	64.5	27.0417	47.7083	22.4583	67.9583	34.3333	49.7917	32.25	74.625	47.9583	40.7083	68.375	48.2083	30.875	45.2917	57.5417	30.9167	45.875	69.4583	58.1667	47.625	52.625	57.6667	47.9583	96.9167	49.9167	28.1667	56.0833	105.917	54.5833	69.4583	65.3333	91.1667	90.3333	37.2083	82.4583	34.3333
79.7083	111.375	80.875	93.625	84.4167	39.375	42	65.375	50.1667	70.4167	62.4167	82.125	34.1667	41	34.875	90.5	44.25	41.6667	23	53.25	29.875	77.5	49.375	61	75.375	20.75	56.0833	46.9583	54.4167	46.4167	32.0417	76.3333	80.75	44.5	40.4167	47.25	50.375	88.2917	81.0417	58.7083	54.5417	67.0833	89.875	68.4167	86.2917	78.0417	95.7083	42.5417	88.1667	37.4583
92.5417	119.583	148.25	109	89.6667	30.8333	68.75	47.9167	63.8333	93.8333	37.625	88.5833	35.2917	38.3333	48.25	102.833	43.5417	40.625	43.2083	118.833	24.9167	85.5833	45.7083	73.75	94.4167	37.375	57.75	66.5417	76.7917	65.375	34.7083	77.2917	84.2083	48.5	36.2917	52.7917	43.8333	105.542	66.375	31.875	32.1667	91.5	130.833	64.875	94.5	81.9583	73.2917	49.7917	98.9167	25.2083
105.208	128.5	161.167	106.167	113.5	28.0833	50.875	62.4167	93.875	69.0833	72	114.125	35.875	36.5417	66.1667	124.875	38.0833	37.7083	72.9583	110.333	36.7917	104.083	37.9583	70.0417	107.667	49.25	231.25	38.5417	76.0833	29.3333	38.375	88.25	105.292	33.4583	31.1667	67.25	62.9583	117.125	72.125	18.3333	27.9167	500	128.875	60.9167	119.542	119.083	93.375	76.875	107	51.7917
307.708	350.521	337.458	282.583	332.354	41.6042	61.1667	69.5625	274.75	54.5208	69.6042	319.188	33.9792	41.375	69.6458	126.375	35.9167	44.0417	70.6042	300.438	47.6875	321.021	39.9583	36.9792	219.062	41.8333	497.833	46.5208	38.25	58.5	30.25	276.75	188.708	40.8542	39.1875	47.9167	47.8125	376.042	81.3542	40.7292	27.5	421.5	331.917	32.8125	268.229	178.833	109.438	73.4583	124.979	63.1875
318.042	137.875	102.792	257.25	151.083	66.625	75.7917	33.1667	79.2083	179.708	35.5833	205.5	31.0833	39.3333	38.625	401.667	23.4167	43.4167	23.8333	78.125	47.2917	268.25	24.0833	166.125	386.458	30.1667	115.375	49.4583	351.292	55.75	32.5833	327.667	371.292	52.2083	36.0417	40.0417	34	384.5	217.792	33.5417	31	111.083	113.458	382.625	334.125	392.708	361.083	41.0417	446.292	32.7917
150.708	96.3333	60.7917	92.0417	90.9167	121.167	94.75	27.1667	35.7917	60.1667	33.4167	115	34.5833	28.75	24.2917	243.958	16.375	29.0417	16.5833	55.6667	32.875	133.167	101.833	117.625	148.292	19.9167	70	94.2083	105.708	97.9167	32.4583	120.25	115.125	104.917	32.75	44.0417	45.0833	169.208	134.917	76.5	34.3333	76.625	70.8333	97.7917	136.292	272.125	102.625	22.2917	189.292	23.2083
134.542	76.5833	58.9167	63.7083	63.125	86.4583	59.9583	34.5833	40.5417	48.9167	39.2917	79.25	39.6667	32.75	18.2917	86.125	13.5	30.5	18.0833	69.9167	28.7917	120.083	52	60.0833	101.875	42.125	44.75	52.8333	80.7917	55.5833	26.375	114.208	93.375	55.875	29.1667	34.625	48.5833	122.792	99.7917	42.75	40.75	90.6667	67.6667	65.5	123.625	150.75	80	27.6667	133	32.5417
98.5833	86.2917	51.7917	72.5417	73.1667	72.75	74.2917	33.4167	44.5417	54.5417	36.7917	80.875	12.7917	13.5	20.625	103	33.125	12	52.125	73.3333	24.75	91.6667	62.9167	89.6667	110.958	58.5	59.625	65.9167	74.3333	63.875	11.5	89.1667	108.292	64.7083	17.5	28.625	52.7917	93.4583	93.4167	63.5417	50.125	76.1667	78.0417	64.75	89.875	108.625	104.083	48.75	108.375	25.3333
101.25	86.9167	52.75	88.5	73.3333	83.5833	104.125	25.5833	44.0417	83.9167	38.9583	99.875	16.1667	15.7917	58.8333	106.208	27.4583	14.625	37.7917	88.1667	21.375	91.1667	94.9583	106.167	111.042	51.5	56.5	87.5417	103.5	97.9167	13.7083	116.292	103.917	85.2917	19.5417	27.5	98.1667	76.3333	79.1667	81.0417	58.1667	68.9583	62.6667	103	117.333	98.875	118.667	30.5417	83.1667	33.6667
91.2083	112.875	92.4583	93.5	84.125	64.4583	86.4583	47.9583	54.9167	86.7917	46.1667	94.3333	17.9167	23.3333	48.1667	88.2917	32.4583	21	48.7083	128.333	27.9583	94.9583	88.3333	91.0417	92.25	74.1667	65.7083	81.3333	97.625	98.5833	20.625	101.708	92.75	71.9167	35.7917	37.7083	90.5417	86.875	88.6667	74.9167	61.7083	67.7917	92.5833	119.583	111.042	84.4167	108.792	47.25	73.0417	32.2917
82.3125	122.208	120	98.9583	87.7083	54.75	63.5417	46.5208	56.4583	96.9375	65.625	88.3333	25.6667	18.75	35.5625	78.1042	27.0417	20.0417	56.5208	130.604	28.1667	76.8958	57.5208	71.5833	74.8542	52.2292	59.5417	61.5	74.25	108.667	29.125	85.9167	71.5417	60.2708	20.75	59.375	66.8125	78.1667	104.104	64.6875	44.6042	63.9167	114.438	80.9375	86.9167	76.625	116.458	41.875	74.9375	47.3542
83.8333	94.4167	108.042	88.5833	77.7917	47.0833	60.25	57.2917	47.125	80.5	61.8333	65.6667	30.0833	19.2083	28.2917	61.7917	26.9167	18.5417	50.2917	67.7083	31.875	72.4583	37.7917	52.1667	70.4583	59.0833	62.625	53.4167	76.1667	105.25	32.125	65.125	63.75	51.7917	21.7917	72.9167	31.7083	86.625	79.7917	65.8333	44.9167	53.5	89.6667	73	66.9583	78.4583	77.9583	43.625	79.6667	54.4167
62.5833	81.8333	84.5833	88.875	75.875	53.375	75.9583	66.25	71.7083	93.625	66.7083	76.4167	32.1667	18.0417	30.125	52.2917	49.4167	17.0417	51.75	281.625	29.75	62.5833	51.5833	57.8333	65.1667	53.2083	79.625	65.0833	70.0833	69.0417	24.9583	75	68.6667	51.25	19.1667	47.8333	52.7083	72.3333	79.0417	58.8333	51.75	58.4167	78.125	76.2917	77.3333	73.0417	78.875	78.2917	76.0417	57.0833
71.4167	81.5417	78.0417	72.5	75.0833	55.2083	57.7917	59.0417	65.6667	83.625	74.1667	68.0417	38.625	35.5417	36.5417	64.5833	60.4167	31.8333	52.1667	190.375	28.125	65.5417	53.75	62.1667	65.0417	52.5417	78.7083	53.375	53.6667	72.7083	27.875	61.1667	56.75	45.9583	34.625	50.9167	73.5417	79.8333	77.5417	52.5	44.9167	70.5	84	49.875	66.8333	68.7917	57.625	67.7083	72.1667	72.4583
78.125	93.4583	100.458	73.5	84.2917	53.25	54.9167	71.4583	70.5417	62.75	65.0833	70.875	37	41.875	41.625	70.5	47.7917	38.5417	37.2917	165.333	27.9583	78.0833	55.9583	65.6667	70.625	34.4583	83.375	53.7083	61.8333	63.7917	29.0417	59.7083	60.4167	54.625	36.4583	49.75	60	80.125	75.1667	49.2083	44.5	125.333	89.3333	54.875	68.9167	86	60.875	72.375	80.7083	51
66.5	88.5	70.75	78.5417	71.5833	31.9167	52.4167	28.6667	42.3333	59.9583	31.5833	66.7083	33.7083	34.6667	42.8333	34	35.9583	36.5417	29.7917	145.25	24.7083	76.7917	46	42.0833	44.8333	24.1667	37.4167	48.25	51.5417	33	32.375	59.7083	56.9167	45.125	35.375	44.5833	45.0417	53.7917	30.5	31	34.0833	56.4583	75.9583	53.125	62.0833	52.9167	57.0417	52.1667	40.25	25.2917
36.25	45.6667	40.1667	45.4583	43.9583	24.0417	41.7917	37.5417	29.25	62.4583	38.1667	34.0417	31.5417	30.9167	59.625	23.625	24.7917	32.6667	43.8333	68.0417	28.3333	36.7083	35.9167	31.1667	27.875	21	33.9167	34.375	39.875	30.9583	37.3333	27.5417	24.9583	31.3333	31.2083	65.1667	42.8333	35.2083	26.875	29.625	34.7917	59.9167	45.9167	30.9583	31.4167	39.2917	28.9583	30.2083	30.8333	31.875
35.25	34.9583	35.2083	43.1667	36.2917	29.5833	40.3333	30.9583	36.875	137.667	32.375	30.5417	32	26.625	34.5417	29.625	23.4583	28.2917	23.3333	137.917	28.3333	32.1667	31.0417	26.3333	31.5833	23.4583	29.5833	36.75	36.2083	29.7083	23.6667	31.4167	30.9167	36.9167	27.4167	52.5833	53.3333	43.6667	39.75	30.7083	35.2083	105.667	36.7917	40.0417	30.9167	52.4583	34.9583	41.125	45.25	24.8333
55.9583	44.0417	42.4167	63.5417	52.5	34.3333	59.9167	55.4583	49.4583	49.3333	54.375	46.0833	21.125	31.4583	25.0417	57.4167	24.25	28.0417	26.625	129.5	36.125	45.5417	37.7083	45.125	51.6667	27.375	36.4167	55.7917	60.3333	38.25	25.75	48.75	49	49.5	27.2917	53.3333	49.3333	44.9167	77.625	32.1667	42.5833	125.708	57.4583	67.2917	54.125	64.2917	67.75	48.8333	82.0417	58
60.2917	48.5833	32.7083	45.9583	41.8333	62.7083	55.5833	85.4583	38.25	34.125	82.4167	50.5417	24.7917	25.625	19.7083	66.25	37.375	25.7917	46.375	75.625	35.5417	53.9583	40.1667	64.9583	58.2917	51.25	32.375	52.7917	63.3333	68.875	24.4583	46	50.8333	59.0833	29.25	27.9583	50.0417	47.5417	112	56.1667	54.2083	100.042	39.25	56.7917	55.8333	62.2917	46.2083	55.25	91.1667	78.7083
76.0833	52.6667	50.375	60.9583	50.5833	80.7917	66	83.75	47.2917	61.9167	81.375	58.25	56.2917	61.75	54.0833	62.6667	65.75	62.4583	64.5833	46.3333	29.875	65.2917	61.375	56.7083	68.4583	78.4583	53.6667	58	56.75	72.9583	55.0417	59.25	59.8333	52.875	60.3333	49.0833	61.2083	56.6667	93.75	55.6667	64.125	93.7917	44.3333	55.3333	68.625	64.1667	61.625	54.6667	74.4583	77.0417
89.75	92.2917	86.375	82.8333	80.0417	69.2083	65.3333	67.4167	63.7083	66.4167	73.0833	80.3333	62.7917	60.75	37.375	62.875	64.875	62.4583	70.5417	142.417	52.375	79.375	57.125	59.6667	76.75	70.1667	183	67.0417	66.0833	72.6667	61.25	75.25	69.4583	51.7083	70.2083	56.8333	58.0417	99.75	75	55.6667	72.7917	98.2083	106.25	65.625	82.8333	91.6667	70.5417	64.7917	78.5833	72.125
92.625	148.167	176.583	81.0833	85.2917	66.0833	66.8333	90.875	241.708	73.5833	97.25	83.375	58.8333	59.4167	38.25	67	58.7917	57.0833	52.5	280.5	37.4583	84.4167	58.7917	65.25	79.875	66.75	409.292	66.0833	75	75.125	42.4167	72.0833	73.0833	58.5417	53.625	46.75	62.2083	167.375	76.0417	60.0417	71.875	168.208	152.5	71.9583	85.875	131.75	71.5	75.8333	78.0833	82.75
434.208	384	305.5	389.542	443.875	64.4583	178.167	85.6667	355.25	179.875	106.917	461.083	44.6667	57.0833	56	298.083	44.3333	52.3333	53.5417	258.167	39.0833	436.958	66	141.167	381.75	43	320.542	119.417	282.542	91.9583	40.875	413.042	379.417	91.7917	42.5417	57.8333	55.7917	359.583	126.042	58.5417	64.4167	174.792	318.125	319.667	430.542	438.583	341.167	63.625	276.625	87.5833
500	460.583	277.542	436.833	400.917	230.125	194.583	55.6667	90.2083	139.25	69.3333	499.875	64.375	54.0417	74.125	426.417	40.1667	55.7917	47.5833	198.417	39.5	499.083	290.292	403.875	473.917	47.4583	168.625	223.667	250.208	163.833	46.5417	477.625	424.583	220.5	45.9167	54	191.833	132.667	332.958	285	74.0833	136.583	394.917	361.375	488.75	232.625	401.458	49.9583	497.542	70.125
299.083	374.125	471.417	196.708	211.125	138.583	108.167	55.0417	138.708	156.542	52.875	186.375	49.2083	48.0417	149.875	133.625	37.25	49.9167	63.75	49.375	38.7083	233	118.667	115.417	169.833	56.1667	164.667	129.958	96.9583	96.0833	47.5833	185.833	143.542	141.458	45.4167	67.3333	113.792	121.458	140.208	81.7917	79.3333	111.833	412.083	97.6667	198.375	139.083	113.042	63	260.167	37
318.292	330.042	191.083	144.125	164.708	84.2917	106.917	65.2917	153.792	91.3333	68.0833	170.708	55.625	56.25	86.5	97	39.125	61.5833	48.125	57.2083	35.1667	317.208	66.5	68.2917	237.417	40.875	185.875	84	86.25	53.3333	60.5	150.417	156.333	80.875	58.4583	77.3333	71.0417	291.5	87.5417	43.9167	109.25	39.0417	159.333	81.5	230.917	153.792	101.083	62.0833	95.5417	58.2917
290.5	232.125	72.75	185.458	219.083	63.125	79.0417	71.75	133.917	158.792	79.7917	235	53.7917	50.0833	43.125	188.5	40.125	50.3333	68.9167	107.167	30.2917	246.958	68.9167	108.125	275.292	80.5417	64.4167	77.5	122.708	142.625	50.125	223.125	225.042	69.875	57.8333	48.8333	58.9583	133	85.4583	102.75	60	63.125	78.4167	104.125	259.333	110.167	164.875	52.5417	87.3333	75.0833
84.5417	72.125	49	94.0833	69.9167	66.9167	81.875	84.875	41.75	110.875	81.125	76.3333	61.9167	67.5417	58.75	86.2917	64.125	69.5417	72.9583	111.083	48.9167	75.4583	79.9167	100.292	82.3333	76.9583	66.2083	90.5833	75.4583	91.875	48.6667	83.75	78.2917	74.125	64.6667	59.7917	75.7083	82.25	68.8333	73.8333	96.3333	78.0833	52.4167	70.625	75.2917	116.958	72.3333	65.625	84.8333	74.625
92.3333	88.7083	81.5417	79.875	85.0417	63.1667	84.9167	85.5	63.6667	72.0417	73.4167	96.9583	52.3333	52.7083	71.375	72.6667	61.7083	51.2917	82.5417	67.6667	42.4167	84.875	84.375	91.4167	88.2083	58.75	171.083	85.8333	86.7083	77.4167	39.9167	89.0417	84.375	67.2083	53.7917	54.8333	80.5833	103.208	69.3333	67.9583	87.25	96.5833	77.5833	73.375	91.0417	93.0833	75.0833	86.75	86.75	64.5417
108.625	91.4583	71.4167	79.375	86.0417	36.875	66.8333	49.5417	30.5417	67.5	55.9583	87.25	35.375	41.875	57.375	65.4167	39.125	42.3333	68.25	53.5833	34.9167	93.6667	65.125	68.4583	104.167	42.0417	147.042	70.25	84.2083	56.75	33.8333	102.083	94.875	72.4583	40.125	38.0833	67.1667	158.917	56.0417	45.2083	63.2917	93.6667	73.7917	62.875	100.417	117.792	87.4167	45.375	99.6667	63.3333
103.25	90.7083	78.3333	85.0833	83.625	61.875	81.8333	57.25	75.8333	59.375	62.0833	86.75	33.7083	32.625	26.7917	64.625	30.0417	35.9583	51.4583	57.9583	36.4583	89.75	37.0833	67.3333	80.3333	32.25	212.583	36.9583	52.3333	58.7083	29.5833	90.2083	74.625	31.2083	39.3333	38.0833	35.375	119.375	105.792	44.625	73.2917	295	79.8333	34.2083	90.4167	101.5	61.2917	47.25	104.292	62.5417
133.5	127.042	73.5833	112.625	108.042	69.0417	45.7083	40.2917	46.6667	66.7917	45.375	119.375	68.0833	68.7917	25.2083	63.9583	44.9167	59.5417	38.5	193.875	45.4583	106.625	28.2917	62.6667	101.542	46.2083	60.375	31.7917	69.4167	75.0417	33.9167	131.958	101.75	34.75	76	41.375	35.4167	243.792	87.9167	61.4583	65.0417	487.083	94.0833	56.8333	127.417	324.458	94.25	48.4167	145.375	43.0417
63.3333	49.5833	38.25	59.9167	50.0417	72.5417	45.4167	37.7917	35.125	60.4583	42	51.4167	30.3333	23.2083	26.2917	59.8333	49.75	29.5417	45.7917	53.75	51.0833	50.625	45.5833	59.2083	70.6667	42.6667	28	45.2083	65.375	45.75	28.0833	62.2083	71.1667	51.0417	27.875	36.9167	45.125	38.75	83.5	50.5833	55.5833	132.292	48.125	58.2917	61.3333	37.5417	74.75	60.5417	55.4583	53.2083
32.4167	27.4583	32.5	36.0833	29.7083	26.625	68.1667	19.9167	49.875	52.25	19.6667	25.5	33.5	38.5833	54.625	54.0417	30.75	36.6667	35.8333	32.3333	35.75	29.625	70.5833	64.625	34.0417	28.75	53.7083	74.2083	62.2083	39.7083	30.7917	42.0833	47.8333	78.5833	42.125	40.5417	69.6667	28.625	38.125	46.3333	57.3333	73.5833	26.5833	65.125	30.1667	32.3333	60.375	13.125	32.0833	19.75
30.5	58.875	52.1667	56.9167	60.0417	19.4583	82.5417	19.4167	41.875	43.7917	22.2083	51.9583	41.25	38.7083	62.7083	33.75	24.8333	41.125	13.2917	32.8333	29.3333	33.9583	78.0833	41.3333	30.875	13.7083	49.125	76.1667	54.25	21.875	43.1667	45.875	41.8333	80.4167	48.4167	62.7917	49.6667	30.25	21.9167	28.5417	40.9583	40.9583	57.9583	51.5833	41.875	30.2917	44.9583	13.0833	23.0833	19.7917
32.75	48.375	56.4583	53.5833	47.9583	20.0833	47.0417	24.7917	53.9167	42.0833	25.5417	39.4583	39.2917	32.5833	57.5	40.4583	15.625	34.625	17.9583	42.75	18.5417	26.8333	40.8333	44.375	45.2083	15.625	41.5833	44.375	40.4583	19.9167	43.25	46.5833	42.9583	45.9583	40.8333	66.375	22.7083	37.2083	28	23.5833	44.6667	51.8333	54	48.875	47.375	39.2917	46.2917	18.875	25.2083	22.625
49.625	62.7083	65.3333	57.5417	57.5417	27.0417	55.625	34.5	56.5417	49.0417	44.2083	56.1667	24.7917	17.125	25.0417	42.2917	15.625	19.2917	22.1667	49	32.0833	43	48.7083	49.125	51.5	20.9583	54.625	50.9583	52.1667	43.0833	19.5417	53.0417	58.5417	49.125	22.0833	41.0417	35.4167	46.2917	32	30.8333	47.7917	52.0417	95.7917	62.625	54.7917	86.375	60.625	37.4583	43	42.7917
66.2083	60.0417	51.2083	63.4583	59.1667	33.7083	66.1667	55.9583	38.125	31.5833	62.25	63.4167	26.0417	28.0833	28.7083	37.875	22.1667	26.0417	36.2917	31.9583	26.9167	60.4167	44.2083	48.625	56.4583	36.0833	67.875	54.75	58.625	45.7917	21.125	58.5833	61.2083	57.5417	28.9583	29.4583	37	65.1667	43.625	32.5417	43.4583	75.8333	53.4167	55.2083	64.9583	72.625	67.2917	48	59.9167	53.6667
59.25	87.375	82.0417	73.9167	62.875	47.3333	67.25	59.5417	71.8333	53.0417	68.375	64.9167	44.8333	48.5417	45.2083	46.0833	38.1667	43.375	55.4583	54.2917	28	52.4167	56.5417	54	53.0417	47.4583	232.208	78.2917	75.9167	47.5833	36.4583	61.625	60.5833	61	48.4167	47.0417	47.9583	71.375	52.375	33.25	38.5833	75.7083	77.125	63.4167	62.4167	71.0833	60.0833	53.5	50.9583	65.7083
133.125	77.0833	66.9583	61.8333	59.125	53.9167	58.75	57.3333	75.7917	68.7083	64.0417	82.0833	38.5417	36.7917	47.4583	48.2083	48.2917	40.6667	65.0417	43.75	26.2917	127.958	55.75	49.2083	99.375	37.625	82.9583	60	79.8333	50.2917	37.25	67.3333	67.4583	48.375	37.125	55.75	66.5	119.125	67	40.4167	44.0417	64.875	64.375	67.75	85.9167	197.208	79.25	56.875	162.917	64.9167
106	63.4792	41.2917	70.9583	62.75	115.938	62.5208	56.6875	36.2917	45.375	61.1458	77.4583	36.9375	30.6042	56.5833	163.354	39.25	31.7083	61.125	36.9375	28.0833	84.3125	69.0417	135.542	115.562	61.7083	61.7083	61.75	81.125	157.854	32.7917	66.2917	86.3542	67.9583	33.6042	47.3333	53.1042	92	133.479	103.354	48.3958	64.0625	56.4375	74.3125	81.3125	114.25	76.0625	56.6458	115.312	57.4792
75.875	59.5417	42.0417	65.25	61.6667	109.75	68.25	69.3333	30	34.9167	73.2917	72	41.2917	42.125	37.6667	103.708	84.5833	43.8333	101.833	24.0417	29.5833	59.0417	83.625	86.0417	81.2917	87.0833	46.9167	76.6667	86.6667	110.792	44.625	73.9167	80.9583	84.375	51.375	47.7083	71.0833	72.5	122.875	98.625	50	68.5	47.0417	81.7083	79.625	90.3333	86.4583	63.9167	67.1667	72.9583
98.125	72.6667	70.2917	79.25	79.8333	72.7917	70.3333	67.7083	45.2083	34.6667	69.3333	87.8333	51.0833	50.8333	51.0417	81.7917	73.1667	59.0417	63.9583	28.625	35.2083	82.5417	64.5417	81.7917	84.9583	76.7083	79.6667	65.5417	79.75	81.625	45.5833	76.2083	80.1667	74.5	43.875	51.7917	62.7083	72.2917	90.9583	66.875	38.0833	62.0417	77.25	61.25	87.0417	76.1667	72.25	67.0417	78	68.125
77.4583	72.4583	76.9167	72.0417	70.1667	65.875	52.5	52.4167	71.5833	56.25	47.125	72.5	42.6667	44.5	45.2917	61.25	54.4167	46.8333	48.9167	81.0833	30.2917	68.0417	43.75	62.5	65.9167	55.5833	101.375	50.875	64.875	66.5417	41.7917	65.75	73.9583	44.0417	44.875	59.1667	39.5	78.3333	69.4583	53.2083	34.4583	69.25	76.5833	68.875	72.9583	75.0417	70.75	66.8333	71.0417	50.125
75.9167	82.5417	81.5	70.2083	81.125	58.0417	45.0417	55.125	61.0417	57.75	51.2083	74.2083	34.8333	31.625	40.4167	32.2917	29.2083	36.2917	27.6667	83.25	25.8333	78.4167	36.9167	43.9583	51.1667	34.7917	89.1667	39.9167	38.5	47.125	34.8333	61.375	57.5417	35.2917	35.1667	47.0833	42.25	76.2917	67.7917	35.7917	29.9583	63.875	79.4583	43.5	69.1667	68.0417	50	72.375	47.7917	49.5417
41.5	54.8333	53.2917	26.5	42.0417	36.0833	41.375	56.5417	59.375	36.9583	56.125	34.5	28.5	27.75	41.0833	27.5	23.75	29.875	25.3333	40.7917	26.3542	44.8333	42	39.625	16.9583	31.7917	43.9583	45.5	33.875	45.375	27.0833	24.0833	22.5417	34.3333	29.7917	42.375	43.6667	52.5417	25	30.75	30.7083	97.25	46.9583	27.2083	28.5	72.9583	19.2917	67.7083	26	51.25
28.6667	34.5417	23	31.9167	33.125	29.9167	39.5417	66.5	38.4167	37.0417	75.2083	28.2917	25.2083	24.625	28	22.4583	31.2917	29.7083	37.0833	27.5417	27.875	29.9583	26.625	28.125	23.0833	41.6667	25.1667	35.4167	39.6667	26.5833	27.5417	26.0417	29.375	33.125	26.5	39	35.4583	39.5417	41.0833	29.5833	30.2917	59.5	37.2917	37.0833	26.5417	89.125	35.75	46.7917	59.6667	70.125
49.625	41.875	29.0417	51.7083	41.875	23.25	39.5417	51.9167	32.0833	44.5	49.875	51.1667	22.5417	25.4583	29.4167	48.4583	29.0833	30.875	44.125	34.5833	35.4583	36.5417	37	50.9167	56.5833	20.6667	27.9583	40.3333	52.5417	32.5833	22.25	56.9167	63.7083	39.75	27.25	28.8333	35.75	26.4583	41.875	28.2917	33.4583	56.6667	36.7917	56.0417	55.7083	31.6667	59.625	49.375	45.9167	38.9167
51.125	55.2917	37.0833	47.6667	48.125	37.7083	32.25	32.5	38.4583	42.0417	29.6667	51.125	21.5833	20.125	20.625	45	23.5417	23	20.3333	52.9167	37.25	42.75	27	45.8333	51.1667	26.125	33.7917	28.7083	35.9583	47.7917	24.0417	51.625	50.5	26.875	26.75	25.875	25.125	36.75	43.9167	39.1667	38.0417	39.3333	48	40.4167	50.75	45.4167	44.625	51.4167	46.25	25.25
54.4583	64.2083	48.6667	54.4167	55.7083	39.25	42.7083	17.25	40.3333	47.0417	18.75	58.375	30.7083	29.1667	29.1667	52	39.7083	29.7917	33.2917	45.3333	23.9167	50.75	38.7083	38.9167	50.2083	57.8333	45	38.5417	49.7083	46.25	26.0833	50.0417	46.6667	36.5833	31.7083	32.125	39.6667	54.9583	46.625	37.4583	49.6667	33.0417	57.2083	44.9583	53.4167	59.5	38.5833	32.75	55.375	19.7917
58.2917	58.6667	57.9583	55.5833	53.5	54.875	59.25	11.25	42.625	46.4583	14.3333	62.625	42.4583	47.9583	36	53.7917	38.7917	44.875	48.4583	32.25	24.5417	49.125	48.1667	49.7083	53.4583	77.5833	65.75	49.2917	45.875	55.3333	32.7083	64.9583	58.1667	46.375	53.1667	36.7083	51.625	57.4167	57.375	47.9167	51.0417	34.75	57.4583	50.3333	59.25	54.5833	56.7083	28.625	56.875	15.3333
64.4167	69.4583	55.7083	48.6667	65.7917	34.375	53.0417	21.75	44.6667	45.0417	24.4167	69.0417	43.3333	49.4583	38.1667	47.375	46.6667	48	28.375	33.2083	29.125	59.7917	54.0417	54.1667	65.75	45.5417	61.0417	49.4167	38.2917	46.125	42.6667	75.875	64.4583	44.4583	44.75	51.4583	56.375	59.4583	45.8333	44.9167	55.4167	58	68.5417	41.2917	74.9583	60.4167	70.5833	31.8333	38.2083	22.5833
62.0417	79.9167	70.3333	70.25	58.8333	44.2083	51.9167	29.9583	63.7917	63.0417	43.125	69.125	42.625	45.8333	37.2917	43.25	24.0833	41.5833	26.7083	55.9167	17.3333	61.5417	37.7917	65.375	60.1667	31.6667	54.9583	43.1667	50.5	46.375	37.25	77.7917	77.4583	54.7917	50.9167	51.125	60.4167	74.2917	45.7917	43.5	52.7917	60.125	86.75	46.875	77.25	70.9583	59.7917	30.5833	48.0833	42.7083
69.375	73.2917	57	74.5	70.1667	42.1667	64.9583	47.0417	44.9167	54.8333	57.6667	71.75	24.5	21.9167	49.1667	54.5417	32.25	21	33.5	48.7083	15.75	62.5417	45.2083	63.875	61.375	55.7917	55.7917	59.9583	75.0833	63.4167	23.2917	65.7083	62	62.2083	30.625	58.5	62.8333	78.375	56.125	51.0833	33.7917	62.0833	70.375	62.5833	70.5833	70.375	59.375	38.7917	55	55.8333
68.75	50.7917	33.7917	45.1667	44.4167	46.9167	69.0417	46.125	31.8333	56.25	56.5417	46.9167	38.5	37.9583	55.4583	57.4167	46.875	38.3333	52.25	39.2083	20.75	58.875	48.6667	63.625	61.625	95.2083	51.2083	66.75	79.2083	68.8333	28.2083	49.5417	61.5	72.2917	38.25	42.125	56.8333	62.9167	66.6667	54	41.125	58.5833	48.2083	75	59.4167	73.4167	69.0417	43.4167	66.875	70.5833
78.9583	70.9583	69.6667	84.2083	67.7917	60.625	71.9167	56.9167	43.5417	47	69.2917	77.3333	58.625	50.875	70.8333	56.9583	56.4167	48.6667	54.625	40.25	24.0417	67.5833	53.6667	66.4583	73.7083	120.042	73.7083	62.7917	73.9167	81.625	39.375	72.7917	68.3333	68.6667	59.125	64.7083	64.3333	89.5833	79.9167	57.2083	35.625	67.625	74.8333	71	70.8333	71.4583	87.1667	60.375	64.9167	76.625
87.2083	94.2917	98.7083	96	85.7917	62.9167	63.6667	73.5417	68.7083	47.2083	91.7917	84.5417	65.7917	61.6667	70.5	57.2917	58.1667	66.6667	47	40.0833	26.5833	73.625	57.5	66.25	68.5417	88.4583	71.125	59.7917	63.7917	90.5417	36.9583	80.5833	74.125	70.9167	57.9167	54.1667	67.2917	88.1667	103.5	57.3333	35.5417	71.3333	103.75	68.9583	75.375	80.1667	71.6667	94.1875	66.2917	94.5
74.4167	71.875	84.2083	76.0417	66.75	59.75	83.125	101.667	114.125	62.875	83.5417	72.6667	36.75	37.375	54.1667	54.9583	53.0417	41.7917	45.5833	46.0417	22.5833	64.9167	54.75	56.375	67.25	80.25	159.292	70.2083	65.0833	72.375	34.125	68.3333	62.6667	51.75	36.0417	47.1667	52.5	81.3333	72.75	50.4167	27.2917	72.875	82.3333	62.6667	70.625	75.625	65.875	80.125	72.2083	82.125
69.5833	66.25	56.6667	65.4167	55.875	31.5417	37.0417	90.9583	51.4583	48.5833	99.5417	55.7917	22.6667	27.25	40.4167	35.7083	28.25	25.75	42	40.6667	37.5833	67.75	23.875	36.9583	47.9167	42.125	52.5	27.0833	44.2083	26.75	24.125	58.875	57.6667	26.5	26.625	25.25	40.125	72.9583	38.0417	27.875	42.625	50.6667	56.5833	51.0833	54.4167	72.7083	55.4167	66.75	64.2083	83.125
60.7917	57.8333	49	62.875	44.0417	51.7083	34.7083	40.9167	52.2083	35.2917	47.3333	48.1667	51	43.5	31.5833	54.1667	33.4583	51.0833	40.3333	47.875	48.9583	53.8333	24.3333	39.5417	72.75	55.8333	45.625	32.875	30.875	44.5833	47	70.0833	66.75	27.7917	45.3333	48.0417	38.3333	72.375	54.9167	38.7083	46.125	62.9167	49.625	33.7917	60	69.8333	33.375	56.0833	68.5833	51.875
80.8333	84.75	62.5	78.125	65.3333	80.5	42.7917	46.2083	125.333	44.2083	47.2083	68.0417	43.125	44.5833	38.5833	39.25	43.8333	40.5	38	46	48.1667	75.9583	32.4167	39.2083	61.2917	51.9167	192.667	35.5417	34.7083	66.9583	41.125	60.6667	45.25	29.0417	51.25	35.4167	44.5417	63.5	69	51.0833	44.5	77.4583	90.6667	37.5	69	72.5417	39.375	83.7917	76.375	51.9583
94.25	99.3333	157.792	157.5	140.583	61.625	60.9583	50.625	360.125	86.125	44.4167	132.458	38.4583	42.7917	31.8333	49.375	44.3333	44.375	42.75	339.083	36.875	88	60.5417	60.7083	89.7917	60.1667	166.292	46.125	66.875	73.9583	38.5833	111.125	85.8333	32.5	40.9167	44.25	60.4167	118.167	55.875	56.0833	45.5417	258.125	145.458	49.8333	120.458	121.708	78.4583	76.8333	80.375	47.125
92.5833	77.0417	91.9583	193.917	104.625	46.8333	73.625	60	49.8333	221.333	48.375	128.292	25.25	29.7917	40.3333	80.875	33.5417	35.25	48	193.958	37.1667	83.4583	68.125	83.6667	92.2083	40.3333	50.0833	61	181.25	58.6667	25.5	130.958	95.3333	40.9583	30	39.25	41.5	65.9583	50.3333	33.9583	39.125	97.3333	101.958	270.708	115.25	70.875	235.708	63.9583	52.5833	43.4583
52.625	52.3333	37.4167	83.5	55.2083	35.875	107.917	42.5417	42.5417	88.9167	42.25	55.7917	30.25	32	31.375	53.2083	24.3333	37.8333	30.125	32.5417	36.5417	42.3333	50.6667	125.875	47.875	29.875	32.4167	75.25	166.875	62.8333	28.8333	59.4583	50.0833	73.625	32.4167	30.625	40.0417	54.5833	28.2083	55.2917	44.2917	48.5833	52.9167	118.167	52.75	48.9583	88.5	28.625	35.5417	38.8333
59.9583	57	43.75	59.75	54.75	40.0833	107.458	50.25	31.875	47	57.4583	56.7917	29.7083	29.0417	56.2083	55.8333	43.1667	27.9583	39.5	45.6667	48.125	50.9583	74.5833	70.6667	60.0833	51.5	51.9583	91.25	71.5	78.6667	30.4167	61.9167	67.6667	95.125	37.9167	35	83	66.5833	35.5417	84.2917	45.9167	52.2083	52.75	73.2083	61.375	53.6667	83.5	46	43.5	49.0417
59.9583	69.4167	70.2083	67.375	66.1667	42.0833	48.8333	61.5833	52.125	67.9583	59.4167	71.9583	34.7083	36.5833	65	42.0833	47.875	30.125	36.625	58.5417	32.0417	53.1667	52.5833	48.75	52.4167	38.2083	76.3333	51.1667	48.5417	48.625	40.25	58.5833	53.2917	53.0417	45	61.8333	61.9583	54.2917	40.4167	48.625	49.1667	102.25	73.3333	44.7917	64.4167	51.7917	44.2917	50.125	37.625	47.4583
59.7917	58.9167	63.9167	53.2917	50.0417	47.5833	59.2917	61.875	51.5417	39.875	58.2083	53.0833	45.875	46.5	60.5417	45.0833	49.625	40.5833	36.2917	77.4167	25.6667	56.9167	54.6667	52.625	52.5625	37.7083	50.9167	58	54.625	55.5833	39.3333	45.6667	49.9583	57.0417	49.25	63.75	60.9583	79.8333	71.8333	35.7083	42.7083	61.4167	63.375	53.9167	53.9167	57.9583	57.0833	52.5	47.5417	49.25
75.375	63.9583	75.4167	64.7917	54.875	29.9583	68.0417	48.7917	46.5833	55.625	42.75	61.2917	29.375	27.7083	52.875	54.25	32.7083	29.5	30.2917	35	24.2083	86.5417	72.2083	55.7917	67	33.6667	52.0833	69.9583	67.7917	30.9167	27.9167	58.7917	63.5833	57.8333	30.625	49.9167	55.875	79.5	63.7083	51	35.125	50.5417	66.5417	57	59.8333	70.7917	62.7083	74.625	56.9583	41.1667
40.4583	58.2083	86.5	39.875	68.375	45.1667	53.4167	44.5	62.5	30.0417	35.4583	44.25	40.2083	30.875	41.875	29.2917	22.5	36.4583	23.1667	33.8333	15.625	37.375	53.75	25.7917	58	25.7917	71.375	56.0833	59.25	34.0417	31.25	44.5417	62.0833	39.875	31.0833	50.25	32.8333	35.1667	38.125	46	34.375	51.4583	87.1667	37.5	47.9583	32.9583	60.5	70.5417	29.5	29.375
29.9167	42.4167	51.0833	24.375	38.4583	37.8333	51.125	54.9167	54.2083	34.2083	59.375	30.75	38.5417	40.75	26.2917	26.9583	28.3333	42.0833	24.7917	29.9167	28.8333	29.75	40.7917	30.9167	14.375	34.7083	63.4583	49.0833	56.6667	42.7083	31.5833	23.0417	31.75	43.875	37.125	42.7917	33.5417	32.9167	23	40.5417	41.1667	58.2917	55.5833	21.6667	18.5833	39.5833	26.0417	57.0833	25	43.5
42.1667	64.0417	66.1667	54.8333	62.4583	35.2917	71.0417	59.75	39.6667	52.8333	49	59.2083	67.875	50.3333	14.0417	16.0833	44.125	62.25	38.375	23.5833	26.5417	43.875	58.0833	42.2083	51	42.5833	46.5417	64.2917	30.0417	34	51.5833	50.2083	41.2083	58.9167	42.6667	47.875	45.3333	45.8333	32.375	43.5	39.9583	78.0833	65.4583	19.7083	43.8333	56.375	28.1667	66.7917	44.2083	45.5833
44.6667	63.4167	54.2917	51.9583	52.375	31.5417	45	84.25	32.4583	38.2917	51.7917	57.5833	58.0833	56.875	19.4583	24.2083	46.3333	60.7917	44.6667	27.125	31	50.7917	71.7917	29.4583	48.6667	56.5	40	61.5417	34.125	30.5417	62.9583	70.4583	53.9167	58.2083	48.4583	47.875	82.7083	39.9167	26.125	40.2917	44.6667	114.417	55.375	31.375	59.5833	56.25	62.4583	61.5417	36.2083	44.875
58.9167	65.4167	60.875	79.4583	64.9583	32.5833	34.0833	52.4167	43.375	40.9583	41.9583	67.5	49.5833	55.4583	20.5417	40.4583	38.0833	50.125	37.4167	44.625	28.8333	61.875	46.2917	44.25	62.125	42.1667	68	38.8333	46.125	25.4583	53.9583	78.75	76.6667	38.4167	73.5833	49	71.2083	47.3333	39.125	24.4167	40.375	63.2917	63.125	35.8333	65.5417	53.375	57.8333	63.5	50.3333	32.7083
57.5833	65.9583	55.1667	69.4167	62.6667	38.2917	46.375	25.9583	73.4167	45.2083	26.5417	64.625	63.375	41.3333	25.7083	68.8333	36.2083	51.3333	40.125	36.3333	35.4583	45.9583	41.5417	57.5	65.3333	40.7083	58.0417	62.5417	42.25	43.9167	42.5833	65.1667	68.1667	38.7917	42.125	34.25	52.3333	60.0833	53.2083	40.5833	38.2917	77.5417	73.7083	35.75	61.875	58.4583	45.8333	24.5	39.6667	29.0833
60.125	44.125	35.0417	50.5833	49.875	50.5833	80.7917	22.5417	28.3333	42.1667	22.2917	60.9167	68.3333	60.7917	40.25	67.9583	44.2083	66.8333	34.4167	34	26.4167	47.9167	73.0417	77.25	66.5417	59	34.0417	82.4583	80.0417	59.75	46.25	63.375	68	78.3333	36.9167	47.7083	83.5833	53.0417	58.0833	64.6667	34.8333	42.125	42.7083	69.8333	63.0417	63.5417	72.2083	32.25	34.75	22.25
70.625	69.8333	36.0833	53.4167	56.4583	46.4167	72.0833	21.2917	25.875	36.0833	22	67.0833	51.625	43.625	45.7083	61.375	41.125	46.3333	44.4167	20.5417	25.25	59.25	62.6667	72.3333	70.7083	61.4167	35.4583	75.4167	54.5417	48.125	31.6667	54.75	65.7083	61.2917	29.75	50.125	90.7083	74.8333	41.8333	54.4583	34.125	32.7083	58.0833	41.5833	67.7917	51.2083	48.5417	18.1667	31.0417	20.5833
44.4167	56.625	35.75	62.2083	53.9583	40.7083	46.4167	21.7917	27.2917	48.6667	25.0833	53.375	27.9583	22.7083	48	41.3333	27.9583	25.875	38.25	24.7917	19.875	33.5	65.0417	58.2083	38	64.6667	29.6667	56.5417	39.7083	60.7917	19.875	61.8333	55.125	46.5833	22.625	35.875	71.1667	60.875	33.625	82.0833	34.4167	31.8333	53.8333	34.5	50.8333	60.9167	41.7917	29.2083	23.5833	22.1667
72.375	60.875	53.2917	54.25	52.5833	28.0417	40.9167	29.7917	25.75	60	41.5	51.9167	25.75	25.625	48.0417	26.7083	27.1667	28	29.9583	28.2917	16.3333	58.875	56.75	25.375	46.75	44	42.5417	48.6667	27.0833	28.7917	22.1667	55.0417	45.2083	41.25	22.625	36.25	53.4583	88.4167	23.5	52.25	34.2917	45.9167	66.375	33.2917	55.375	79.3333	39.875	25.25	34.4167	33.2083
66.9167	54.2083	36.375	58.4583	51.875	28.3333	45	48.9167	33.5	48.5	44.0417	58.0417	26.5833	25.5	43	28.875	30.2083	25.2917	30.375	29.5	18.5833	53.5	33.0833	42.0833	72.4583	38.8333	41.2917	34.625	46.8333	37.4583	19.5833	59.7083	69	34.5417	21.625	32.25	53.0833	76.9167	31.2083	35.1667	24.125	49.9583	46.6667	50.4583	61.4167	83.5417	61	45.25	51.8333	35.7083
74.5	59.0417	52.4167	83.4167	72.875	32.25	66.5417	49.4583	46.5833	55.125	43.625	82.125	21.0417	19.7083	26.75	35.5	30.1667	21.375	30.0417	36.9583	17.2083	55.9167	39.125	46.7083	98.4167	52.5833	48.2917	65.25	60	57.5417	15.2083	75.625	74.7083	48	21.7083	38.4167	45.5417	65.625	55.4583	34.4167	30.4167	45.6667	65.5417	59.8333	90.9167	81.2917	67.4583	60.875	50.7083	38.6667
66.4167	63.0417	40.0417	51.6667	60.3333	47.2917	44.4583	53.25	24.1667	44.25	69.375	57.2917	24.375	19.5417	22.125	49.5417	19.4167	19.6667	25.5	26.125	17.9583	50.1667	38.5417	44.75	76.2917	26.0833	35.0417	50.125	63.3333	60.875	18.5	49.3333	72.7917	45.0417	22.2083	31.2917	25.125	49.875	42.0417	47.375	25.2917	54.9583	59.1667	68.25	56.3333	57.25	65.4583	43.7083	63.4583	49.5
70.4167	52	30.6667	55.7083	51.5417	41.625	73.375	63.1667	21.9583	41	78.9167	66.2083	20.9167	26.4167	16	49.375	17.875	23.6667	21.4167	28.875	20.9583	53.625	49.5	60	81	28.7917	34.9167	67.5833	65.7083	57.7917	17.1667	62.0417	80.9583	64.75	26.25	39.125	38.8333	54.1667	56.75	39.375	33.875	50.5417	41.375	75.3333	76.0417	60.5833	73.0833	46	55.5417	77.75
71.125	40.4167	27.125	56	44.1667	46.5	74.25	61.0833	24.7083	48.5833	82.6667	54.3333	33.0417	32.1667	23.875	76	34.625	26.125	38.9167	31.5	21.7917	48.875	62.4167	57.4167	90.25	35.0833	32.2083	84.0417	63.625	69.3333	23.4167	65.9167	78.3333	66.4167	35.8333	30.0833	48.4167	48.7083	58.4167	45.1667	35.2083	54.6667	36.875	56.25	67.625	58.2083	73.125	44.0417	65.3333	88.8333
87.9167	66.4167	32.5	54.0417	56.5833	50.7083	57.4167	35.5	23.2083	39.625	56.7083	83.625	30.25	36.0833	38.125	63.5833	46.9583	30.375	46.625	33.625	20.4167	71.9167	70.9167	63.6667	77.25	45.6667	32.0417	68.9167	45.2083	69.375	20.9167	68.2917	78.5	54.2917	48.4583	31.3333	70.125	57.0833	56.75	49.9583	42.6667	56.7917	42.8333	47.0417	84.5833	74.2917	63.1667	40.2917	82.6667	66.5417
74.0833	57	40.7083	46.2083	49.125	40.7917	57.875	52.8333	22.0417	35.4583	55.4167	57	33.1667	48.7917	37.4167	75	51.5833	35.2917	45.7083	31.9583	26.8333	64.4167	56.5833	62.75	61	54.4583	46.625	50.9583	43.1667	80.4583	23.75	52.7083	61.375	31.1667	46.4583	34.7917	78.4167	60.2083	42.875	67.1667	43.9583	38	47.125	49.2917	65	68.2083	51.5833	33.2083	67.875	53.0417
77.25	55.7917	31.75	44.125	53.5417	41.9167	52.7083	47.5	29.9583	37	58.0833	73.375	48.125	38	42.4583	58.6667	50.9583	43.8333	29.125	47.3333	26.4583	67.9583	43.7917	66.4167	79.0833	33.6667	39.8333	36.0417	56.875	46.7917	29.875	71.5	62.6667	29.3333	39.5	38.3333	58.5833	51.625	56	46.0833	30.9167	55.5833	41.4167	58.5	85.2917	70.0417	59.3333	47.9583	50.5	52.3333
80.5417	79.2083	79.625	64.375	65.9583	59.9167	78.0417	38.4583	38.4167	35.25	50.7083	76.875	40.75	31.2917	33.9583	64.5	33.2083	32.625	30.25	47.625	22.2083	74.5833	62.4167	62.75	85.0833	41.6667	51.5833	68.25	69.2917	59.875	27.6667	64.4167	79.5833	52.7917	29.2917	43.0833	60.3333	69.875	70.75	54.5833	34.7917	56.8333	77.0417	49.25	82.4583	80.2083	59.75	50.7917	51.75	54.0417
78.25	101.5	94.125	89.375	111.667	52.125	96.2083	33.375	61.7083	40.0417	32.5833	95.5417	26.8333	37.125	33	63.4167	41.8333	27.4167	47.375	69.2917	26.3333	78.7917	70.6667	68.3333	78	45.7083	75.0833	77.0833	79	69.4167	23.1667	84.9583	86.375	69.4167	39.7917	31.4583	65.8333	75.5833	66.4583	51.375	22.25	45.4167	93.4167	55.0833	88.9583	69.125	78.25	36.9583	54.4583	35.125
76.8333	93.4583	99.6667	89.0417	85.2083	38.125	91.3333	36.7917	80.125	36.5	28.6667	91.8333	19.6667	26.1667	31.5833	64.6667	23.1667	23.7083	38.7083	49.2917	20.1667	67.125	70.7083	68.4167	72.4167	53.0833	75.9167	69.75	95.2083	53.5	17.9167	89.5833	79.6667	52.9583	29	23.625	51.4167	69.9167	42.0417	46.625	35.0833	37.9167	94.2917	60.5	80.9167	60.4583	76	34.25	45.9583	26.0417
75.6667	93.4583	90.7083	90.5417	102.292	40.0833	31.25	47.9583	67.125	38.7083	28.5417	98.0417	20.0833	14.1667	22.375	47.2083	25.4583	16.2917	19.2917	29.7917	24.25	70.6667	34.4583	45.0833	71.75	24.25	66.5833	32.125	50.5417	34.0833	14.1667	87.1667	74.3333	30.4167	15.625	31.4167	51.25	70.6667	28.875	28.5833	34.5833	42.625	94.0417	43.6667	86.2083	45	50.6667	42.2917	36.5	23.6667
46.875	86.375	90.3333	63.5	83.7083	28.125	18.7917	74.875	65.2917	41.375	48.7917	71.375	22.0417	21.5	29.5	19.375	18.25	21.375	19.625	36.75	20.125	46.5833	44.4583	19.2083	28.625	21	78.4167	38.5417	23.625	34.9583	17.375	42.5417	29.375	30.5	19.8333	28.5	46.9583	72	28.75	27.4167	30.4583	70.1667	91.5833	29	44.2083	52.8333	28.7917	44.875	52.2917	34.125
24.875	37.125	69.0833	43.9583	36.8333	22.75	23.875	46.125	45.75	43.1667	57.5417	31.2917	18.5417	18.6667	31.4167	17.5	20.5833	21.4167	19.6667	60.0833	22.2917	22.3333	27.1667	21.625	29.625	22.1667	51.6667	58.2083	23.5	21.875	21.5417	31.0833	26.0833	41.125	19.25	29.2917	34.8333	76.375	29.75	22.2083	37.375	66.9583	59.75	25	26.9167	64.875	23.6667	48.5417	38.3333	43.4167
45.375	43.7083	41.4583	63.5417	58.25	23.0833	37.375	60.3333	29.125	34	56.625	56.0417	23	23.7917	37.375	43.625	24.875	30.0833	22.4167	42.0417	23.9167	58.2917	20	34.0417	56.5833	30	32.0417	30.5417	37.2083	33.75	23.8333	62.2083	60.75	26.25	23.2917	27	31.375	56.625	34.4167	28.5417	22.9167	55.5833	55.2083	37.75	59.6667	81.125	49.25	57.7917	50.25	50.5
65.5417	45.6667	35.4167	51.2917	54.0417	32.2917	74.0417	35.8333	28.875	35.625	42.9583	60.6667	24.5417	21.25	33.7917	59.7083	26.5417	28.5833	22.2083	34.9583	22.875	54.9583	44.875	53.75	79.375	24.7083	43.4167	83.5833	71.9167	52.8333	23.25	69.5833	84.0417	68.5417	23.7083	30.4583	34.2917	50.5417	44.375	23.625	27.7917	53.5833	56.8333	72.9583	71.125	77.0833	80.5833	28.4167	67.5833	42.9167
85.375	75.75	66.4583	70.875	68.6667	34.9583	66.0833	45.5833	34.8333	40.9167	44.4167	79.2083	21.5833	19.625	31.7917	60.0833	27.75	25.5	19.5417	34.1667	22.8333	77.7083	63.2083	53.25	77.2917	21.875	65.7083	63	76	40	22.0833	80.75	81.25	65.25	22.4167	26.6667	40.7917	73.3333	39.125	34	25.2917	48	79	75.25	85.5833	79.0833	85.7083	30.4167	57.7083	43.375
69.875	83.375	85.8333	87.2917	78.25	32.5417	47.25	46.3333	45.9583	42.8333	55.7917	83.2083	21.6667	19.375	30.5	48.875	21.2083	21.25	17.25	37.9583	21.625	58.0417	32.9167	48.9167	64.375	25.125	69.375	41.3333	68.0833	31.7917	20.2917	77.5833	71.3333	45.8333	22.3333	24.7083	28.1667	75.0833	44.4583	30.125	19.9167	50.25	82.9167	81.0417	72.0417	72.1667	89.5	43.25	61.4167	48.5833
82.5	64.5833	77.25	88.2083	71.75	28.0417	33.3333	61.25	62.9167	38.7083	50.1667	87.0417	20.4583	21.4167	25.5417	37.2083	18.625	23.0417	20.4583	58.7083	22.3333	72.5	20.5	25.4167	81.875	28.25	68.1667	27.875	32	35.7917	22	89.125	86.625	24.3333	21.25	21.2083	22.75	53.5	49.4167	24.4583	29.6667	52.1667	73.125	49.5417	86.5	65.4583	67.1667	45.5417	72.9583	48.9583
54.9167	79.5833	73.4583	33.2083	50.5833	34.625	30.8333	57.6667	68.625	29.5833	47.1667	56.3333	29.1667	19.9167	28	22.375	20.5	23.0417	16.1667	68.4583	23.7083	63.7917	15.5417	29.6667	29.7083	24.125	59.0833	22.8333	25.8333	32.5833	16.875	33.375	28.3333	19.5	21.375	29.625	23.7083	78.7917	37.5417	23.3333	49.2917	47.4167	73.625	31.9583	39.7083	78.25	25.4167	49.2917	77.25	43.9167
68.625	50.0417	49.7917	41.7917	43.5833	39.7083	27.2083	68.3333	54.625	27.1667	72.8333	47.8333	29.5833	27.4167	25.625	30.3333	28.5833	28.875	17	61.2917	19.375	58.5417	21.875	28.875	39.125	21.875	60.5	17.4167	25.75	42.625	20	38.9167	30.25	25.7917	26.25	17.8333	34.1667	85.7083	49.625	22.6667	40.0833	120.875	54.375	28.0417	44.625	66.5417	27.25	52.2917	63.375	63.25
72.0417	65.3333	65.2083	62.625	72.375	26.875	31.2083	60.875	41.625	43.875	52.625	74.75	31.2083	36.9583	31.2083	30.375	23.0417	30.4167	23.9167	27.7917	15.7083	69.0417	26.0833	32.2917	56.6667	22.75	62.75	28.5417	35.75	40.0417	18.6667	65.7083	54.9583	29.3333	30.9167	18.5417	32.25	62.3333	38.125	24.0833	36.875	55.5	71.9167	39.1667	65.2083	70.7083	47.0417	44.25	62.75	50.4167
41.0833	45.4167	46.4167	44.875	43.9167	22.1667	35.75	46.5	47.625	39.25	44.2917	42.4167	22.8333	21.75	36.0833	27.7917	17.7083	23.625	19.4167	32.2917	17.4583	37.3333	28.25	30.5	36.0417	27.875	37.875	33.1667	34.875	41.3333	13.7083	34.5	40.375	34.6667	20.4583	24.2917	34.2917	47.5417	26.9583	22.9583	28.0417	59.625	50.4583	36.75	36.3333	47.8333	39.2917	40.6667	32.9583	38.3333
53.2917	50.6667	47.75	46.25	54.25	26.7083	27.375	41.1667	34.5	32.4167	51.6667	48.25	37.8333	26.2083	30.3333	27.6667	17.4583	40.9167	20	35.4583	18.2083	46	29.1667	30.75	42.0417	25.9583	36.625	29.5	24.7083	36.7917	19.8333	46.2917	38.9583	36.1667	25.2917	21.2917	32.5833	59	30.5833	22.75	21.7083	61.2083	58.5417	34	41.4167	60.1667	30.375	36.8333	38.3333	44.7917
77.6667	77.9583	81.5	67.875	75.9167	23.75	25.2083	39.625	34.7917	32.9583	60.0833	73.2083	28.25	23.9583	20.0833	43.375	24.5833	28.7083	25.2917	37.4583	19.4167	70.0833	29.9583	30.1667	79.5417	35.1667	57.4583	25.5	38.5833	26.6667	22.0417	67.2917	78.6667	29.1667	20.75	25.2083	37.3333	77.25	34.5	25.0833	24.2083	55.0833	86.5833	34.8333	70.5	68.9583	46.7083	42.4167	49.3333	62.8333
79.7917	78.25	81.375	80	76.125	41	37.2083	45.8333	40.0417	42.9583	45.7917	80.3333	17.5417	18.5	21.1667	41.8333	32.1667	23.7917	28.9583	34.9583	21.2083	73.125	22.8333	37	64.625	43.0833	68.3333	30.7917	34.9583	38.7083	20.625	73.6667	62.125	33.4167	18.1667	27.2917	49.8333	74.2083	39.125	29	24.4167	60.875	83.625	29.375	73.2917	79.5417	39.375	46.875	76.4167	50.2917
63.9167	76.4167	90.4583	82.625	75.7917	38.4167	41.2917	56.8333	64.4583	28.4167	66.0833	75.4583	20.8333	17.625	20.75	25.9583	21.4167	18.5833	27.375	32.7083	18	63.9167	30.125	39.7917	45.1667	31.3333	55.2083	32.125	27.3333	41.6667	16.3333	69.375	55.75	46.625	17.375	25.3333	39.4583	81.9167	44.3333	31	22.875	76.7083	89	29.0417	65.4583	56.6667	31.5	37.8333	57.5	54.8333
45.1667	69.125	65.4583	80.7083	72.5833	28.625	27.4167	45.1667	58.2083	23.5833	36.7083	68.875	18.0417	15.4167	23	26.8333	18.3333	17.4583	21.375	40.6667	17.6667	42.625	27.4583	28.375	25.5833	24.6667	49.7083	31.125	29.0417	38.2917	16.9167	51.625	39.4583	34.6667	17.0833	24.375	36.5833	60.1667	38	20.9167	22.9583	40.25	62.4167	27.125	46.2083	41.4167	29.4167	29.5	39.3333	30.2917
55.8333	43.4583	38.875	33.5	43.375	26.125	29.2083	29.625	33.9583	26.9167	38.8333	39	20.4167	19.8333	24.7917	24.7083	21.5833	21.7083	17.4583	47.25	18.75	48.2083	22	25.4167	36.5833	22.0833	54.2917	25.4167	33.25	37.125	17.2083	29.0417	33.625	28.7083	22.0417	20.5	30.7083	53.625	29.0417	21.1667	23.4583	48.7917	42.2083	34.7083	35.1667	47.7083	29.7917	26.0417	36.1667	33.9583
73.0833	64.25	43.9375	67.0208	74.1667	19.5208	44.8125	52.5833	55.2083	65.0833	53.0833	74.1458	27.4167	23.125	32.875	33.125	22.2917	28.8333	17.8958	33.0208	19.25	60.0417	21.4167	36.0417	69.375	23.25	69.7292	31.9583	41.3333	35.0625	24.0417	68.5417	58.3125	32.2917	23.8333	25.1667	32.3333	88.375	37.6667	23.3333	27.375	49.9167	61.0833	58.7708	67.9792	80.2917	57.0833	36.3125	62.2083	50.5417
86.8333	83.7917	57.9583	75.5	87.8333	21.375	34.125	68.8333	78	74.0833	64.7083	81.6667	21.4583	16.9583	43.375	35.6667	27.9583	23.2083	20.0417	30.5	25.125	75.6667	27.2083	42.7083	47.9583	22.8333	53.4583	34.7917	37.8333	35.5417	19.4583	59.3333	49.3333	35.9583	20.4167	24.75	34.7083	91.125	27.5833	26.75	13.7083	56.1667	92	46.625	63.5417	84.4583	45.3333	52.1667	50.375	54.5
88.1667	67.0417	43.25	75.2917	75.8333	24.75	33.0417	59.25	33.9583	53.875	50.0417	81.7917	23.1667	16.7083	44.2083	23.375	26.7083	24.5	20.4583	31.8333	13.9583	78.2083	25.875	23.4167	54.5	24.875	31.9583	27.4167	22.1667	30.6667	20.8333	63.7083	37	32.2917	22.4167	25.4583	33.6667	66.4167	31.7083	25.75	14.625	59.0833	70.2083	36	68.5	79.4583	37.5	56.0417	44.7917	53
91.4583	35	29.125	57.125	53.7917	24.3333	22.6667	79.5	34.8333	35.375	73.2917	58.5417	23.375	19.125	45.75	28.6667	27.5833	27.5833	24.875	40.2917	15	65.0833	25.5	22.7083	76.2917	24.125	28.3333	43.8333	32.0417	26.1667	23.25	65.7083	67.625	38	20.25	33.25	37.125	45.2083	35.5417	23.125	17.0417	59	42.9583	46	60.375	51.1667	51.9167	50.3333	60.5833	61.3333
84.6667	42.3333	29.5417	60.4583	56.25	20.375	23.0417	65.2917	24.4583	38.5417	58.9167	60.7917	20.0417	16.625	50.4167	25.2083	29.375	24.125	23.875	30.4167	15	66.7917	29.9583	23.6667	77.5417	27.4583	43.2917	36	28.875	24.7917	18.8333	61	54.75	33.7083	18.375	28.1667	40.2083	60.3333	28.0833	17.375	17.6667	58	37.5417	45.5	73.5833	63.125	58.3333	47.2083	59.0417	57.5833
54.2917	83	65.3333	67.4583	57.5417	21.9583	26.7083	66.2917	28.25	50.0833	63.7917	58.5833	24.1667	19.6667	46.5417	25.8333	30.0417	26.75	23.625	31.2917	20.0833	60.2917	34.8333	30.8333	42.8333	28.8333	38.9583	34.125	26.9167	33.4583	21.25	45.9583	39.4167	38.5	18.7083	28.7917	45.1667	66.625	27.25	30.0417	12.4167	51.0417	78.4583	38.0833	46.8333	71.375	45.0417	40.25	50.4167	62.6667
46.4167	52.4167	63.0417	44.125	50.4583	27.9167	47.625	49.2083	33.7917	45.7917	43.5417	49.25	22.5833	18.4167	37.3333	28.2083	27	26.5417	25.6667	38.5417	18.7917	44.7083	43.875	38.25	42.875	27.7917	47.4167	53.5	28.9583	43.6875	22.625	44.75	35.2083	47.5833	17.6667	27.5417	54.2083	73.0833	36.1667	35.4583	13.5	54.4167	60.9583	29.9167	43.0417	67.25	30.7083	35.8333	40.3333	40.375
28.6667	30.125	34.9583	33.9167	41.5417	26.9167	46.2083	27.9167	57.3333	29.75	27.8333	37.4167	19.9583	19.5833	30.3333	32.125	26.8333	26.7917	25.125	47.75	19.0417	23.125	42.8333	41.4167	27.0417	27.625	39.625	46.25	51.4167	49.0833	19	26.0833	26.2917	55.9167	18.0833	27.5833	41.2083	42.875	37.9583	37.2083	14.0833	42.25	40.2083	45.9583	26.6667	40.4583	33.375	38.0417	32.3333	24.5
42.0833	28.25	24.2917	31.625	50.125	28.1667	38.7083	21.6667	28.375	30.375	22.4167	39.3333	27.9583	24.75	39.0833	31.3333	31.2917	29.5417	25.25	45.6667	17.0417	37.5417	37.6667	43.9583	35.75	28	39.875	42.1667	38.9167	44.1667	21.0833	27.7917	30.75	45.9167	22	30.6667	41.2917	32.7917	35.7083	36.3333	16.0417	26.75	35.3333	32.125	38.125	46.2917	32	27.9167	30.5833	21.0417
72.3333	42.625	34.2917	63.9583	51.75	26.5417	46.7917	32.375	30.9583	36.8333	36.75	60.5	44.25	30.75	33.5417	34.7083	35.4583	46.2083	25.2917	29.8333	17	58.4167	40.8333	34.875	55.25	33.625	40.6667	40.25	31.9167	31.9167	31.3333	61.0833	52.9167	56.125	29.75	35.7083	43.0417	56.375	25.7083	42.4583	22	39.5	39.7917	44.4167	68.375	46.9167	50.25	26.0417	49.4167	31.8333
53.0417	34.5	27.9167	42.7083	36.875	35.9583	41.875	80.3333	28.5417	33.7917	78.125	42.125	61.5833	60.375	18.625	44.375	44.25	62.5417	31.8333	12.9167	22.375	37.5417	49.0417	47.8333	59.0417	40.5833	26.2917	38.125	52.5417	49.7083	47.875	51.7083	50.7917	50.5417	59.0833	51.0833	37.8333	41.5833	44.5	46.5833	35.25	53.1667	31.4583	59.3333	44.5833	43.3333	62.25	47.9583	46.125	55.2917
50.3333	39.7917	30.125	44.4583	47.5833	52.4167	42.8333	62	28.5833	30.25	88.875	46.9583	23.9167	25.5	17.125	54.375	36	27.3333	47.6667	16.8333	23.5	38.875	31.4167	54.9583	53.9583	56.9167	35.4583	42.4583	52.375	64.625	22.7083	43.625	46.0833	27.4583	29.1667	26.625	29.1667	55.3333	50.375	45	34.3333	61.7083	37.125	34.875	39.625	65.8333	51.0417	55.6667	73.3333	65.625
74.0833	64.4167	65.4167	44.8333	58.7917	52.2083	31.875	64.5417	43.875	27.875	57.875	71.5833	17.875	15.125	16.8333	37.5	22.4583	15.0417	50.2083	17.5833	25.0833	62.6667	24.125	33.625	71.4167	49.0417	58.4583	21.7083	34.5417	46.25	19.0833	65.5833	63.9167	16.75	17.625	24.4167	31.4167	54.9583	54.3333	26	38.7917	56.125	66.2083	32.25	76.1667	66.7917	38.625	53.0833	68.6667	55.8333
80.4167	70.9167	68	48.125	64.5	45.5833	21.25	56.625	51	31.4583	45.3333	71.0417	22.1667	18.0833	30.3333	20.4167	20.6667	20.0833	24.7917	28.625	24.1667	74.2917	29.9167	31.5417	52.375	33.25	78.1667	33.0833	16.9583	31.7083	25.1667	60.9167	45.0833	28.1667	24.4167	27.2917	34	61.25	54.375	32.2917	38.25	49	74.7917	25.125	67.375	69.75	35.2083	56.7083	72.875	44.2083
60.875	76.75	74.5	78.1667	75.5	27.5833	32.2083	49.5417	54.2083	52.125	60.125	84.125	19.25	24.375	26.2083	20.125	20.125	22.8333	22.75	44.7917	18.9167	59	35.9167	27.625	37.375	20.7917	77.4167	37.125	20.1667	28.9583	15.0833	56.25	35.2917	23.5417	24.2917	22.2083	27.75	80.5417	51.1667	21.1667	27.6667	46.5833	79.3333	25.1667	50.0417	74.375	38.625	36.4167	63.9583	49.3333
35.5833	50.0833	71.7917	67.4167	61.7917	25.1667	24.375	25.625	53.9583	59.875	34.2083	46.75	20.2083	20.3333	25.4167	20	21.375	23.125	20.2917	54.3333	20.0417	35.4167	16.5833	21.375	24.9167	23.625	69.7917	22.3333	17.0417	27.9583	18.375	58.9167	30.2083	22.1667	17.8333	32.5833	26.8333	76.375	26.875	18.75	19.5833	46.9167	73.3333	24.5417	29.4167	57.0417	34.7083	36.5417	44.375	33.5833
34.7083	33.5	44.9583	39.75	50.25	19	27.0833	45.3333	54.3333	41.375	43.1667	38.7917	25.7083	27.7083	28.9583	19.1667	27.125	38.7083	22.375	28.4167	15.25	30.6667	20.7917	21.2917	26.8333	27.7917	52.125	24.4583	24.3333	32.5417	26.625	34.2083	33.7083	27.3333	24.625	33.3333	36.8333	53.3333	27.9583	19.4167	27.2083	49.9583	51.7917	21.625	35.2083	59.1667	24.6667	29.8333	32.875	36.375
44.4167	31.4583	34.0417	28.1667	25.5417	16.875	18.625	41.0833	27.25	25.1667	47.0417	50.5417	20.375	25.2083	28.0417	21.4583	32.25	30.4167	24.6667	28.0833	15.75	44.125	17.2083	18.5833	40.2917	26.125	32.5417	16.8333	26.3333	22.9583	20.0833	30.0833	35.2083	19.875	22	25	20	50.0417	29.6667	16.4167	26.0417	57.5	36.0833	33.8333	35.25	51.7083	30.125	36.625	43.125	47.7917
69.375	44.9167	37.6667	45.5833	41.75	25.25	25.5	43.125	27.3333	36.5833	42.9583	58.4167	30.5	25.5	31.8333	26.4167	25.4167	28.8333	28.7917	20.7083	14.625	67.8333	19.75	24.1667	48.375	34.125	37.0833	24.2083	29	35.8333	17.2083	44.2917	39.0417	23	23.7083	24	26.125	72.4583	41.0833	19.4167	27.2083	58.625	42.7083	40.4583	50.8333	65.2917	45.4167	52	59.5417	45.4583
57.125	50.5833	60.875	76.2917	54.8333	27.0833	32.25	31.875	27.0833	41.1667	35.8333	58	23.8333	25.3333	33.9167	34.4167	30.9167	25.25	29.9583	17.4167	15.4167	54.25	32.2083	31.2083	47.7083	34.1667	43.125	32.6667	37.9583	35.375	18.375	57.3333	45.125	34.4583	22.125	29.4167	29.9583	70.5417	38.7083	29.75	22.875	50.875	67.7083	43.3333	50.875	65.375	64.5	39.875	63.5	30.7083
52.5833	52.6667	54.4167	63.375	46.125	22.8333	39.5417	35.6667	32.25	40.7083	37.7917	51	36.0417	24.9167	16.5833	36.2917	31.2083	36.125	31.5417	28.25	17.2083	54.1667	29.7083	43.9167	48.0833	28.375	46.7083	33.3333	44.25	46.4583	33.5417	56.4167	47	25.4583	22.5833	38.875	31.875	55.5833	26.875	36.4167	25.2083	64.625	63	43.125	57.25	47.0833	53.875	44.75	45.5833	35.7917
44.9583	53.0417	56.9583	68.375	51.5417	24.4583	22.7083	23.875	45.9583	29.5417	24	52.375	45.1667	49.375	18.375	34.5417	23.0833	49.0417	36.875	41.0417	17.75	41.125	22.3333	40.0417	46.375	27.5417	41.5833	24.375	27.125	32.8333	41.8333	49.625	46.25	21.4583	50.875	26.9583	24.125	58.125	36.5417	29.75	23.8333	60.9167	62.4167	29.7083	51.9583	44.5417	33.4583	26.125	46	24.25
50.25	54.9583	49.1667	64.4167	51.625	34.5833	20.0417	18.375	43.9583	17.0833	19.5	62.0417	26.5	29.9167	19.8333	30.8333	22.4167	30.3333	32.1667	52.0833	19.625	49.0833	18.2083	30.2083	40.75	32.1667	47.375	18.875	17.7083	23.75	29.1667	52.8333	36.25	15.1667	38.5	22.2917	20.7083	50.875	36.5	28.75	27.2083	41.0833	59.125	16	53.4167	47	18.1667	17.6667	47.9583	18.25
43.5	36.8333	26.5833	25.6667	39.7917	29.25	17.75	24	34.25	20.9583	23.6667	38.7917	26.1667	27.7917	20.5	18.4167	18.5833	29	25.8333	35.125	26.2083	39.1667	14.5	18.125	28.3333	26.5833	35.8333	15.1667	11.625	21.0417	25.0833	23.2083	20.3333	13.8333	35.7917	21.5	14.75	39.3333	32.3333	18.875	23.25	46.875	38.25	13.125	25.2083	50.25	13.125	16.1667	38.7083	23.25
14.625	33.2917	30.0417	16.7083	14.5833	25.7083	16.7917	36.0417	36.2083	12.2917	35.4167	16.8333	35.5833	32.875	17.875	12.9583	24.875	33.5417	32.5	42.7083	31.2917	16.1667	18.5417	14.1667	19.25	32.0833	40.7917	15.0417	16.5	18.9583	29.8333	17	19.5	13.8333	28.4167	26.9583	18.6667	34.875	22.5833	14.75	26.75	51.25	33.75	21.3333	17.75	54.375	14.4583	22.875	17.5833	27.375
15.375	10.125	11.5417	20.9167	17.5	24.3333	21.3333	33.7083	22.7083	23.5	43.6667	17.9167	23.125	19.75	27.625	14.75	27.1667	20.5833	23.9583	31.375	22.4167	13.8333	22.75	16.1667	17.9167	32.9167	27.75	20.875	21.375	28.7917	18.0417	17.5833	20.125	17.1667	19.8333	27	24.5417	12.25	25.25	20.75	32.4167	35.5417	16.3333	20.25	17.375	26.9167	18.0417	34.9167	20	39
22.0417	15.5417	17.5	22.375	23.375	22.2083	24.75	33.0417	18.4583	21.4167	30.3333	26.4583	28.1667	24.7917	31.2917	22.5417	23.4583	28.4583	24	29.8333	18.375	20.4583	25.4583	23.3333	29	26.25	13.75	22.9583	25.875	30.8333	19.9583	22.9583	29.7917	19.9583	21.25	30.8333	31.5417	20.2917	28.9167	21.8333	32.5833	36.2917	27.1667	21.8333	34.75	29.625	22.9583	39.5833	28.625	35.7083
26.375	18.2917	30	32.2083	32	27.4583	22.625	34.5	19.3333	26.4167	32.125	36.4167	26.625	24.9167	33.25	28.4583	22.125	26.6667	24.5417	39.0417	18.625	24.7917	22.9583	30.4583	33.5417	23.7083	31.4167	22.125	17.5833	36.625	23.5833	27.2917	31.4583	19.2917	19.5417	39.7917	30.75	29.75	32.25	21.7917	22.625	33.0833	33.5	21.9167	34.4583	32.75	19.7083	29.1667	30.0833	33.375
35.4583	29.2917	36.9583	31.4583	33.4583	22.2083	28.625	27.5417	26.5	27.3333	25.9583	35.75	54.125	35.9167	36.75	26.9583	31.3333	43.3333	22.9583	26.4167	19.1667	29.5	25.7083	30.5417	31.375	24.0417	39.5	30.6667	22.75	36.5	29.5417	29.1667	39	23.2917	29.9583	39	30.0417	35.3333	39.75	28.0417	25.2083	47.375	38	22.7083	34.125	36.5833	24.75	28.2917	35.7083	31.625
41.5	46	57.2083	42.625	42.5	30.7083	32.7083	26.5	34.125	28.4167	22.9583	40.7083	51.375	54.8333	35.2083	35.1042	32.375	56.875	29.5833	32.5417	13.5417	36.8333	28.5417	37.875	35.2917	34.875	46.625	28.125	21.25	39.3125	40.5833	37.1667	39.625	27.75	32.5417	36.2083	31.4583	44.0417	34.6667	30.7083	22.5417	43.7917	58.2917	21.4167	37.2917	48.5833	26.7917	24.375	37.25	22.0417
51	43.4583	44.625	48.0417	41.5417	35.25	28.4167	26.7083	39.2083	27.9167	27.625	42.8333	23.3333	20.25	31.6667	35.9583	43.25	26.7917	36	28.625	17.25	40.7083	30.5833	43.4167	37.2083	42.1667	27.9167	31.625	22.2083	59.5833	23.7083	40.9167	37.0417	28.4583	18.9583	26.75	32.2917	46.75	39.6667	36.0833	19.9583	50.7917	50.5417	22.5	39.0833	48.0417	29.4583	32.0833	37.0833	27.875
39.0417	36.7083	33.125	41	28.875	32.7083	35.5833	32.0417	23.4167	24.5	30.375	34.5833	29.125	21.3333	43.0417	36.5833	35.5833	30.3333	20.4167	14.625	23.8333	26.25	32.0833	47.625	36.3333	37.75	38.3333	30.25	25.8333	55.1667	29.7083	36.75	36.5	30.9167	23.25	26.9167	47	38	43.2917	45.7083	21.2083	57.6667	41.5	26.5	34.3333	41.25	37	32.75	41.9167	26.625
34.25	31.75	32.7083	26.875	28.25	37	43.5	24.375	23.375	22.2917	24.2917	28.375	31.8333	24.0417	46	27.1667	30.9583	32.0833	17.2917	19.1667	27.5833	28.4583	51.4583	41.125	32.9167	27.5833	38.7083	48.5	27.8333	50.0833	27.5417	30.2083	37.5833	39.25	27.7917	31.125	44.625	35.7083	32.875	44.2917	24.5	38.4583	36.375	29.25	31.5833	39.3333	31.1667	32.625	32.7917	26.9583
44.2917	38.3333	46.625	30.5833	35.5833	25.25	29.8333	27.3333	24.875	25.125	26.5	37.5417	31.375	24.7083	47	30.7083	36.625	33.0833	20.1667	20.0417	26.5833	35.6667	38.875	33.9583	40.9167	33.4167	48.8333	47.7083	29.9167	34.9583	31.4167	46.75	39.75	30.375	25.7917	35.875	45	52.4583	39.4167	27.9167	19.0417	41.9583	39	31.0833	47.9167	50.0417	28.0833	26.5833	40.0417	27.1667
56.5417	51.8333	55.625	41.3333	45.875	33.75	40.75	26	39.5	53.5417	30.2083	44.8333	25.5	20.5833	28.6667	39.375	32.25	28.3333	18.75	24.2083	22.5	47.25	30.0833	34.1667	64.5	33.0833	42.25	40.0417	36	33.5833	32.625	55.2917	47.25	34.375	22.2083	31.5833	49.6667	50.0833	44.4167	32.6667	19.5833	30.6667	49.5833	37.75	66.625	53.25	31.2917	29.75	53.0833	28.8333
65.6667	54.7083	69.875	42.5417	61.1667	37.875	33.375	29.9167	32.9583	50.9583	35.4583	61.3333	33.75	26.75	29.625	44.2917	29.5833	36	21.6667	22.5417	24.5417	50.9167	42.5	38.4583	65.7917	33.9167	55.75	38.7083	39.875	38.3333	36.4583	62.625	57.2917	36	25.0833	38.4167	53.5	59.0417	44.875	36.125	20.8333	29.5417	75.0833	50.2917	62.875	62.0417	39.4583	30.25	66.5417	29.9167
61.4583	62.125	70.9583	36.125	41.7083	44.5417	64.3333	32.1667	34.7917	35.5	29.9167	47.9583	31.4583	28.25	28.875	62.2083	31.9167	35.0417	28.75	31.7917	28.7083	54.125	38.0417	52.7083	64.5417	39.375	56.4583	55.5833	54.375	39.4583	33.8333	67.3333	60.625	56.625	29.9167	35.9167	51.5833	65.0833	47.7083	37.4167	23.5833	48.7917	65.5833	58.1667	59.5417	69.625	51.25	36.8333	70.7917	30
71.7917	54.1667	62.25	59.125	42.75	48.9167	82.4583	28.75	20.0417	29.0417	29.6667	70.3333	32.7083	37.3333	30.7083	55.125	29.1667	30.2917	24.6667	26	24.3333	65.0417	73.4167	61.625	58.0417	43.9583	41.9583	80.4167	52.5	60.4167	28.0417	75.75	61.75	86.875	34.8333	26.4583	54	61.375	49.4167	44.7083	29.2917	37.4583	54.125	42.8333	73.5	57.4583	57.0417	40.125	65.6667	26.1667
37.875	36.25	26.375	41.7917	32.875	53.8333	70.125	27.0833	20.875	32.625	29.875	43.2917	26.3333	24.2083	22.875	45.3333	22.6667	30.875	28.1667	16.9583	16.4583	39.2083	62.0417	52.4583	36.6667	32.5833	36.125	100.167	61.0417	50.875	30.875	39.5417	45.3333	63.2083	22.125	25.375	41.7917	35.875	49.4583	44.4583	28.7083	52.9583	30.5417	53.2917	41.0833	35.625	58.875	29.3333	25.375	30.0417
47.4583	39.75	29.7917	30.3333	41.5417	34.5417	64.25	38.7917	30.125	34.1667	52.4167	39	23.5833	22.25	29.9167	30.9583	32.375	29.5	31.375	21.0833	25.25	46.1667	67.2083	44.25	32.375	31.375	33.875	61.625	43.25	41.8333	21.9167	32.7917	33.75	46.375	21.875	32.1667	33.2917	51.4583	32.75	30.0417	27.625	63.3333	38.3333	29.875	37.75	60.125	27.25	36.5417	44.5	47.6667
45.7917	45.3333	44.4583	47.4583	40.75	34.9167	38.9583	37.125	34.5	31.125	51.6667	43.625	28.875	26.6667	30.2917	37.7083	34.2917	32.8333	29.8333	30.2083	27.0417	41.5	51.6667	37	42.6667	45.375	50.5417	49.4583	30.0833	42.2083	26.3333	50.375	42.0833	38.9583	28.875	30.1667	43.4583	60.5833	40.9167	34.0417	38	42.625	45.625	31.75	46.75	64.625	35.625	48.0833	58.4167	46.7917
51.9583	47.7083	54.625	60.4583	50.25	42.5	38.875	41.4583	43.375	30.0833	52.7917	54.5	29.1667	25.9583	27.625	42.2917	31.7917	28.125	21.7083	39.75	21.7917	44.9167	28.0417	35.9583	54.5417	34.2917	56.875	34.75	29.5417	45.5833	32.625	55.25	50.9167	28.7917	26.4167	36.7917	38.2917	74.2917	49	35.625	32.9583	36.9167	46.2917	31.5	52.4583	64.9583	45.5833	43.875	62	48.9583
64.2083	63.1667	61.7917	76.4583	53.1667	44.0833	50.25	56.7083	38.2917	66.75	51.3333	62.75	35.8333	31.0417	31.7083	40.9583	34.5833	40.5833	22.75	38.5833	27.1667	57.5833	39.7083	43.5	45.75	37.875	47.375	49.875	29.75	69	38.4583	65.5	59.375	39	31.0417	34.6667	49.5	82.375	58.8333	37.25	28.7917	176.625	63.8333	39.4583	57.3333	72.125	57.7917	48.0833	57.2083	47.125
70.5	53.7083	56.4167	69.375	63.3333	44.6667	46.5833	51.7917	41.7917	56.125	48.625	68.9583	36.6667	34.0417	36.25	50.3333	30.8333	39.9167	26.6667	44.3333	27.375	62.125	47.0417	46.75	52.7083	39.875	95.125	49.6667	32.4583	64.5833	35	72.7083	56.375	40.7083	43.875	35.6667	45	59.5417	61.375	56.5	29.125	77.3333	60.375	34.0417	63.3333	160.292	57.75	63.4167	63.5417	45.625
63.2083	71.3333	51.5417	63.8333	52.1667	58.625	42.375	51.3333	39.5	60.25	58.75	47.7083	50.9167	45.0833	34.5833	43.75	34.8333	46.2917	27.4583	39.1667	29.0417	56.4167	51.9167	44.3333	58.7083	47.5	50.4583	61.5417	32.9167	48.2917	38.125	60.5	52.4167	41.9583	45.25	33.9167	43.9167	73.125	57.8333	38.0833	37.4583	54.625	67.9167	34.625	54.5833	141.875	48.5417	53.5833	76.6667	54.2083
55.4583	74.4583	65.9167	60.7083	45.875	66.375	41.3333	50.375	35.4583	51.0833	55.2083	50.875	54.125	45.25	23.8333	50.8333	42.375	55.9583	43.6667	26.6667	27.5833	61.5	31	43.2917	46.5417	61.4167	37.9583	38	31.7917	60.0417	40.0833	55.3333	58.1667	31.2083	32.7917	49.625	30.5833	82.375	59.25	49.2083	33.4583	53.0417	73.7083	33.4583	46	95.125	45.2083	54.1667	61.3333	42.25
59.9583	55.4583	55.4583	62.4583	49.6667	62.6667	36.25	29.5	48.0833	44.0417	39.0833	45.7083	19.25	26.5833	26.9167	37.375	39.375	25.4167	30.125	42.1667	18.9583	53.2083	29.875	41.9167	43.125	52.9583	63.25	34.2083	22.9583	45.25	20.7083	44.0833	39.3333	28.9583	26.9167	36.75	29.0833	64.5	60.7917	32.375	32.1667	59.1667	52.625	22.625	44.2917	48.25	27.5417	48.75	58.2083	32.125
52.375	36.75	38.2083	28.4167	30.5	51.2083	38.0417	50.7083	35.625	21.3333	56.7083	33.875	25.2083	21.25	34.375	34.625	25.0417	25.4583	25.2917	37.625	16.9583	59.375	29	42.5417	33.5	39	34.0833	33.9583	34.375	47.75	21.4583	30.6667	31.625	34.5833	21.1667	31.7083	33.5	64.9167	43.7917	38.0417	37.7083	58.5417	38.0417	29.7083	34.2917	45.5	28.9167	37	35.875	59.4583
69.2083	44.5	25.5417	43.5833	38.6667	32.1667	33.125	43.5	34	35.5417	66	46.2917	25.9583	24.2917	25.5	35.5417	22	28	34.5833	26.75	18.7083	61.125	27.5	36.0417	53.5	31.625	27.2083	34.375	34.4583	43.0833	24.3333	44.0417	45.875	34.375	21.4583	34.1667	23.8333	49.8333	40.5417	27.7917	28.5	51.125	40.5833	44.8333	49.125	64.4167	47.1667	45.4167	58	59.75
60.9583	38.875	29.125	42	56.7917	44.875	38.6667	42.75	25.875	32.1667	43.5833	54.25	27.4583	21.3333	24.25	60.0417	34.0833	27.5417	31.0833	20.75	20.75	55.1667	32	51.4583	64.0417	34.0833	20.5	43.125	49.9583	42.7083	23.875	64	56.25	35.9167	22.1667	30.2917	29.9583	41.1667	49.2917	37	27.2083	41.5833	42.3333	44.0833	47.9583	47.2083	51.2083	60.4583	45.4583	40.9583
40.0417	34.25	24.2917	36.0417	31.875	57.8333	66.0833	27.4167	23.375	40	47.0833	39.2917	27.625	20.9167	36.0833	54.4167	28.8333	22.5417	31.7917	23.7917	21.25	37.75	54.5833	61.25	50.1667	38.0833	28.7917	59.125	42.5	55.25	21.9583	42.5417	48.7917	51.9167	20.7917	40.1667	49.125	44.6667	50.125	44.25	28.5	55.7083	26.875	55.1667	44.5	38	58.3333	30.1667	40.4583	42.2917
51.0833	57.0833	30.0417	49.5833	46.0833	75.625	72.0417	24.7083	21.125	33.5833	32.5833	45.5417	31.0417	27	32.2917	50.375	35.1667	27.25	22.5417	25.25	22.2917	47.25	57.9167	62.2083	50.3333	48.0417	33.7917	67.6667	45.25	54.7917	26.0833	69.3333	66	52	25.7917	35.75	52.0833	44.875	62.5	59.7083	16.6667	37.25	38.875	54.1667	55.4167	53.0417	64.0417	29.0833	57.625	44.9167
30.75	36.5	30.625	46.7917	49.0833	59.5417	49.4167	19.9583	22.625	27.0833	23.5833	34.0833	34.5	32.6667	20.5	46.3333	22.75	32.125	24.7917	23.8333	25.0417	29.0417	35.7083	55.375	46.4583	28.5	38.2083	39.4583	33.5833	64.625	27.2917	52.5	55.4167	31.75	31.9167	35.5417	28.625	30.0833	73.875	49.6667	15.0417	36.375	43.5833	44.1667	45.8333	30.6667	48.25	16.875	33.3333	20.375
24.6667	27.4167	39.0417	22.0417	35.4583	30.375	32.5417	31.25	27.125	28.7083	45.7083	23.5	24.8333	22.3333	20.9167	24.1667	19.9583	26.4167	25.0833	28.9583	26.8333	24.875	24.6667	32.9167	26.625	28.375	34.375	28.4583	27.5	26.25	20.2083	20.375	24.9167	21.9583	21.3333	40.75	21.7083	23.9167	36.7917	24.6667	21.0833	39.7917	55.8333	34.6667	23.0417	22.9583	28.9167	28.25	22.4583	33.5
35.8333	37.5	28.4583	30.0833	47.8333	30.0833	21.9583	44.6667	25.7083	25.7083	46.375	41.1667	25.3333	21.875	31.5417	31.4375	23.3333	23.875	19.7083	37.4167	24	32.5833	19.9167	24.5833	33.7083	23.1458	40.0417	24.0417	26.0833	26.5417	22.0833	28.75	31.2917	20.1667	25.0417	36.2917	27.8333	32.6667	32.625	21.9167	29.4583	46.0417	45.0417	29.5	35.375	45.625	28.5	35.1667	32.9583	35.0833
50.8333	49	27.1667	36.2083	44.875	40.0833	30.2083	39.3333	22.5	26.9167	45.5	50.75	21.5417	18.5	29.7917	34.5	21.5833	21.3333	31.625	19.6667	21.75	48.8333	21.5417	36.7083	47.7083	48.0833	31.4583	27.0417	33.2083	38.25	20.9583	41.375	41.0417	21.75	24.75	29.7083	17.2083	43.4167	41.75	29.0833	32.0833	39.5833	35.5417	34.375	45.75	52.7083	37.9583	47.7083	45.0833	43.75
49.0417	52.6667	32.875	44.4167	42.6667	44.2917	32.0417	34.875	25.0417	26.4167	48.2917	54.875	20.1667	22.9583	15.7083	45.125	31.625	23	40.875	12.8333	25.6667	45.3333	25	42.3333	61	50.2083	31.125	27.0833	41.3333	39.75	25.3333	53.7083	49.8333	25.1667	29.5417	20.7917	29.4167	43.1667	45.5417	31.8333	29.9167	48.2917	47.5	32.0417	52.9583	67.8333	37.5417	36.4583	51.875	39.0417
66.5	64.5833	37.0833	63.875	52.4583	51.625	37.9583	39.7083	21.75	31.7083	57.3333	67.5417	18.75	24.5	23.875	53.4583	29.5	22	39.0417	17.6667	32.4167	58.9583	30.7083	41.7083	54.1042	41.875	31.625	40.4167	41.0417	52.1667	23.7083	58.7917	56.5208	31.2083	31.375	19.5	38.3333	64.625	55.25	33.9583	30.625	54.7083	51.3333	36.375	64.0417	60.7917	51.6667	42.5417	53.6667	54.4583
66.4583	56.2917	39.2083	47.1667	51.7083	54.5417	33.5	34.4167	28.2917	36.2917	50.125	47.8333	19.625	22.9167	26.375	43.9583	32.9167	23.3333	38.5	22.5417	40.5833	55.3333	37.5833	43.0833	56.7083	45.7083	35.75	36.9583	39.875	44.2917	17.2917	68.125	56.4167	30.1667	26.875	16	45.0417	66	48.9167	37.8333	42.4167	54.25	49.1667	60.0833	63.25	58.6667	69.0417	64.875	60.8333	42.5
69.7083	60.25	47.75	57	46.4167	47.7083	48.1667	52.4167	34.0833	40.0417	63.75	74.25	16.0833	16.125	19.25	52.875	37.5417	18.1667	38.375	31.0417	32.4167	67.9583	47.25	48.5833	74.4167	40.5833	35.3333	47.9167	50.7083	44.4583	18.375	80.375	73.6667	44.125	17.75	22.25	42.2917	57.2083	49.9167	39.5833	34.0833	73.75	59.6667	55.0833	73.5833	58.0417	69.7917	65.5417	59.75	47.7083
70.4167	52.2083	49.3333	78.9583	61.125	50.875	47.75	67.375	39.2083	41.1667	77.2083	76.4167	23.7917	25.7917	14.1667	54.375	43.7083	22.0833	32.1667	36.8333	23.625	68.625	48.0417	52	73.8333	35.2083	37.7083	56.5833	34.7083	49.4167	22.4583	76.5833	64.625	39.75	30.125	27	39.25	52.25	55.25	36.625	37.2083	65.3333	58.875	30.1667	79.2083	57.3333	44.8333	67.4583	55.25	63.375
75.0833	78.2917	71.2083	81.0417	71.7083	56.2083	31.2083	68.0833	38.5417	32.9583	78.5833	87.1667	31.7917	34.3333	14.5417	40.4583	39.875	33.0833	23	34.0833	24.2917	83.75	27.9167	40.0417	68.1667	39.0833	46.8333	26.3333	31.7917	54	33.9167	81.3333	65.625	21.625	50.375	26.375	32.1667	55.6667	57.2083	40.75	32.875	56.3333	84.9583	30.5833	77.25	70.4167	44.4167	82.7083	64.6667	71.8333
73	84.9167	99.125	65.4167	85.125	57.75	32.125	69.625	56	60.75	75.9583	86.0833	31.0417	33.25	12.4583	33.8333	38.4167	35.4167	40.8333	23.7917	32.7083	75.5	26.7917	32.5	79.875	46	44.5417	30.9167	26.7083	40.6667	31.1667	80.5833	76.1667	30.4583	36.9583	16.2917	26.625	63.875	46.4167	39.8333	31.0833	41.5	98.5833	27.9167	90	60.5833	45.125	60.4167	80.5	76.25
86	88.0833	90.5	64.2917	82.875	41.9167	31.5	66	58.9167	49.75	56.0417	67.2917	24.4583	30.7917	12.1667	32.6667	17.375	28.0833	34.8333	40.6667	27.2917	77.5	34.9583	30.125	100.292	34.375	50.2083	34.2083	26.9583	29.8333	21.875	76.4167	63.7917	31.875	38.25	23.875	34.7917	58.3333	48.9167	33.3333	35.2917	45.0833	90.5417	41.2083	83.375	64.5833	54.4583	45.8333	91.375	60
82.4583	73.8333	82.875	63.5	75.8333	41.625	56.25	60.875	61.6667	42.125	57.9167	88.0417	16.4583	11.8333	23.875	34.7917	20.3333	12.0833	25.125	43.7083	24.7917	77.5	37.2917	36.4167	79.2083	24.6667	68.4583	43.0417	45.9583	37.875	17.9583	74.7917	66.2917	38.5	15.0833	18.0833	44.125	63.3333	48.7083	42.4583	32.0833	69.3333	85.7917	49.4583	86.9583	76	59.0833	46.875	81.5	51.25
67	81.375	96.6667	74.4167	68.75	48.375	58.125	51.5	43.4583	45.25	50.7917	83.5	22.6667	15.875	28.625	54	30.25	17.5833	19.4167	36.0833	20.0417	63.5417	42.5	51	58.6667	29.3333	63.2917	45.5	44.9167	41.5	19.4583	76.2083	60.875	37.4583	17.9167	29.875	42.125	64.75	50.375	44.75	43.3333	43.3333	88.5	44.0833	76.4167	69.4583	65.7083	48.3333	63.7917	50.125
64.125	31.6667	27.9167	65.7917	58.3333	60	51.5833	48.2917	38.5417	40.0417	44.125	72.9583	27.9583	20.7917	31.9583	63.5417	33.4583	22.7083	22.4167	34.625	16.9583	60.7083	56.5417	60.125	53.7083	41.2083	36.4583	46.75	37.25	55.0833	24	78.2917	56.5	37.5	15.9583	28.4167	48.4167	48.4583	55.125	48.3333	33.2083	62.75	35.25	30.4583	70.7917	55.9167	44.3333	42.125	64.75	40.4583
54.5417	34.875	31.0417	51.7083	44.5	64.25	64.8333	33.2917	33.875	42.875	35.5	48	22.9583	13.625	34.125	54.1667	19.0417	18.2083	16.75	52.5417	18.8333	55.125	56.2917	60.75	67.4583	32.1667	40.2917	57.9583	37.625	65.1667	22.625	62.25	61.7083	42.4167	12.9583	42.5	56.0417	32.9167	48.125	48.4167	31.0833	55.5833	38.25	29.7917	66	52.2917	40.5833	64	65.2917	33.2917
69.3333	50.1667	43.1667	93.375	70.375	52.9583	66.7917	23.1667	25.4583	38.0417	29.75	63.2083	24	16.6667	39.75	56.75	17.75	19.3333	18.4167	36.7917	18.5	71.125	65.4583	65.6667	73.2083	32.5	24.7083	72.7917	34.9583	49.8333	17.5417	66.5833	61.8333	54.1667	16.8333	41.2917	54.625	48.7917	34.7083	54.3333	29.8333	35.7083	56.875	32.375	71	68.4167	62.2917	55.9167	65.3333	26.4167
49.8333	43.4167	21.7917	59.5833	50.5	28.7917	42.0417	24.2917	28.2917	33.75	34.125	43.4167	23.5833	23.1667	28.7917	41.4583	17.3333	24.0417	18.5	16.8333	17.9583	44.0417	62.5	34.3333	72.75	31.25	27.5833	42.0833	25.4167	35.4167	16.625	50.5417	41.5	34.375	20.5	39.6667	50.4583	38.2917	35.5833	55.4583	27.0833	47	36.875	34.125	40.9583	55.125	46.3333	21.7917	32.9583	26.875
43.2917	43.4167	39.5417	33.0417	33.6667	31.75	25.875	35.25	34.8333	27.9583	45	35.5	26.7917	20.6667	32.7083	36.9583	18.4167	22.9167	20.3333	26.4167	19.75	41.4583	33.625	24.875	50.875	25.125	46.0417	25.375	25.0833	28.875	18.75	46.3333	45.9583	26.375	17.8333	40.7917	34.4583	59.9167	41.7917	22.3333	28.2917	49.5833	50.4167	31.9583	38.7083	51.3333	30.4583	33.0417	51.0417	37.125
60.75	55.5	53	46.625	36.125	36.4167	23.0417	38	42.5833	37.7083	38.5833	44.9167	20.125	17.7917	43.875	36.1667	21.4583	19.875	22.5	28.9583	16.625	48.5833	18.3333	25.6667	62.8333	22.2917	59.2917	25.4167	29.7083	28.5	16.6667	47	51	21.9583	17.9583	35.4583	20.375	50.2083	48.75	22.7917	38.1667	49.1667	51.4167	36.2917	56.5833	50.7917	42.375	35.6667	58.4167	32.875
59.375	67.0833	62.0417	72.0833	63.6667	33.0833	23.9167	48.4167	46.125	37.625	50.875	70.2917	18.1667	17	30.375	45.0833	18.0417	14.5	22.0417	42	19.6667	58.9167	18.0833	30.9167	58.8333	24.3333	53.25	25.0833	32.9167	37.4583	14.5	67.2917	59.7083	23	21.75	29.375	32.0417	60.375	40.9167	24.25	43.75	56.5	72.0417	33.5	61.75	52.75	55.5	43.0833	57.375	37.875
60.1667	73.4583	74.0833	83.4167	62.1667	43.3333	36.2083	61.4167	46.4583	23.5417	55.75	73.875	23.7917	26.3333	40.25	35.5417	19.0833	22.5833	27.5417	47.75	12.9583	58.4167	23.2083	42.9167	60.4583	32.1667	35.4583	32.25	30.5833	53.1667	16.5417	77.625	61.0417	24.2083	28.125	40.75	20.9167	64	47.2917	33.6667	38.5417	49.4167	86.4583	38	65.2083	56.5	74.0417	53.375	57.2083	47.2917
61.5417	72.8333	75.6667	79.2083	66.25	47.75	53.1667	56.5833	58.3333	28.875	53.2917	69.7917	26.1667	26.7917	51.125	45.9583	24.125	26.875	27	61.625	12.4583	56.9583	32.3333	46.4583	52.4167	37.75	38.25	48.875	39	52.2083	22.7083	63.9583	53.5833	51	25.7917	43.9167	30.625	69.1667	50	31.875	32.7917	61.9583	75.375	50.375	59	40.4167	74.2917	80.0417	64.2083	48
71.9167	77.6667	36.8333	67.4167	68	47	61.2917	40.0417	26.125	48.4583	41.3333	69.4583	36.8333	25.25	35.5	46.875	26.7917	31.6667	19.6667	44.25	14.75	62.5833	47.2083	46.5833	56.0417	40.125	44.8333	77.5417	50.25	48.2083	29.375	46.8333	53.2083	48.5833	23.625	41.875	38.25	54.25	61.5	33.2917	23	47.9583	58.1667	42.75	56.5833	40.125	64	81.6667	37.125	30.0417
46.5833	48.9167	22.875	46.375	71.5	36.9583	56.0833	31.4167	21.0417	30.7917	28.25	49.0833	35.0833	31.4167	17.75	26.8333	26.9167	37.1667	18.3333	17.6667	16.6667	48.8333	40.375	54	34.7917	34.5833	23.75	59.5	54.875	46.25	27.125	43.5	47.75	38.8333	28.25	43.3333	39.375	39.8333	32.7083	34.5	18.6667	42.4167	39.375	40.9167	43	47.625	51.8333	56.5833	39.8333	24.1667
34.375	37.25	24.4583	26.125	38.5	33.6667	29.8333	35.6667	25.2083	28.5417	35.6667	39.3333	30.8333	28.6667	25.4167	31.5	36.5833	39.5833	21.6667	25.9167	16.75	29.5833	26.9583	23.7917	33.5	36.9167	32.3333	33.7917	31	27.4583	31.2083	27.875	29.625	28	28.5417	43.9583	31.375	35.5	30.875	30.0833	22.9167	42.5	34.1667	33.625	32.8333	56.125	31.0417	28.2917	35.7917	24.875
47.5	50	43.75	41.75	37.2083	27.4583	28.125	27.7083	35.4583	31.4583	34.125	39.75	54.9167	43.5417	27.125	24.9167	36.75	55.1667	32.7917	28.875	15.9583	42.875	22.9167	23.9167	40.9167	23.2917	49.9167	26.0833	29.5833	25.1667	47.5417	38.25	36.375	23.5833	30.3333	61.5	20.8333	49.4167	33.1667	25.5833	21.9583	35.9167	54.2917	26.4167	36.6667	56.5	27.125	20.0417	38.75	29.4583
48.875	50.4167	29.5417	51.3333	47.1667	23.7083	30.6667	23.7083	27.2917	44.0417	29.4167	52.5	44.0417	44.8333	20.0417	29.5	37.8333	48.7917	21.3333	21.625	17.3333	44.875	21.4167	26.2083	43.2083	27.75	29.8333	23.875	32.7083	21.2917	38.625	45.25	43.9583	20.25	44.4583	39.4583	26.1667	52.2917	35.5	20.625	23.8333	33.2083	39.25	38.7083	46.7083	55.125	50.0417	25.25	54.7083	19.0833
59.5417	45.75	33.2083	28.9583	31.8333	19.9167	25.4583	21	29.7083	31.0833	28.0417	32.4583	43.875	63.875	21.1667	24.6667	35.4583	54.0417	28.9583	34.5417	15.8333	46.4167	19.4167	22.4583	46.9167	32.9167	45.2083	24.2917	31.0417	17.5833	33	44.4583	54.9167	20.7917	47.5833	30.7917	24.1667	46.375	24.0417	20.7917	20.25	70.9583	37.2917	42.8333	51.0417	44.375	50.2083	19.9167	41	18.8333
33.0417	39.0417	45.8333	36.5	32.625	15.7917	35.0417	18.25	28.6667	32.75	21.2083	32.2917	31.4167	35.9167	24.2083	26.3333	39.4167	31.9583	39.9583	31.5	18.7083	33.9583	34.625	38.75	30.875	44.5833	47.25	39.3333	25.75	28.9583	26.625	39.3333	34.0833	21.25	30	36.625	50.4167	32.5417	23.625	37.4583	23.625	40.2083	42.625	28.375	34.625	36.2917	40.8333	18.625	29.125	16.5417
45.4167	57.0417	45.7917	42.4583	43.5	20.1667	50.3333	21.9167	33	25.1667	32.4583	47.0833	30.6667	32.5	25.375	24.25	42.5	29.4583	36.4583	34.5417	13.4583	52.625	44.5833	43.5	44.9167	36.4167	62.6667	57.5417	21.7083	25.4167	26.5	44.625	42.125	41.0833	33.125	29.625	61.125	62.9583	24.0417	39.2917	25.125	34.6667	49.0417	29.5833	43.2083	79.7917	32.75	20.5417	32.5417	19.4583
54.7917	93.4583	64.375	60.4583	51.125	26.7083	42.3333	25.9583	50.5833	31.2083	36.0833	55.4583	32.1667	40.2083	25.2917	54.2083	45.5417	34.75	36.7083	34.5417	11.375	65.2083	59.9583	50.2083	46.9167	47.8333	67.25	66.6667	44.4167	27.4167	26.75	47.1667	44.75	49.5833	30.2083	34.7083	56.125	74.1667	31.2083	37.3333	29.9583	33.0417	83.0417	58.875	43.5833	73.4167	57.5833	21.625	21.7083	17.875
54.75	106.167	53	61.875	76.625	37.4167	63.875	39.375	35.6667	75.5833	28.9167	68.2917	40.9167	46.4167	25.4583	65	45.9583	42.3333	40.5833	33.6667	14.5833	59.1667	58.3333	59.4167	46.5	55.0417	43.375	73.7917	62.9167	42.625	33.625	48.5833	50.2917	46.1667	34.7917	45.3333	52.75	81.8333	52.7083	50.4583	22.9583	35.2917	68.125	63.4583	56.5417	71.3333	54	27.2083	26.875	19.0417
83.5417	68.2917	26.9167	56.125	71.8333	41.2917	64	64.75	30.625	39.3333	45.4583	59.0833	45.5417	39.375	26.125	54.5417	40.375	43.5417	37.1667	18.7083	23.25	116.25	58.7083	61.4167	44.6667	62.625	40.6667	82.7083	67.5	44.9583	36.2083	52.875	48.875	44.2917	43.5417	45.375	56.1667	90.0417	32.9583	56.375	15.375	45.5	45.4583	62.7917	42.8333	84.875	62.375	34.5417	35.5417	30.7917
43.2083	66.0833	42.5833	58.75	70.875	52.3333	59.4167	41	48.25	34.5833	52.5417	72.25	33.625	42.875	23.5833	38.2917	40.875	35.4167	39.875	23.5833	19.7083	50.125	41.0417	62.25	46.9167	56.5833	38.375	56.9583	57.2917	63.75	28	49.4583	39.7083	41.5	37.6667	37	44.9583	74.8333	31.8333	64.7083	17.3333	41.1667	96.9583	41.0417	55.8333	82.6667	40.625	33.25	29.625	36.7083
56.875	35.0417	21.3333	49.0833	43.5833	27.875	35.6667	30.6667	25.4167	31.4167	42.5	51.7917	29.2917	33.4583	30.6667	39.9583	44.625	33	30.25	20.5	18.7917	47.3333	31.7917	34.75	53.9167	63.5417	26.375	37.6667	38.75	26.5417	31.4583	40.4583	48.7917	38.75	28.2917	47.3333	34	43.7083	24.5	33.4167	21	39.5833	24.9583	45.5	45.875	64.75	47.875	36.4167	49.5	29.7083
53.375	50.9167	27.25	50.1667	50.75	32.1667	38.7083	51.7917	31.125	25.25	54.8333	45.7917	39.0833	40.2083	28.875	58.4167	47.8333	41.4167	48.375	25.3333	23.0417	46.7917	33.75	50.9167	49.625	51.5833	38.2083	34.5833	36.5	39.125	35.2917	39.25	41.0833	31.7917	39.8333	47.75	32.3333	51.75	44.5	27.1667	24.0833	32.7917	33.125	29.8333	42	52.8333	34.625	46.2917	58.2083	38.4167
40.5	65.9583	49.9167	54.875	52.4167	25.125	30.6667	33.4583	41.2083	28.9167	43.3333	53.4167	29.75	27.875	37.8333	27.7083	40.125	26.9583	43.9167	33.4583	27.9583	41.875	29.9167	30.25	46.7917	55	58.6667	29.7917	31.5	52.2083	32.375	43.875	49.0833	29.2083	34.25	37.375	35.1667	66.375	29.0417	43.9167	17.5417	42.5417	62.75	30.3333	52.4167	38.0417	41.375	47.0417	24.1667	31.7917
49.3333	76	55.625	53.0417	48.0833	20.6667	29.4167	34	37.5833	41.3333	45.4167	57.625	47.5833	49	35.5833	31.4583	43.7917	44.0417	38.2083	45.75	23.7083	48.875	34	23.7083	52.0417	43.5833	50.8333	29.0833	28.625	21.8333	43.7917	49.4167	53.5833	28.7917	41.4167	46.7917	44.125	86.2917	32.8333	31.7083	19.0833	47.8333	56.25	31.9583	55.4167	65.25	41.4167	45.3333	39.125	36.0833
74.7917	70.0417	22.1667	60.0417	55.0417	30.9583	32.25	37.4167	29.9167	40.7917	42.5	67.125	43.6667	48.25	37.875	43.8333	53.5	48.125	42.3333	16.5417	27.3333	75.25	28.8333	35.0417	76.3333	44.625	21.4583	29.8333	50.7917	31.875	47.125	57.6667	67.0417	30.1667	50.3333	48.2917	36.25	58.9583	38.6667	30.75	19.8333	39.7083	37.9167	54.25	64.4583	102.333	68.5833	34.2917	56.375	29.2083
65.5	44.125	22.9167	36.8333	47	32.0417	40.0833	21.5	36.1667	26.2083	32	55.0833	26	32.25	29.3333	46.5	40	30.0833	23.1667	21.625	30.4583	54.5417	32.9167	53.5833	67.7917	24.2083	35.2083	36.6667	45.2917	48.6667	31.5	57.1667	53.25	38.0833	37.7083	29.1667	34.5	53.4167	52.5417	42.7083	22.3333	26.6667	29.0833	40.1667	45.9583	82.5833	42.7917	22.2917	47.6667	22.9583
54.125	60.75	35.375	60.0833	64.375	38.9167	39.8333	18.0417	47.75	30.5833	26.5417	73.9583	30.625	33.125	24.2917	44.4167	44.7083	32.875	34.9583	35.4167	35.9583	47.2917	34	39.2083	74.3333	53.9167	59.4583	30.7083	43.25	41.9583	31.7917	61	61.5417	31.625	46	22.4167	36	56.0833	42	41.5833	21.2917	39.625	59.5	28.875	70.9167	57.0833	45.6667	10.625	23.6667	17.75
54.5	65.125	58.625	76.5	71.4167	26.7917	26.25	21.3333	55.5833	35.875	34.75	59.7083	17.5	19.9167	19.8333	32.5417	22.875	19.0833	30.7083	51.7917	37.7083	47.6667	21.7083	21.5	63.0417	34.375	47.8333	26	27.375	29.0833	16.875	62.2083	67.7083	24.25	22.375	15.5833	19.9167	62.4583	43	22.1667	14	46.9167	86.2917	36.6667	50.5	73.6667	79.125	20.6667	38.0417	30.5833
63.2083	64.75	43.0417	82.9583	70.875	41	29.875	33.5	42.5833	37.7917	46.5	71.0833	13.875	16.2917	17.5833	37.375	26.1667	16.4583	28.8333	62.1667	36.25	65.4167	23.1667	30.5	49.2083	38.375	21.875	31.0417	33.3333	24.4583	11	52.7917	43.7917	24.3333	21.5833	16.5833	23.5	59.375	40.9583	20.5	18.375	49.8333	63.0833	50.375	57.5833	88.0833	60.4167	40.125	40.8333	35.0833
68.1875	39.5208	20.2917	61.6458	67.2292	48.7083	60.2292	25.375	32.6875	32.4583	51.7917	65.375	15.375	13.1667	21.6042	38.1667	25.3542	13.4167	29.375	66.6875	25.1875	55.75	36.3333	43.4375	59.0833	30.4167	36.0208	54.3542	51.5	39	11.4375	58	65.3958	46.3958	16.625	28.8542	41.4583	42.4167	47.8542	32.1875	21.2083	47.5208	40.4375	65.3542	64.9583	63.6667	65.5208	24.2708	61.1458	31.4375
64.5833	46.6667	26.9583	43.4167	49.625	48.8333	66.9583	28.9167	44.7917	35.8333	34.9583	56.2083	13.0833	12.9167	24.0417	61.5	21.9167	13.875	24.9167	46.5833	16.3333	52.6667	48.875	67.25	56.5417	27.6667	43.2917	58.625	57.0417	46.1667	11.7083	50.5417	49.5833	55.25	20.25	33.7917	48.4583	48.2083	51.375	41.4583	25.5	41.7917	34.375	40.4167	52.9583	61.875	43.2083	23.2083	78.0833	33.4583
79.375	68.9167	50.5	47.7917	49.25	54.9167	42.875	31.5833	50.7083	48.625	34.375	57.9583	19.625	19.75	31.2917	65.7917	37.7917	20.5417	32.7083	60.7917	17.9167	71.2917	46.3333	55.5833	64	41.0417	55.8333	48.5417	53.4167	56.9583	16	59.75	66.5417	41.625	24.7917	29.1667	50.625	79.5	52.25	55.0833	32	33.6667	59.4583	46.125	64.625	77.2917	56.5	35.8333	87.6667	26.25
96.7917	106.833	90.9167	68.0417	66.6667	77.0417	44.8333	19.5833	59.4583	53.9167	23.0833	85.0417	31.3333	36.9583	31.0833	64.8333	42	32.8333	43.625	54.2917	34.125	102.833	44.2917	51.1667	114.708	60.4583	45.75	46.2083	46.4583	55	22.4583	67.5417	75.0417	39.5417	39.9167	36.2917	48.6667	99.9167	59.7917	60.4167	29.9167	33.2917	82.5	39.5833	100.625	77.4167	57.9583	25.9583	97.0417	19.0833
121.333	105.25	57.875	99.5833	100.917	52.7083	52.375	27.5	46.3333	41.25	39.5	134.167	25.625	33	32.9583	70.8333	52.1667	32.9167	59.2917	59.2917	36.5417	135.875	42.0417	47.625	116.583	62.7917	31.375	37.1667	49.4167	68.5	25.75	83.5417	76.7917	28.5	36.3333	36.8333	51.4167	74.2083	61.4167	64.8333	20.4583	36.6667	71.9583	54.4583	127.458	103.208	67.0417	25.875	65.8333	27.2917
99.0833	47.8333	22.4167	48.9167	60.3333	44.625	68.1667	39.375	37	34.5	50	93.0417	41.8333	45.8333	33.25	59.7917	61.5417	47.4167	66	63.625	37.4167	126.875	41.9167	59.8333	124.792	71.9167	51.7083	56.25	69.6667	85.4583	36.4167	82	109.333	46.75	57.3333	38.2917	47.9167	57.5	56.375	74.6667	19.375	47.8333	33	83.75	125.75	89.0833	93.7917	33.375	52.5833	43
72.75	56.5	27.4583	75.1667	101.542	53.4583	67.125	44.5417	31	33.5	59.4583	108.417	47.4583	54.1667	46.9167	56.5417	60.875	50.5417	47.0417	37.6667	57.375	73.0417	46.1667	57.9583	103	89.4583	49.125	52.75	85.5833	80.375	48.25	83.2083	108.625	54.2917	61.875	51.3333	48.625	62.2917	51.5	63.9583	27.4583	56.9167	48.625	97.4167	116.875	89.125	106.875	55.75	48.375	51.9583
83.5	52.625	34.0833	44.8333	44.9167	76.375	85.125	58.7083	40.3333	24.5833	65.75	53.4583	46.1667	50.5833	49.7083	54.5417	54.2917	46.3333	46.5833	29.0833	47.125	70.6667	56.9583	64.5417	129.333	73.25	47.875	61.9167	77.5	77.875	46.2917	68.125	93.625	64.6667	66	56.2917	58.7083	71.7917	86.6667	54.7917	30	54.625	52.25	48.8333	83.4167	77.9167	61.9167	91.2917	94.2083	59.0417
103.292	72.7083	59.625	75.6667	86.7917	87.9167	103.917	60.1667	55.1667	28.4583	49.4167	84.7917	47.9583	52.9583	49.7917	54.5833	60.2083	48.4167	52.3333	45.5417	42.0833	91.875	78.4167	65.625	111.417	77.3333	67.2083	89.2083	65.5417	69.7083	47.9583	69.7917	63.1667	86.625	66.125	72.9167	63.1667	89.5417	81.7083	59.9583	30.9167	42.9167	70.5	51.9167	94.4167	87.375	63.375	92.25	161.083	45
71.9583	48.625	30.9583	77.75	75.0417	101.75	83.4583	32.5417	31.875	53.1667	32.4583	66	48.7917	45.7917	47.125	70.8333	57.875	41.9167	50.875	41.0417	24.3333	76.125	74.5	71.2917	76.2083	88.0833	44.2083	89.5833	108.458	71.2083	47.7917	69.8333	77.875	61.75	53.75	64	59.9167	83.3333	105.167	63.2083	29.7917	50.4167	44.9583	85.8333	68.9583	74.75	110.75	66.9583	78.75	26.5417
51.6667	38.5833	19.2083	66.5833	38.4583	71.8333	89.3333	20.25	22.75	20.4583	30.7083	49.2917	48.7083	47.7917	45.2083	62.5	54.7083	41.75	30.8333	23.125	19.375	42.5	65.9167	97.625	60.7917	34.0417	21.625	83.0833	86.875	74.3333	41.375	60.875	59.4583	70.5417	51.7917	62.2083	65.7917	62.375	37.1667	75.625	39.2917	39.625	32.0417	56.5	52.75	57.375	60.375	20.0833	37.75	21.375
47.625	33.2917	23.0417	32.625	30.5417	29.5833	29.6667	31.875	24.9167	18.125	44.7083	33.125	30.8333	27.0417	30	44.6667	21.5	24.7917	22.875	27.9167	14.875	37.4167	30.1667	40.2917	48.5833	24.75	41.625	27.9583	40.2083	32.4167	30.625	35.7083	43.3333	31.8333	39.9583	48.6667	21.5	42.2917	36.25	33.0417	32.5	55.4167	23.7917	36.9167	36.5	70.8333	37.8333	31.125	43.625	41.7083
70.0833	48.875	36.5	56.1667	51.2917	53.5417	49.1667	51.5	39.375	26.2083	65.25	60.7083	20.6667	17.9167	27.5	57.2917	38.25	19.375	32.3333	25.375	21.8333	60.625	35.1667	48.9583	66.0417	41.9583	61.625	40.5833	50.875	41.4583	21.25	51.0833	60.125	42.7083	22.9583	24.3333	35.9583	54.7083	52.0833	40.5417	40.25	58.2083	45.0833	51.625	63.75	62.4167	51.5	42.4167	50.9167	54.1667
88.2083	70.3333	51.0417	72.6667	107.333	63.6667	67.7917	55	43.3333	65.3333	66.625	92.4167	23.625	25.25	27.25	57.0833	43.4167	22.7083	39.75	36.9167	35.4583	69.75	50.9167	61.5417	78.5417	64.2917	83.7917	57.0833	60	60.5833	25.0833	65.375	74.4583	45.2917	31.8333	36.5833	42.625	57.7917	72.4167	50.25	35.125	59.375	69.875	67.4583	85.2917	79.8333	77.75	55.5833	52.5833	66.4167
82.2083	115.75	110.5	74.875	92	76.625	58.4583	66.2083	58.2083	86.1667	85.5417	84.375	35	42.6667	30.3333	54.7083	42.5833	34.9167	47.4583	56.4167	37.2917	69.6667	53.125	63.2917	80.7917	82.5833	104.625	57.125	74.0417	63.1667	33.3333	64.0417	71.4583	38.4167	43.5833	42.3333	41.2917	69.5833	87.4167	57.5833	29.5417	63.75	131.583	68.9167	80.2083	93.5	90.2083	73.3333	63.0417	72.0833
83.75	170.75	146.667	86.125	117.333	94.5417	58.9583	92.5833	63.75	68.5417	107.583	91.4583	50.0417	56.375	32.2083	66.0833	49.4583	45.875	47.6667	78.875	34.5833	73.3333	50.875	60.75	97.25	92.375	113.833	52.8333	75.9167	68	44.125	69.5	83.5833	46.875	59.5	44.7083	36.625	80.25	99.2083	58.125	27.5417	72.7917	162.375	73.4167	91.7917	128.917	91.0417	110	75.2917	79.2917
70.75	156.583	91.7917	114.125	121.125	85.2083	87.9167	118.75	59.4583	106.542	103.833	125.083	73.4583	81.875	32.375	74.9583	49.7083	73.1667	42.0833	81.4167	29.5833	69.7083	72.2917	75.75	105.708	86.2917	96.0417	69.5417	87.7917	94	47.8333	85.7917	103.417	72.1667	65.9167	54.7083	64.5	86.375	92.375	82.9583	23.75	59.6667	162.542	81.25	132.917	178.375	98.75	60.2917	84.2083	101.208
88.2083	74.2917	38.875	76.5833	69.3333	40.5417	127.042	64.1667	44.2917	39.125	69.5417	85.625	67.625	62.5833	32.6667	99.2917	61.9583	65	39.0417	33.875	24.4583	74.7917	87.5833	94.9583	114.083	37.375	69.9583	88.5833	119.458	167.917	44.9167	88.2917	109.167	70.625	53.9583	47.5	89.9583	67.2083	44.3333	94.375	22.375	48.8333	54.6667	108.667	125.75	147.333	101.333	42.8333	87.9167	80.1667
89.4167	77.625	63.9167	58.8333	56.7083	36.625	82.875	22.3333	53.375	28.5833	38.9167	70.5833	76.2917	60.5	29.0417	142.625	31.7083	62.7917	18.3333	50.9583	14.625	81	88.75	114.833	85.2083	56.5417	74.2083	94.5417	72.6667	153.708	44	57.125	59.2917	66.0833	41.875	46.2083	81.75	65.7083	68.4583	102.583	26.1667	63.75	71.8333	33.2917	70.9167	82.375	42.8333	23.4583	95.75	35.7917
146.375	119.875	92.6667	88.375	125.917	36.0833	37.8333	33	73.75	46.125	48.6667	118.958	43.9583	44.875	33.3333	128.917	44.5	44.9167	29.1667	84.5	16.2083	135	31.0833	94.75	147.792	59.7917	75.2083	25.0417	44.7917	201.458	37.7917	76.75	81.1667	24.2917	41.5417	37.2083	84.9583	77.125	74.9167	134.875	32.5833	64.7083	127.417	44.5833	115.833	88.75	76.6667	31.5417	103.792	37.5833
135.625	196.667	174.875	107.5	164.667	51.9583	52.9167	42.3333	100.583	58.7917	56.7083	128.75	37.5417	40.5417	34.75	103.208	39.875	39.625	42.25	120.917	30.875	184.542	47.6667	68.2083	132.833	71.6667	86.375	44.9167	52.625	163.75	38.375	86.125	87.4167	37.3333	47	42.7083	57.5417	78.875	49.9583	106	36.7917	68.8333	160.917	53.2917	128.333	111.583	76.2917	39.6667	72.0833	55.25
227.167	171	146.75	97.625	242.083	46.5833	66.5833	63.4583	58.8333	56.5	65.5	183.583	34.625	46.0417	34.1667	74.4167	55.375	43.8333	43.4167	142.167	37.8333	265.667	58.125	85.3333	94.0417	70.7083	80.4583	53.875	68.4167	131.833	38.6667	87.1667	75.7917	46.125	51.7083	45.0833	59.9583	70.4583	48.0417	111.208	38.4167	74.4583	147.458	63.2917	166.958	106.042	80.6667	44.375	75.4583	71.0833
171	215	111	119.75	228.292	44.75	73.4583	80.4583	66.5	102.417	71.875	161.292	43.2917	48.875	29.5	75.1667	51.125	42.9583	45.5	114.042	46.2917	197.292	66.5	74.7917	67.5	64.125	116.375	71.3333	83.3333	109.708	41.8333	73.5833	70.9583	55.2917	55.9583	43.7917	57.0417	79.0833	52.5417	80.6667	41.875	77.6667	148.083	71.5417	106.958	114.75	85.375	68.2917	73.1667	58.5
81.4167	233.167	167.667	101.208	210.875	50.5	63.5833	74.875	52.0417	191.708	83.2917	84.7917	51.2083	65.0833	27.25	57.5833	53.625	53.625	49.9583	56.7917	36.8333	120.667	54.125	65.3333	68.0833	75.0833	92.5	62.2917	69.4167	81.625	43.125	60.7917	66.4583	46.875	68.875	44.9167	56.2083	96.2917	60.5833	50.4167	37.6667	71.6667	188.917	66.9167	71.1667	112.542	82.5417	74.2917	70.7917	82.625
171.125	273.333	108.958	106.75	205.625	54.7917	55.4167	78.5833	123.792	96.2917	86.0833	111.292	65.25	68.5833	32.5417	65.375	53.5	64.4583	54.0417	77.625	28.3333	292	47.7083	53	72.75	69.9583	84.8333	53.5833	60.5833	60.625	45.75	68.2083	68.7917	37.125	51.25	42.5	48.9167	94.0833	89.0833	49.2083	30.25	82.9583	129.417	59.0833	78.9583	86.625	71	89	74.7917	84.9167
133.167	67.9167	34.875	86.25	72.4167	92.6667	66.6667	51.7083	29.9167	34.1667	63.375	97.6667	69.5417	69.2083	32.7083	112.75	54.0833	67.0417	56.8333	34.625	26.75	117.792	52.3333	67.125	153.25	78.4583	93	57.9583	92.7917	84	49.25	119.375	127.625	50.0417	51.4583	51.4583	51.2083	103.708	86.5	56.0833	27.9583	64	45.8333	95.125	125.042	92.875	107.875	99.9167	72	67.75
109.458	72.5417	64.125	79.625	69.2917	56.8333	79.5	58.4167	70.875	44.3333	57.4167	95.5	60.25	56.2083	35.0833	89.9167	59.9583	63.25	46.375	40.7083	24.75	90.9167	67.7917	95.875	97.6667	84.2083	105.75	81.6667	60.25	88.9167	41.875	98	91.375	31.5833	42.4583	58.0833	57.9167	74.1667	53.75	114	30.0417	60.4583	67.125	67.5417	92.2083	73.875	64.7917	41.7083	56.5	43.25
42.0417	50.5	43.875	41.2917	40.1667	45.875	49.4167	41.625	87.9583	35.6667	56.7083	37.375	39	38.2083	44.4583	48.9583	60.75	43.3333	34.625	47.0417	21.7917	42.1667	63.7917	73.0417	33.0833	68.875	65.0417	97.7083	33.0417	80.125	39.375	44.0417	41.0833	29.8333	36.5417	59.5417	56.3333	41.5833	46.25	104.125	27.0417	55.5417	44.9583	32.125	34.625	49.7083	49.4167	43.75	41.75	48.2083
48.625	48.875	43.375	46.7083	51.8333	32.0833	28.3333	43.0833	68.0417	23.5417	53.7083	57.4583	45.7917	43.7083	48.7917	46.4583	35.9167	43.8333	21.5833	52.2917	21.625	40.0833	22.2083	43.6667	53.5833	24.7917	30.7083	27.875	45.5833	36.125	43.0833	51.4583	47.4583	32.7083	48.7083	53.8333	28.9583	51.4583	35.5417	34.4583	40.25	71.1667	49.9583	42.625	46.5417	53.5833	47.875	73.5	47.2917	43.9583
68	57.9583	40.2083	48.1667	49.5833	41.8333	57.75	59.4167	53.9583	24.3333	61.0833	57.9167	37.875	42.5833	30.6667	51.125	30.5417	38.0833	24.9167	36.625	41.625	59.75	47.7917	50.625	55.5417	45.9583	56.875	60.2917	50.875	43.0417	39.4583	47.4583	54.1667	53.7917	49.5	51.5	46.875	62.7083	44.875	34.375	31.25	68.875	40.6667	55.375	55.875	59.375	56.5	85.2917	60.875	52.875
121.625	68.5208	55.3542	69.8958	94.7292	49.4375	66.0417	58.3542	53.1458	35.2083	61.8958	76.7708	54.3958	58.4792	39.0833	57.0833	41.0833	61.7917	44.3958	64	15.3958	117.938	56.1458	58.7708	79.1875	36.625	44.7292	66.1875	65.875	46.1667	53.7917	67.6667	77.4792	53.1875	51.7292	55.7292	63.3333	71.9167	52.875	33.3333	26.3125	69.1875	64.8542	60.7917	71.8542	90.8542	69.25	93.9792	86.4792	55.7917
104.792	47.7083	22.375	55.8333	64.5	43.0833	87.5	74.4583	25.375	37.8333	75.8333	72.75	49.8333	55.75	38.25	112.833	55.75	54.0833	60.2917	64.625	18.1667	88.5833	51.3333	56.3333	111.833	36.25	19.375	79.9167	106.375	42.125	47.0833	71.0417	102.583	56.7917	48.2083	58.1667	50.8333	52.7083	105	27.25	30.4583	81.9167	37.6667	89.4583	79.7083	72.875	101.958	88.375	98.7083	59.2083
34.75	32.125	18.7083	24.75	34.5417	78.2083	29.2917	69.4583	19.5417	18.5	63.7083	29.1667	53.125	56.5417	33.625	47.375	23.2917	54.5	17.9583	52.875	24.375	32.4167	29.625	43.2083	41.2083	17.5833	18.7083	32.0833	32	53.7083	45.5833	30.0417	31.625	29.7917	47.3333	64.4583	22.2083	51.0417	77.5417	43.5417	36.7917	78.7917	20.9167	25.125	24.3333	55.1667	25.5833	91.4583	36.625	53.2917
53.125	49.375	19.3333	38.6667	43.2917	35.125	32.5417	42.375	26.5	19.625	39.2917	42.4167	21.9583	22.75	18.125	45.25	16.9167	19.7083	11.3333	63.2917	14.5417	46.9167	28	31.0417	48.8333	13	19.375	29.4167	37.6667	37.375	32.25	35.125	43.7083	27.5833	30.5833	34.2083	24.0417	81.9583	47.25	35.9583	30.9583	64.125	31.9583	40.2083	43.5	56.2917	35.8333	48.7083	39.9583	29.25
78.625	57.6667	17.4167	44.1667	48.125	47.6667	46.9583	32.9583	23.9583	21	47	60.4583	16.875	18.5417	18.8333	79.2917	19.25	16.5	8.54167	106.917	21.4167	65.0833	34.6667	69.3333	60.9167	12.875	26.4167	44.1667	51.5417	35.9167	16	53	58.1667	41.2083	24.7917	29.6667	23.0417	59.8333	63.0417	28.125	39.9167	64.4167	24.4167	47.0417	58.7083	49.9167	46.9583	20.7083	58.2917	42.2083
81.6667	66.2083	35.5417	44.4167	48.25	67	38.75	22.3333	45.2083	24.6667	30.6667	67.7083	16.0417	18.0833	21.375	62.2917	38.7917	18.0417	15.4167	62.625	30.7083	72.5417	43.4583	55.0417	60.8333	54.625	59.3333	39.3333	43.7083	67.4583	18.875	53.25	57.375	43.5417	23.375	28.875	48.5833	64.1667	67.5833	60.7917	39.6667	95.5417	43.125	39.2083	65.2917	61.625	43.7917	18.7083	116.875	25.4167
111.208	104.292	57.5833	74.7083	105.292	49.7917	61.125	30.9167	72	63.125	28.875	102.292	24.5417	24.2917	32.9583	74.3333	51.7917	26.9583	27.75	98.3333	33.125	116.25	55.9583	59.25	92.4583	83.875	72.0833	63.2917	70.3333	73.7083	30.625	69.5417	65.3333	63.2917	35.125	33.2917	57.6667	74.5833	66.2083	61.0833	20.9167	106.5	78.5	64.6667	96.9167	91.9167	86.7083	40.125	98.4583	18.375
175.833	155.833	69.2917	139.458	182.375	56.7917	110.875	36.125	68.2917	103	40	153.958	40.4583	36.6667	37	85.25	58.3333	37.2917	44.1667	128.75	37.875	161.25	91.4167	70.7917	115.75	69.5833	82.2083	97.875	102.125	76.75	36.0833	113.583	119.083	89.3333	44.6667	42.75	71.9167	107	96.4167	68.875	21.625	76.5417	177.667	114.25	141.667	79.8333	146.292	43.875	118.5	27.5417
78.6667	50.2083	25.2917	87.875	94.0417	48.6667	94.0833	50.4583	37.4167	49.3333	64.1667	74.1667	29.25	29.5417	26.3333	92.7083	37.5417	31.75	34.5833	121.958	32.4167	62.4583	64.7917	104.708	95.375	45.7083	37.2083	95.9583	108.958	85.0833	40.1667	77.125	95.5833	82.2083	35.75	47.0417	60.0417	93.5417	113.167	63.5	29.375	65.2917	44.6667	112.75	94.875	89.0833	102.833	50.0417	94.4583	52.2083
58.2917	41.8333	17.8333	41.4583	38.875	55	81.375	60.8333	27.2917	19.875	71.3333	50.6667	49.1667	49.0833	51.3333	89.6667	66.0833	52.2083	48.6667	49.875	37.0833	52.25	80.0417	81.2083	61.625	70	40.6667	91.5417	69.2083	94.5	56.6667	42.7917	52.2917	86.8333	51.125	54.75	75.125	52.875	108.292	97.875	48.1667	88.4167	24.4167	51.2083	53.7917	57.875	54.9583	59.2917	61.4167	64.0833
82.2083	78.75	40.5	52.4167	51.375	65.2083	48.5833	72.8333	43.1667	27.4167	86.875	72.7917	59.7917	58.0833	60.375	73.9583	64.875	58.125	47.7917	36.625	52.0417	71.6667	55.375	63.1667	72.625	74.75	67.0833	50.875	51.2083	77.6667	64.0833	59.1667	64.5833	48.9583	61.9583	62.1667	77.7917	71.0417	70.375	75.25	45.7083	96.9167	47.4583	54.375	72.9583	76.2917	63.1667	90.75	59.1667	74.125
92.625	101.292	55.1667	78.2917	81.625	54.5417	58	87.6667	44.6667	39.4167	106.5	87.9583	64.5	58.9167	55.6667	71.5	64.5833	60.7917	51.4583	46.0417	58.8333	86	57.3333	64.7917	95.375	75.2083	88	58.25	76.25	68.125	62.2083	86	91.25	62.2917	63.7917	72.75	65.875	78.2917	89.7083	60.4583	44.0833	99.4583	56.2917	85.6667	92.4167	124.5	118.875	97.5833	75.3333	100.833
151.708	135.458	88.7083	81.2083	108.042	81.9167	86.4167	87	53.3333	22.1667	116.458	111.167	70.625	74.4583	46.7083	129.583	60.125	69.625	52.2083	49	62.7083	129.833	70.0833	75.25	135.583	72.5417	81.9583	76.375	110.125	66.75	65.6667	90.8333	122.542	87.9583	82.2917	62.9583	66.4167	85.0833	89.0417	61.75	43.5417	79.4167	97.375	70.875	120.708	101.083	92.7083	105.542	115.583	114.667
210	174.792	150.042	105.042	175.333	72.0833	111.042	136.417	75.7083	50.2917	130.542	134.458	68.3333	80.5417	38.7917	70.625	59.4167	65.9583	56.7083	70.4583	47.0833	202.458	70.1667	66.9167	95.6667	76.0833	98.625	103.208	110.75	62.7917	58.2083	79.125	106.917	74.8333	86.5	59.4167	64.8333	111.333	111.167	55.375	38.0417	80.375	193.792	90.75	116.833	141.917	107.542	113.375	151.792	119.292
283.333	169.375	120.125	197.417	259.667	70.3333	74.75	82.0417	48.4167	94.625	108	230.333	66.2083	73.4167	37.0417	86.7083	62.6667	66.7083	70.5833	65.5417	30.8333	254.875	56.9583	60.5417	146.417	75.875	114.708	76.7917	120.542	68.8333	55.7083	133.708	135.542	63.875	68.2083	61.75	69.9167	92.5	104.458	57.7083	46.6667	131.833	170.875	143.292	180.667	139.792	177.583	69.4167	102.292	91.1667
90.7083	53.5	23.7917	107.958	75.0417	98.3333	101.667	88.0417	25.0417	34.8333	100.917	79.4167	85.1667	100.375	37.375	107.583	59.375	81	75.0833	20.5	36.5	71.5833	81.0417	97.125	111.333	86.5417	28.5417	94.2917	150.833	75.8333	58.2083	83.0833	97.2917	104.5	109.583	69.7083	73.875	49.6667	95.5833	84.5417	49.875	91.9167	52.1667	131.75	90.9583	55.9167	117.792	112.5	70.5833	78.4167
44.9167	40.125	26.4167	20.7083	29.8333	70.4583	40.3333	131.042	23.0417	21.3333	106.875	26.25	59.8333	70.5833	83.4167	51.625	64.4167	58.7083	69.7083	32.2083	63	41.375	51.0833	52.1667	50.4583	72.5417	40.5	41.0417	44.875	61.4583	60.2917	35.25	42.2083	41.125	97.6667	74.5	75.9167	58.0417	62.0833	57.7083	43.0417	105.833	27.9167	35.0833	32.7083	59.375	36.7083	161.708	53.5833	88.8333
53.9583	63.7083	54.6667	42.6667	45.875	60.9583	40.2917	98.1667	48.1667	22.25	88.75	53.4167	71.0833	80.2917	37.5	55.5833	74.0417	70.5833	68.7083	50.7917	52	50.1667	52.4167	51.8333	58.0417	72.75	76.0417	41.7917	35	54.8333	62.5833	65.2083	53.2083	35.4167	79.5	59.2083	59.5833	67.7083	58.0833	57.2083	29.5833	91.1667	66.2083	30.3333	58.5	62	39.8333	126.833	56.25	71.9583
98.625	92.0417	63.5	85.375	90.4583	65.625	62.0417	39	59.125	57.6667	57.5833	97.7083	55.7083	65.6667	29.8333	75.9583	64.0417	63.875	77.6667	88.7083	43.125	90.125	63.9167	73.2083	76.125	81.0417	98.6667	67.6667	61.375	72	53.6667	86.7917	86	56.6667	65.7917	55.25	74.875	93.2917	72.6667	77.75	45.8333	92.8333	79.2917	50.625	84.2917	103.417	66.7917	56.6667	75.2083	52.7917
118.542	104.792	46.625	110.167	108.5	69.4167	84.3333	55.75	42.8333	68.4583	65.0417	139.292	61.3333	75.625	42.4583	83.75	60.25	69.7083	79.5	107.208	61.4167	109.5	67.875	80.75	97.125	92.5	34.625	81.4167	97.4167	85.1667	59.25	124.25	117.375	73.2083	87.4167	68.4583	74.9583	108.542	105.167	70.375	57.7917	81.0833	66.1667	134.958	131.625	124.042	143.917	79.2917	83.3333	60.7917
86.625	42.75	28.5833	34.75	35.5	95.0417	99.2083	86.4167	26.6667	21.125	95.25	50.125	56.2917	58.5417	52.5833	86.9583	60.0417	57.5	60.7917	76.2917	68.9167	71.75	65.9583	93.5417	111.042	90.75	29.5	89.9167	118.208	88.7917	55.0417	60.6667	92.2917	86.6667	63.9167	77.7083	70.1667	60.75	125.792	80.5417	56	71.6667	33.9583	84.75	73	63.5833	88.6667	94.0417	85.4167	66.6667
54.4167	46.4167	19.75	35.875	42.75	105.167	90.875	74.6667	30.6667	24.6667	84.0417	43.9583	62.2083	77.4583	61.3333	87.7917	68.4167	65.2083	72.5417	43.7917	36.75	49.5417	79.0833	91.7917	68.1667	80.7083	23.875	96.8333	57.7917	78.9583	62	47.75	61.0833	77.125	71	72	75.0417	45.4583	104.833	75.3333	42.7917	46.1667	29.7917	50.9583	45.9167	50.3333	56.75	72.7083	82.3333	64.9583
58	56.75	19.9583	40.9583	35.875	58.6667	30.3333	43.25	22.7917	23.75	49	57.2917	51.0833	52.9167	61.6667	44.8333	70.75	49.375	85.2083	43.25	49.2083	57.6667	48.6667	44	48.9167	80.0833	35.9583	36.125	41.8333	60.5417	54.75	48.9583	47.8333	38.5	65.6667	75.2083	69.7083	47.3333	57.6667	58.2083	53.8333	65.4167	25.5417	41.875	49.5	32.1667	45.375	60.75	51.1667	49.7917
55.625	67.3333	36.2083	54.5417	46.1667	50.4583	49.6667	30.9583	28.0417	25.5	37.7083	67.5833	36.2083	49.5833	42.8333	64.125	52.5417	49.9583	77.6667	69.5	44.875	55.4583	39.1667	52.4583	70.125	54.125	43.25	43.0417	59.25	50.125	44.875	61.7917	67.5	48.5417	53.2083	51.7083	47.9583	60.5417	59.9167	41.7917	49.5	76.25	31	66.375	70.1667	55.1667	74.75	13.4583	43.0833	35.625
67.7083	94.375	51	74.6667	73.5833	60.4583	73	45.7083	28.4167	34.75	52	74.875	44.2083	50.5	43.875	66	39.375	46.2917	56.7083	92.5833	48.3333	60.875	62.0417	59.375	81.0417	68.3333	67.5	70.6667	63.375	55.75	43.2083	68.4583	82.1667	71.5	54.6667	51.0417	59.5417	68.4167	71.4583	48.7083	24	95.5	57.5417	81.5	74.5	86.0833	116.125	23.25	64.375	47.3333
93.3333	111.667	56.8333	73.0833	83	84.7917	102.417	72.125	34.4583	42.0833	72.9167	95.75	46.5833	51.125	39.5	89.0833	38	50.4167	29.7083	69.8333	47.625	85.3333	101.792	72.4583	118.125	73.5	71.9167	91.875	95.375	75.4583	46.25	75.4583	119.708	88.75	59.5	59.625	94.625	80.0417	79.0417	69.3333	23.9583	94.625	82.7917	103.25	109.5	104.333	115.542	51.25	91.7917	69.9167
129.958	123.5	80.4167	126.958	150.75	60	125.625	84.6667	55.5	100.5	91.2083	135.25	48.375	49.7083	33.7083	84.9167	21.9583	46.125	27.5	57.125	48.6667	121.875	106.542	88.9583	115.333	64.625	84.3333	127.042	127.042	88.7083	47.8333	98.2083	110.625	106.917	59.1667	61.5	90.5417	106	100.292	66.1667	26.625	98.4583	114.375	126.458	131.75	156.375	138.042	66.7917	92.375	86.25
175.167	163.542	99.625	185.5	224.5	50.9167	111.75	66.7917	69.4167	141.458	69.9583	192.042	41.7083	34.4167	21.9583	76.6667	33.125	37.1667	36.5417	104.583	70.2917	165.375	52.5	89.5	132.333	54.4167	88.625	78.5833	121.542	107.333	30.75	117.5	140.833	69.7083	37.7083	41.25	62.75	125.792	103.917	75.75	25.2083	199.958	175.5	154.083	175.875	186.417	191.375	85.2917	86.4167	62.5
125.417	194.833	107.958	189	210.833	80.7917	93.5417	79.625	34.2917	80.1667	89.4167	259.833	40.9583	39	34.375	109.5	39.9167	40.0833	47.4583	43.5417	44.25	157.292	58.75	112.625	146.708	75.5833	279.625	79.8333	127.042	103.875	33.9583	222.958	172.875	79	40.625	41.9167	62.75	265.625	86.6667	73.25	32.2917	290.958	138.708	119.875	220.25	159.792	163.833	86.875	136.708	88.6667
110.167	148.458	174.875	149.917	130.875	59.125	99.75	103.25	83.5	102.042	105.833	135.042	39	47.5833	38.875	80.7917	57.75	41.25	55.125	31.75	30.6667	99.3333	71.3333	82.5833	105.417	77.5833	119.75	96.375	110.333	83.9583	35.8333	117.667	114.958	98.6667	46.25	44.6667	67.7083	115.208	81.4583	68.8333	37.5417	84.3333	162.125	126.208	120.667	149.458	150	106.833	87.25	90.7917
101.125	168.208	147.458	105.583	162.333	58.0417	69.7083	133.542	99.75	109.292	166.708	105	73.4167	79.75	52.9583	62.9167	69.4167	63.5	58.875	53.9167	37.7083	93.1667	57.2083	66.9583	75.9167	72.9167	139.958	68.9583	63.4583	74.2083	54.7083	90.0417	75.2917	68.1667	80.4583	67.0417	64.2917	121.25	74.4167	60.625	27.5417	74.4583	168.208	73.8333	85.9583	126.667	88.3333	115.667	78.8333	94.5833
127.292	100.917	83.2083	67.4583	73.1667	78.75	92.6667	156.125	38.6667	52.4583	208.292	81.0417	64.2917	68.0833	58.9167	88.875	70.4167	63.5	87.5417	35.75	36.1667	108.792	53.25	57.9583	104.375	79.5	64.0417	80.25	89.9583	56.875	57.7083	99.125	111.875	76.4583	60.0417	85.6667	68.375	116.542	87.6667	36.4167	18.875	80.375	93.4167	96.9583	88.5	120.25	151.75	116.792	109.875	113.333
49.1667	51	56.2083	30.875	40.2917	60.2083	71.2083	215.042	40.4583	41.3333	231.083	33.8333	43.9167	48.5833	58.2917	78.2083	56.4583	47.625	66.875	36.8333	22.7917	45.5833	81.7917	68.625	45.3333	64.125	61.5833	87.8333	57.7917	75.5	50.2917	49.0833	61.9167	81.0833	40.9583	85.125	65.625	56.75	60.2083	71.5	20.6667	74.4167	50.375	45.25	39.2917	84.6667	54.25	145.333	55	123.083
63.5417	47.875	40.9583	24.4583	45.5833	22.75	21.2083	131.792	26.6667	64.2083	140.042	37.1667	55.4167	49.2917	70.2083	45.4583	50.125	54.0417	32.4167	63.2917	19	56.2083	23.75	19.25	42.4167	19.125	75.1667	24.1667	27.7917	21.1667	43.125	27.625	37.125	29.25	42.4583	60.9583	67.875	54.9583	30.875	19.8333	25.2083	69.625	35.25	28.8333	31.2917	83.5417	22.1667	153.417	41.0833	86.7917
90.625	77.9583	76.5417	64.1667	65.1667	48.5833	51.75	60.1667	52.4583	53.9167	88.3333	58.8333	43.9583	48.4583	25.75	70.2083	17.75	45.75	18.5833	73.9167	22.3333	91.8333	30.375	62.4167	67.2083	42.0417	94.0833	48.6667	44.9167	47.4583	43.5833	65.375	55.5417	44.375	53.25	66	23.25	132.125	57.4583	37.875	35.0833	77.625	79.4583	46.4583	64.75	126.833	49.375	44.25	91.75	65.125
117.542	94.5833	104.75	67.0833	70.75	63.2917	63.75	56.0833	38.4167	92.375	67.9583	87.9167	43.125	48.9167	24.2917	71.5	40.8333	43.4583	57.0417	142	36.875	107.917	67.7083	62.7083	86.8333	66.9583	73.5	72.2917	56.7083	44.6667	44.2917	96.9167	78.3333	65.0417	54.2083	43.5417	67.2917	59.7917	58.3333	50.7917	17.7917	85.3333	86.9583	56.7917	107.583	83.3333	83.4583	60.5833	79.9167	61.4167
59.5	71.5417	72	31.7083	49.0833	15.5417	91.3333	60.375	36.9583	86.125	68.25	38.3333	62.375	73.0417	29.7917	41.0417	44.9583	60.625	83.2917	106.958	25.7917	56.7083	52.5833	35.2083	52.8333	65.5417	67.0833	97.375	34.2083	17.7917	54.75	28.5833	36.5833	56.0833	76.625	57.4583	80.375	39.25	20.25	48.75	18.0417	84.375	59.3333	24	42.4167	68.0833	32.7917	102.75	59.5	46.0417
68.1667	32.5417	19.5833	30.5	34.3333	27.875	27.9167	54.7917	43.0833	55.625	68.2917	35.2917	42.875	73.0833	54.9167	47.4583	29.7917	61.4167	44.2083	40.0417	27.125	67.9167	34.5	34.125	58.2917	22.5417	26.0417	36.3333	32.8333	27	42.375	40.25	43.625	39.625	44.25	66.75	55.75	42.5	43.2917	29.3333	28.375	63.1667	29.0833	31.0417	51.9167	30.75	35.0417	62.4583	49.375	56.6667
42.6667	23	18.6667	28.5	34.4583	40.5833	45.2917	57.2917	25.7083	34.9167	66.2917	29.2083	20.0833	27.0417	13.375	46.5	24.4583	23.2083	27.9583	34.625	23.6667	31.125	34.4167	48.7917	56.2083	32.6667	29.2917	41.5833	41.25	36.7083	25.7083	28.4583	41.5	37.125	25.8333	37.7083	27.625	27.375	54.4167	40.8333	32.7083	70.3333	21.2083	38.25	31.3333	33.7917	39.875	55.75	44.875	55.375
83.9583	51.7083	29.9583	66.4167	64.8333	45.75	24.8333	65.9167	32.4583	27.6667	69.0833	66.8333	26.9167	28.375	24.1667	44.2083	39.25	30.125	33.1667	42.0417	17.8333	80.5	38.25	28.4167	49.4167	38.6667	49.2917	30.75	24.3333	39.2083	30.7917	34.7917	41.4167	35.625	33.125	31.1667	46.6667	49.0833	51.4583	33.125	21.6667	80	35.5	27	46.1667	35.1667	38.75	58	46.5833	56.875
74.5833	114.146	69.6458	90.4583	102.438	47.5417	44	61.8542	83.2292	39.625	67.5833	69.9167	42.25	38.7292	28.125	43	26.0833	35.75	20.5208	83.6667	27.0208	154.396	36.8958	34.5417	45.3958	35.2708	97.8958	38.25	51.2708	31	40.5417	50.6458	49.5	41.8333	45.7083	42.6875	45.8958	139.104	44.9167	33.875	19.5417	63.7083	101.854	59.2292	48.0625	85.75	75.0833	70.4375	89.5625	60.0833
211.396	86.375	41.875	86.6458	98.5	65.5208	55.7292	65.2708	53.8125	64.9375	71	97.25	16.125	15.8958	16.25	72.5	20.3542	14.0208	25.7917	134.312	30	212.375	38.75	74.0625	98.3542	68.0208	30.8542	57.7292	84.6042	37.625	19.0833	74.5625	88.6042	37.6042	18.7083	38.75	26.375	74.75	62.3125	41.25	23.1458	99.7083	65.2292	90.7083	90.0208	91.4583	108.583	77.6042	110.312	79.6667
98.3125	31.875	18.9167	27.8542	30.5625	84.4792	71.3958	54.2083	23.8125	23.3125	62.8333	30.1458	19.5625	26.4375	14.1042	91.5208	43.2083	25.3333	50.8542	72.2292	28.4583	85.875	73.6875	86.3333	46.9583	58.1042	40.1458	71.4167	60.8125	63.9375	28.8958	25.1875	41.6458	65.7917	30.2708	29.0625	57.3125	43.2292	143.25	71.5833	59.2917	92.8333	21.2917	41.8125	33.9167	42.4583	41.9792	88.2292	105.542	76.3542
79.375	29.4583	21.9167	36.8333	34.5833	92.4583	41.1667	79.6667	22.0417	29.9167	80	48.8333	24.875	29.7917	42	57.4583	52.0417	31.25	49.7083	86.9583	33.5	51.2083	50.25	49.8333	51.2083	66.2083	40.9583	43.75	48.2917	80.25	30.375	35.6667	47.0417	42.3333	32.7083	31.9167	58.875	52.6667	80.375	73.9167	49.7083	73.2917	25.0833	37	42.0833	28.7083	44.25	99.0417	31.7917	77.9167
121.062	67.9792	35.1042	84.5833	85.7083	73.3958	41.7708	111.208	30.7917	27.5	108.958	99.0625	49.8125	56.7083	37.375	60	53.5833	55.3333	53.9167	82.5833	38.1875	108.917	43.2708	47.5833	73.3333	56.1458	69.6875	40.9583	37.1042	55.8125	52.375	59.7917	62.9375	41.3542	57.6458	51.7708	53.4583	85.3958	60.0833	42.9583	58.9583	87.2708	40.9375	47.6875	79.1458	56.125	58.1667	124.938	40.1042	95.6042
145.479	105.938	42.4583	148.396	153.521	80.25	52.7292	106.604	62.7292	54.0417	117.208	198.854	41.5833	45.6875	31.8958	60.5208	50.6458	43.1667	45.7083	115.75	49.1667	119.458	58.0833	57.1875	81.1667	63.4167	125.333	57.4167	45.5208	58.8542	42.1458	107.333	74.7292	58.75	46.7917	51.5625	59.25	95.125	74.1458	46.3125	55	72.9792	58.2917	62.9792	109.688	64.8958	80.6458	111.521	69.5208	108.458
125.875	88.9583	49.6875	186.667	146.521	98.3333	88.0208	81.7292	47.4375	43.2083	91.75	167	38.8333	44.4583	37.5833	113.75	53.0625	40.3542	49.7083	86	43.4792	106.083	68.6042	72	123.479	84.5625	123.917	76.9792	80.2917	78.5625	39.7292	101.458	119.396	81.3958	45.9583	45.7292	67.875	73.625	114.458	64.3542	50.4167	88.8958	59.9583	90.125	151.854	56.5	77.875	108.708	62.8958	87.4167
132.229	133.792	68.0625	123.875	179.917	90.5417	106.146	97.6042	58.7292	49.125	93.3125	158.438	47.0208	46.625	45.5625	91.0625	57.6875	43.125	65.2083	84.8542	44.2917	132.146	74.4167	76.3542	116.854	95.1875	103.375	88.5417	100.292	80.9167	46.2292	72.7917	118.5	91.375	48.0833	50.8958	72.5417	79.5625	133.188	66.7083	51.5625	105.708	115.521	97.6667	120.417	72.125	106.958	135.021	64.4792	91.4792
166	113.833	55.4583	100.833	143.042	102.292	117.75	123.208	31.4167	61.25	137.083	146.833	64.0833	69.625	52.3333	95.4583	65.5417	63.6667	81.25	103.292	46	142.042	104.125	81.875	150.917	102.417	183.5	111.917	128.708	77.9167	58.0833	116.167	124.083	112.833	68.125	77.0833	89.375	87.4583	116.875	67.2917	37.1667	113.125	134.583	117.333	148.917	113.667	142.958	156.708	99.2917	121.708
77.2917	46.625	45.5	37.5833	56.0833	184.25	163.083	149.042	77.4167	26	167.5	54.9167	72.9583	81.125	42.5	245.458	66.9167	75.625	84.7917	110.667	53	59.5417	122.292	166.042	112.958	110.583	172	132.375	159.417	143	64.125	130.75	169.667	125.375	94.5833	93.0417	95.5833	107.333	192.792	76.75	37.5	124.458	56.2083	107.583	76.9583	139.542	181.417	167.167	162.5	151.375
105.292	107.917	62.5417	90.375	103.417	248.917	157.917	168.125	86.25	55.3333	176.583	122.417	79	86.5417	37	242.292	73.375	74.3333	90.1667	125.542	45.5833	106.5	170.042	283.167	127.958	168.917	230.458	162.208	148.167	224.125	64.7083	179.125	190.125	207.875	105	75.5	136.333	172.75	197.917	206.917	37.7083	116.458	74.5833	90.7083	129.292	221.625	178.5	216.667	218.833	156.875
185.833	214.542	123.792	215.792	181.875	256.083	152.5	180.458	96.875	90.7917	170.583	211.833	74.125	86.4583	38.375	224.75	83.5	73.75	107.667	130.208	32.5833	180.958	196.375	205.75	249.917	245.25	201.75	115.25	94.375	248.792	60.5833	243.833	149.25	79.9583	116.208	71.9583	212.708	243.958	187.542	248.333	31.6667	110.792	183.458	152.708	184.083	293.958	184.542	184.458	226.042	129.542
250.083	248	162.917	280.583	268.083	167.208	155.292	173.542	80.4583	96.9167	174.208	224.792	85.6667	63.75	56.2917	194	91.25	77.2083	135.917	157.042	38	257.958	185.333	179.083	247.167	262	108.792	154.125	192.583	227	55.9583	230.833	186.042	119.042	70.8333	76.9583	162	230.792	224.75	240.167	39.0833	96.5	234.708	193.583	235.333	242.917	212.208	137.917	139.333	170.833
132.75	164.958	27.3333	129.833	124.292	127.042	198.167	192.417	49.3333	78.2917	145.75	134.792	73.0833	85.625	75.125	198.417	95.1667	73.5417	141.167	46.2917	72.5417	118.875	149.5	133.167	179.708	232	47.2083	192.833	219.542	110.208	51.4167	158.083	192.292	173.792	104.375	73.9583	113	62.25	98.375	130.25	42.7083	80.25	43.1667	195.083	163.458	80.5	143.083	223.292	83.6667	157.958
118.667	148.833	91.8333	76	78	108.833	147.375	188.833	76.8333	43.3333	209.417	121.833	68.4583	77.9583	100.708	201	86	79.5	118.5	91.875	51.8333	122.792	154.208	149.917	166.875	110.25	136.083	144.292	102.167	108.917	68	120.417	133.25	112.792	87.4583	84.0417	169.042	119.875	103.75	145.25	40.5833	81.5	137.958	71.9167	151.917	108.583	79.375	141.125	134.833	182.458
187.333	235.917	95.0417	201	227.5	103.417	103.833	111.125	57.875	95.375	116.833	216.708	73.5	67.4583	71.2083	156.042	82.875	71.4583	44.125	187.167	45.2083	196.25	147.083	117.375	219.875	116	153.5	109.667	105.958	111.542	65.7917	190.042	173.083	81.5417	60.0833	73.4167	139.667	85.9167	88.3333	124.042	33.8333	79.4583	161.25	142.083	212.542	112.667	174.167	115.542	115.25	103.125
128.167	153	31.125	164.292	179.708	53.5	103.333	93.2083	27.375	104.875	97.0833	172.875	36.4583	35.1667	35.4583	129.458	54.75	31.3333	43.1667	139.875	42	126.375	90.25	84.0833	182.208	70.625	100.75	108.583	125.375	83.3333	47.0833	180.167	238.167	103.375	44.1667	54.9583	100.375	59.2083	61.375	83.0833	56.7917	88.4167	46.625	208	195.917	69.0833	236.708	87.2917	69.7917	83.0417
90	134.75	65.5833	96.2083	169.125	47.875	119.333	82.4167	39	82.5833	80.2083	116.167	39.8333	45.3333	39.4167	72.0417	58.0417	42.2917	51.25	71.5833	38.875	87.3333	101.5	72.7083	87	78.875	99.1667	114.458	107.75	74.625	36.0417	77.6667	110.333	113.792	45.0417	46.5417	63.1667	68.375	79.7083	65.0833	35.6667	91.4583	127.375	118.083	107.708	84.5417	135.5	104.708	75.25	88.0833
160.417	156.792	41.7083	101.75	110.042	91.5833	125.625	100.917	34.4167	54.875	126.708	107.625	73.4167	82.75	50.2083	116.5	54.5	69.5417	75.3333	60.2917	38.4583	143.375	70.7083	74.7083	153.458	86.0833	57.0833	108.458	133.417	72.3333	59.125	88.125	108.625	91	79.9583	65.9583	70.9167	75.125	94.6667	70.875	28.1667	80.875	51.9583	109.417	92.0417	77.0417	96.0417	127.125	77	106.125
99.2083	51.5	18.4583	61.875	58.5	124.875	206.125	97.125	21.2083	35.2083	102.458	64.7083	82.2083	92.7083	53.3333	187.042	48.7917	78.5833	91.2083	123.167	36.25	79.1667	122.708	140.958	125.833	96.6667	34.4583	159.5	164.75	100.167	63.9167	59.7917	98.6667	169.292	87.5	86.9583	77.25	53.375	124.042	87.4583	43.4167	90.25	33.9583	107.083	78.6667	60.5	106.875	109.417	78.2083	102.583
53.25	46.5417	25.375	39.75	42.9583	179.083	78.2917	103.042	30.4583	24.2917	110.042	46.5417	65.1667	66.0417	108.375	61.75	57.7917	61.25	71.9167	69.5417	37.625	49.625	181.708	128.792	46.875	112.333	52.7917	132.292	45.7917	141.5	60.1667	45.375	42.7083	114.708	81.5	84.6667	199.042	56.25	123.458	166.167	40.2083	105.917	26.4167	38.0417	52.9167	55.0417	41.9167	179.5	67.9167	100
93.1667	72.7083	61.25	69	76.1667	120.167	41.9583	139.042	57.0833	35.7917	132.083	75.25	67.875	63.7083	56.125	84.875	56.5	65.4167	25.9167	56.9167	43.4583	86	88.875	61.2083	75.4583	121.542	83.2917	54.3333	48.0833	150.75	62.0833	60.3333	64.1667	37.375	60.8333	85.5417	160	99.0833	90.9167	119.667	37.3333	106.625	67.4583	48.9583	74.5417	104.625	60.7083	162.083	108.375	108.25
131.625	73.2083	46.5417	73.1667	100.042	156.333	120.75	116.458	41.9167	54.875	132.75	106.708	57.9583	58.75	43.7917	161.75	36.9583	56.3333	40.75	91.5417	43.5417	119.583	115.208	117.083	141.542	130.625	83.6667	122	109.375	155.875	59.3333	96.1667	119.625	109.625	62.75	69.5	141.292	90.625	164.542	118.625	44.4583	86.4583	66.0417	105.708	127.625	122.875	119.583	118.417	113.417	123.625
124.792	106.042	45.125	55.5	55.75	152.625	116.125	107.542	43	36.5833	124.333	63	28.875	31.5	52.4583	192.208	54.8333	29.5417	73.5833	72.6667	42.9583	106.792	151.167	184.917	112	115.792	89.0833	163.583	74.375	117.542	27.4167	57.125	105.167	158.667	38.5417	52.1667	79.0417	71.125	132.458	135.542	49.7083	91.7917	77.7917	47.2917	87.3333	67.5	47.5833	150.125	140.625	110.833
185.625	141.667	81.625	158.083	163	145.625	123.792	128.667	36.7083	93.25	127.917	188.833	42.1667	47.75	90.2917	156.625	55.8333	44.4167	78.8333	70.875	34.5	171.917	146.417	151.5	176.167	109	96.8333	149.792	98.4167	158.375	42.9583	166.417	202.375	140.417	48.375	66.5417	121.875	100.917	153.833	109.75	46.0833	107.583	121.75	105.208	201.042	99.2917	168.917	158.25	128	112.583
286.875	157.542	101.167	244.5	230.708	84.125	105.667	142.417	44.6667	41.625	151.708	267.292	80.875	69.5417	81.6667	174.708	61.5417	66.0833	90.6667	88	40.7917	261.208	79.6667	99.375	275.458	105.333	101.583	88.8333	157	112.625	63.0833	247.375	234.208	102.708	91.2083	91.4167	70.25	101.375	175.375	73.1667	45.75	100.75	162.667	198.625	282.125	127.958	238.167	210.708	157.833	146.125
352.5	135.792	74.625	203.292	127.25	97.625	158.917	188.083	54.4583	44.6667	197.417	279.333	92.2917	99.5417	45.7083	195.042	58.9583	87.6667	91.0833	165	36.5417	315.917	110.625	107.583	315.042	112.125	68.625	116.958	207.25	91.5	64.8333	285.25	238.917	127.75	92.8333	84.625	75.375	94.125	160.292	63.9167	46.4167	90.9167	87.5833	113.292	338.917	168.708	166.75	218.833	293.167	190.917
126.458	58.5833	24.1667	74.4167	45.7917	166.875	154.625	141.583	26.8333	43.5417	167.583	77.4583	69.5833	74.4167	36.5417	199.708	60.0833	66.4167	85.9583	61.7917	34.25	100.458	124.708	171.75	172.583	97.5417	30.125	157.958	180.208	169.792	53.4167	118	140	94	62.2083	63.125	86.0417	58.9167	196.125	100.25	44.0417	79.7917	37.4167	119.375	118.667	134	115.208	143.083	229.542	114.083
55	59.5	36.4583	55.7083	53.0833	114.125	35.4583	114.25	53.75	41.9583	85.8333	61.5	62.3333	84.5833	80.2917	59.8333	59.6667	63.6667	100.667	56.9583	30.875	49.6667	72.5833	57.625	64.7917	203.333	48.4583	48.0833	45.5417	185.167	55	51.9583	54.9583	44.7083	80.9583	71.375	123.083	68.4167	78.625	148.875	41.0833	89.25	54.7917	36.9167	63.375	93.9583	42.2083	162.458	55.4583	76.6667
54.5417	83.8125	76.0625	108.167	69.5625	105.062	35.1458	48.3125	69	63.125	36.7708	73.1667	63.6875	55.0625	35.5	48.4167	117.604	57.4792	144.562	76.3958	41.4375	48.125	51.4375	48.375	56.8958	175.604	81.3542	39.2083	36.1667	59.7708	50.5833	66.6458	49.625	33.2708	50.2708	56.0208	74.25	101.167	88.7708	64.5208	26	102.833	93.9792	36.8542	62.4583	141.312	76.7917	123.521	89.0833	38.2292
93.7083	101.792	117.333	130.208	89.7083	72.75	62.5417	47.375	58.625	42.875	45.625	116.708	51.375	56.5417	41.9167	58.4167	82	54.4167	119.333	87.7083	36.375	98.9583	67	34.75	86.5833	115.375	140.083	68.6667	41.8333	32.125	55.125	140.042	82.6667	52.9583	52.0833	48.1667	66.5	177.167	73.9167	85.9583	21	107.667	92.25	42.375	134.5	101.583	75.2083	65.875	89.6667	47.7083
124	82.6667	101.083	62.1667	64.1667	48.6667	33.2917	72.0417	32.5417	51.8333	53.75	71.5	54.9167	48.125	41.7083	102.958	59.875	43.4583	100.708	85.0417	32.8333	119.5	73.0833	49.9167	96.8333	44.2917	134.083	53.5833	61.2083	28.3333	50.75	81.2917	85.875	62.2083	49.0833	61.3333	103.042	117.917	74.6667	31.9167	26.125	100.458	92	54.5	86.2083	158.917	65.875	77.5833	133.625	59.5417
69.9167	53.5833	65.5833	36.5417	50.625	26.9583	40.125	51.2083	26.7083	70.6667	41.4583	38.875	54.9167	56.0833	41	70.5833	61.4583	53.2917	29.7917	122.833	27.9583	60.9167	25.9167	23.7083	50.0417	20.5417	120.417	31.75	67.6667	21.7917	42.25	49.3333	55.6667	34.1667	45.125	66.25	35.5	75.7083	51.0417	16.375	29.1667	100.25	60.2083	59.7083	37.3333	100.167	48.1667	87.1667	78.125	39.4583
46.375	66.9167	53.4167	43.8333	42.0417	47.375	66.75	37.2917	23.6667	70.8333	40.7083	43.9167	47.9167	38.0833	36.7083	65	16.0417	42.7917	12.0417	58.8333	25.5833	41.1667	25.75	78.5833	52.2083	25.0417	29.9167	48.5	84.2917	55.75	42.625	56.5417	63.4583	41.375	34.9583	49.3333	22.25	101.167	62.25	44.9167	40.5417	109.292	53.4583	71.3333	46.625	109.833	59.75	79.8333	78.7083	42.5417
61.0417	40.9167	20.0417	48.8333	42.375	84	66.125	30.2917	26	38.375	32.6667	41.4583	24.625	25.9167	16.4167	88.625	24.4583	24.4167	29.4583	37.0833	30.375	54.2083	69.25	82.7917	57	71.8333	22.125	74.875	67.9167	66.2917	27.3333	48.7917	49.7917	66.625	30.9583	35.125	49.625	33.7083	95.4167	75.9583	34	49.4583	38.6667	53.625	43.0833	28.9583	54.25	37.375	64.5833	38.7083
32.2083	32.5833	19.4167	25.25	30.0417	63.7917	39.625	35.0417	23.5833	23.75	35.625	26.25	18.875	21.875	16.0833	34.5417	26.875	18.375	25.2917	35.5	28.5833	28.8333	44.3333	37.2083	35.7917	42.25	40.1667	38.0417	41.5417	50.5417	26.4167	22.5833	25.0833	43.0417	26.75	30.625	43.4583	33.5833	49.5833	51.9583	24.0417	51.4167	21.0833	34.9167	29.7917	28.5833	26.3333	19.2917	23.375	41.125
54.6667	48.1667	19.2917	35.25	35.125	44.9583	29.75	38.2917	27.0833	22.375	38.1667	43.0417	24.7083	25.4583	19.3333	41.8333	41.5	31.1667	48.375	106.083	14.625	38.5417	29.4583	26.0417	54.2917	52.0417	87.0417	33.875	39.25	30.8333	27.375	35.125	50.125	32.375	30.25	20.5417	33.9583	48.75	53.125	25.125	46.6667	53.6667	23.25	40.9167	58.0833	55	43.9167	33.2917	39.7083	41.75
71.5	58.0417	27.2083	50.875	45	58	48.875	31.25	26.0417	35.125	28.125	53.5833	32.1667	32	23.1667	63.9583	42.2083	32.4167	45.5833	66.2917	30.3333	58.375	39.7083	43	70	53.3333	130.25	47.9583	54	43.7083	32.5833	50.0833	62.3333	46.7917	37.7083	35.375	44.125	66.9583	57.3333	41.2083	38.4583	63.5	29.5833	54.625	68.2917	60.9583	58.7917	44.375	42.125	34.9583
77.75	72.8333	27.1667	68.2917	75.625	59.6667	70	38.625	30.625	45.0833	39.5417	71.1667	35.1667	43.5417	43.8333	81.375	47.1667	37.75	45.0417	143.958	38.2917	78.1667	62.8333	60.9167	78.8333	58.5	151.625	67.0417	79.125	66.9583	35.7917	59.875	62.5417	66.2083	46.375	46.4583	54.6667	66.3333	70.7917	58.875	28.4583	69.1667	38.375	67.7917	64.75	68.2083	77.8333	65.0833	38.2083	44.375
86.2917	71.2083	38.0833	59.5417	65.5417	76	97.6667	57.5417	31.75	69.25	53.9583	99.2917	43.7917	47.0833	57.9167	97.8333	52.25	44.4583	52.4167	246	51.5833	73.1667	79.0417	72.4583	88.875	75.2917	151.542	81.5417	92.375	83.3333	41.2917	80.9583	80.1667	84.125	49.0833	60.375	77.1667	65.9167	86.125	69.5	21.8333	71.0833	40.0417	96.2083	97.4167	67.7917	80.25	81.7917	55.5833	54.5
98.2083	66.4167	36.625	66.6667	64.0833	93.3333	119.083	52.2083	43.5833	38.25	61.125	73.75	46.0417	41.9583	77.3333	79.5833	54.125	48.125	54.6667	329.25	46.4167	78.2917	111.875	80.0833	110.917	94.0833	144.167	116.125	102.542	92.9167	46.3333	78.0417	98.75	112.625	53.2083	65.125	86.5417	70.7083	98.4583	78.875	27.125	73.875	36.4167	92.7083	102.958	78.25	110.542	83.3333	61.0417	58.4167
114.292	82.8333	48.6667	84.5833	81.3333	114.375	118.208	61.6667	48.9583	54.25	73.2917	97.2917	28.7083	37.2083	87.0833	96.2917	55.0417	40.5417	74.25	163.583	22.625	94.375	104.833	82.4167	102.667	100.083	118.042	105.542	112.708	77.75	34.9167	80.0833	109.458	103.917	43.2083	50.4167	94.75	67.375	120.542	71.4167	26.125	90.25	64.9583	91.0417	113.375	78.8333	110.833	85.6667	68.0833	75.4167
149.542	99.25	86.0833	130.875	141.875	101.833	133.708	91.2917	39.8333	82.125	101.458	129.083	49.7917	53.7917	57.6667	107.125	62	55.7917	57.375	114.875	32.25	145.667	118.5	108.208	113.083	85.125	80.6667	126.125	156.125	83.75	44.3333	104.375	125.75	111.125	70.625	69.4583	89.7083	70.625	111.958	82.5	28.75	100.75	108.75	127.583	109.333	75.2917	149.833	112.083	113	102.583
213.292	129.833	121.958	186	166.958	101.208	76.5833	99.375	58.4583	58.0417	105.208	221.083	67.7083	75.3333	36.4583	172.042	52.2917	70.7917	39.2083	91.7083	33.9583	195.917	91.7083	102.875	213.542	58.8333	93.125	82.4167	105.958	83	49.5	156.333	164.125	47.375	93.4583	70.4167	75.5833	135.208	137.75	67.625	33.7083	95.875	127.333	88.2083	196.125	117.75	127.5	129.708	180.292	102.208
221.875	163.583	62.6667	135.542	126.292	96.375	40.7917	117.917	55.4583	58	122.167	142.208	74.875	74.375	41.375	163.125	68.2083	64.4583	53.625	65.4583	24.875	200.875	60.7083	77.625	242.042	76.5833	29.5	41	52.1667	92	50.9583	169.333	166.5	32.125	78.7917	95.5	70.25	150.875	182.083	67.4583	29.625	84.9583	120.208	47.6667	200.542	177.292	108.042	128.917	241.25	103.042
56.875	59.6667	33.875	26.0833	39.7083	72.6667	24.5	82	45.25	27.25	89.875	30.3333	29	40.2917	46.75	68.1667	47.5417	40.3333	54.875	65.3333	21.25	50.8333	22.375	18.5	44.4167	42.7917	38.2917	23.6667	33.3333	38.9167	31.25	38.7917	40.2917	22.5	44.2917	79.75	41.8333	90.9583	82	19.3333	34.875	84.2917	49.7917	35.75	36.2917	159.458	31.2917	141.417	82.75	76.2917
49.5	73.625	58.375	51.2917	52.3333	35.2917	27.6667	53.7083	60.9167	45.3333	52.4583	48.4167	28.75	25.6667	19.9583	49.625	22.125	30.75	18.75	134.417	19.5833	48.875	24.9583	32.5833	56.4583	19.75	89.7917	28.5417	29.3333	30.6667	26.2917	50.8333	51.6667	28.2917	30.3333	51.9167	20.1667	105.583	55.5	18.75	49.0417	93.0417	74.75	35	46.0833	192.708	37.125	125.125	71.3333	49.0833
84.25	118	75.0417	35.4167	82.7917	56.4167	26.5833	27	62.5833	63.5	26	70	24.5833	24.2083	21.5	110.458	17.125	28.125	15.125	235.875	20.8333	85.125	18.875	48.6667	80.5417	21.3333	43.1667	24.25	51.75	48.5833	23.4583	53.1667	56.75	21.375	27.5	49.25	19.2917	96.5833	62.1667	17.1667	51.7083	83.0417	108.417	40.6667	59.5833	139.792	34.25	74.875	83.875	25
91.5417	137	99.25	32.5417	47.9167	73.5833	42.75	24	57	56.2917	29.3333	44.8333	28.75	23.4167	15.6667	115.458	13.3333	26.125	15.0833	189.25	20.375	92.875	31.125	57.3333	57.5417	38.6667	50.5417	35.0417	58.5833	84.875	28.375	44.5417	43.5833	31.1667	26.2083	37.0833	20.4583	76.9167	90.875	44.7917	28.9583	96.7083	85.4583	39	41.4167	90	30.375	42.5	112.583	33.0417
128.792	118.25	92.625	72.75	98.4583	113.208	62.75	32.75	55.5417	78.75	36.75	72.125	17.4167	18.2083	15.625	95.1667	21.0833	17.125	25.2917	190.333	18.7917	127.458	41.1667	77.4167	83.25	80.6667	90.875	48.25	68.3333	84.625	18.0417	56.125	60.8333	47.4167	26.125	34.3333	20.875	130.875	106.375	90.375	35.375	93.75	108.375	60.5833	43.1667	167.083	65.9167	39.75	109.958	38.2083
179.042	153.167	51.2917	103.938	120.375	110.688	79.3333	49.625	53.6458	37.7917	57.5833	131.333	28.875	21.0417	25.0625	125.188	19.8542	23.2292	19.5	101.979	20.8333	172.542	75.3542	82.75	149.271	38.1667	32.6667	82.5833	87.9167	80.125	24.9792	105.833	127.583	86.2708	31.375	30.0417	41.5417	138.521	114.729	71.0833	29.1875	58.1458	83.9792	75.9792	119.333	204.271	124.083	54.9792	179.021	54.9167
198.583	112.458	27.125	117.458	65.9583	111.792	78.75	46.375	43.5417	40.2917	50.0833	113	16.125	10.125	15.8333	142.708	15.375	11.75	20.2917	207.625	28.625	195.708	77.7917	88.6667	156.083	59.0417	67.5833	74.7083	139.125	95.4167	14	101.25	145.292	65.0833	12.375	25.25	45.7083	97.6667	101.542	88	38.0833	65.375	32.9583	155.208	152.542	185.833	145.167	69.9167	245.042	52.2083
227.5	157.458	29.9583	120.083	97.9583	113.75	134.083	77.4583	46.125	50.1667	85.4583	168	10.2083	10.4167	24.375	180.042	41.625	10.9167	37.75	185.042	11.0833	224.125	96.125	130.208	169.125	113.167	102.458	97.5833	194.458	93.3333	9.875	116.542	184.792	74.6667	10.9583	10.9583	90.2083	147.875	115.667	97.25	39.4583	91.5	46.9583	146.375	188	221.583	145.25	72.375	160	70.7083
228.958	194.375	50.8333	237.125	262.042	128.583	181.25	72.75	64.0417	147.75	94.875	241.708	23.3333	23.7083	54.875	133.708	67.7083	24.8333	57.875	233.583	18.625	225.083	144.792	133.25	144.5	136.75	199.958	170.708	184.917	114.583	26.875	204.5	195.958	140.833	21.75	27.2917	118.417	129.083	128.25	125.333	59.4167	79.3333	128.708	178.417	218.667	228.875	187.875	97.6667	147.292	117.958
364.375	148.833	38.625	171.417	147.083	122.042	185.417	128.708	119.708	254.5	171.708	219.625	64.8333	60.7083	115.625	152.792	94.0833	66.0833	105.833	453.208	56.8333	304.5	235	238.583	327.542	208.625	344.083	200.75	215.792	268.667	69.5833	217	369.167	185.208	53.0833	72.0417	127.25	222.792	187	145.833	61.9167	130.833	41.25	247.708	255.292	275	345.625	136.125	222.5	197.208
190.583	105.292	71.0833	141.958	129.208	115.833	122.167	110.208	32.6667	101.667	137.292	174.208	69.5417	67.9167	59.2917	160.917	73.75	68.75	96.7083	135.875	52.8333	116.333	82.625	106.542	209.792	174.667	199.417	94.9167	248.292	128.917	76.7083	117.5	211.875	87.4583	61.0417	91.875	66	89.0833	147.625	91.0417	59.2083	77.625	96.7917	227.125	154	86.8333	177.083	115.542	109.667	130.333
122	130.167	106.875	111.083	129.208	104.042	75.7083	108.833	48.75	142.125	108.458	104.458	61.4583	67.9167	55.9583	75.75	60.8333	64.1667	79.2917	65.3333	47.9583	112	59.9167	65.75	85.625	148.125	79.2917	69.875	100.792	67.7083	54.625	83.3333	82.375	66.0833	59.75	72.375	54.875	74.9583	101.417	74.5	40.7083	72.1667	157.583	92.6667	89.125	76.2917	96.3333	122	107.5	94.5833
128.375	170.458	143.375	82.8333	116.5	82.125	52.8333	108.417	53.4583	96.5	100.25	82.0833	47.7083	45.75	53	65.5	49.0417	51.4583	62.625	84.6667	40.6667	123.458	42.4167	40.9583	67.9167	50.625	69.125	46.0417	61.0833	43.2917	47.4167	59.4583	67.1667	48.875	48.7917	67.75	53.0417	71.5	74.25	49.125	35.6667	71.4583	215.458	71.375	71.2917	78.375	75.0417	126.833	117.75	88.5
177.958	153	65.75	104.542	135.583	53.0417	61.75	90.875	31.5833	61.1667	89.0833	109.417	39.7083	42.25	67.8333	75.7083	41.2083	48.7917	51.8333	31.5833	33.5417	157.875	37.125	48.25	98.5417	53.2083	28.5833	56.7083	97.125	45.3333	42.5	67.4583	77.625	39.5417	45.2917	78.6667	58.8333	74.625	74.7083	41.625	29.8333	54.25	157.417	84.2917	89.9167	82.7917	87.0833	137.125	115.083	82.8333
52	64.375	25.5833	35.5	44.625	66.7917	58	38	29.7083	37.2917	46.0833	42.9167	43.7917	39.5833	79	56.0833	39.4583	43.5833	48.1667	38.1667	33.625	46.9583	44.2917	46.8333	41.875	59.75	46	49.9167	59.25	63	39.7083	37.3333	32.4583	43.2083	40.5833	71.9583	42.0417	72.625	68.0417	54.2083	38.0417	53.2917	29.9583	34.4583	44.0833	85.5833	31.0833	38.0833	64.7917	48.4583
69.125	72.5833	64.875	56.3333	64.8333	67.25	29.25	28.875	55.2083	38.4167	33.3333	70.7083	32.5833	31.0417	22	38.4583	23.875	31.9167	33.3333	49.9167	36.375	65.0833	25.625	30.1667	58.6667	49.0833	69.4583	28.9167	32.5	29.8333	32.3333	51.125	48.7917	28	36.875	66.75	23.2917	63.7917	63.3333	24	47.625	58.6667	68.7917	34.9167	62.7083	60.1667	44.375	52	77.5833	43.125
66.5833	90.9583	90.25	58.9167	59.2917	53.875	38.1667	47.125	68.625	38	54.25	51.875	27.5833	30.7083	27.9167	42.2083	29.5833	30.5833	63.3333	47.9167	31.75	59.75	36.6667	24.7917	50.2917	45.6667	73.0417	37.2917	49.875	33.75	27.7083	42.625	49.7083	29.6667	31	42.6667	33.4583	71.0833	60.375	29.2917	27.875	98.1667	80.5	48.75	52.625	64.3333	58.625	79.1667	85.9167	56.5833
115.5	112.542	88.6667	73.25	82.125	65.25	37.5417	62.4583	61.75	24.8333	62.375	76.625	26.2083	29	47.4583	47.5833	30.25	28.5	49.8333	36.4583	19.6667	109.208	41.4167	34.4583	76.0417	31.75	143.958	35.7917	57.2083	36.0833	29.9583	70.9583	70.25	28.5417	29.4167	56.125	52.7917	115.333	66.2917	28.7917	32.0833	305.833	96.2917	48.4167	77.0833	159.333	76.5	101.292	221.833	57.7083
73.7917	63.9583	30.7083	34.625	50.7917	181.042	38.7083	160.208	29.7083	32.2917	178	58.8333	29	30.625	37.0833	68.2917	30.75	31.2917	48.375	24.0417	21.7917	65.8333	51.625	71.4583	48.125	50.7917	92.3333	44.7917	59.5417	73.6667	27.75	37.9167	40.2917	44.3333	31.4167	61.2917	57.7083	119.75	236	53.9583	40.75	114.333	40.6667	46.0833	50.875	266.708	54.1667	101.208	216.583	237.917
57.1667	40.375	22.9583	38.4167	45.0417	17.5417	20.75	281.625	22.6667	42.1667	269.667	37.7083	22	23.375	38.6667	22.5833	26.1667	22.7917	51.625	31.5417	34.875	52.4167	13.5833	18.0417	37.9583	51.6667	43.75	18.75	26.2917	14	21.5833	39.875	31.125	17.6667	24.375	56.9167	30.5833	53.5833	25.2083	18.125	52.5417	296.833	36.4583	29.1667	41.8333	56.1667	26.6667	204.667	46.6667	337.167
68.75	36.25	21.9583	26.8333	35.5833	23.75	18.3333	43.2917	26.3333	58.1667	43.9167	26.2917	23.3333	32.25	40	41.875	28.7083	29.4583	31.5417	33.0833	29.0833	51	13.5417	22.5	37	14.0417	26.7917	16.2917	28.7083	27.9167	23.5833	24.0833	36.2083	17.4167	32.25	35.625	22.4583	38.0833	31.8333	19.75	39.9583	166.083	25.0417	31.375	29.2083	53.125	22.7917	89.0417	40.8333	45.875
30.0417	40.8333	21.5417	29.125	47.8333	31.75	32.625	47.9583	24.0833	47.3333	49.6667	36.3333	31.375	26.75	12.625	51.375	14.0417	27.125	14.125	40.8333	29.5833	28.875	17.4167	41.0417	33.625	26.0833	24.375	28.6667	32.3333	49.3333	25.5417	32.625	33.4167	28.2917	32.8333	43.5417	12.5417	30.0833	36.3333	33.3333	45.5833	110.292	27.7083	32.625	29.9167	58.25	26.8333	15.5833	35	54.5417
38.5417	51.4167	33.4583	30.4583	47.7083	42.0417	45.125	20.75	33.1667	55.0833	24.4583	41.0833	27.0417	21.4167	14.0417	48.9583	14.9583	22.0833	16.875	62.8333	33.2917	37.4167	31.7917	54.7917	37.375	35.4167	38.6667	45.5833	37.5833	52.9167	26.2083	30.5833	35.9583	47.4583	29.9583	42.5417	19.75	30.1667	41.3333	43.7083	57.9583	104.542	50.4583	35.5	34.75	49.125	30.625	19.125	41.625	31.25
62.0417	63.5	58.7917	57	66.25	48.0833	62.2917	41.6667	85.6667	103.333	45.25	58.4583	23.1667	21.0417	29.625	108.75	19.4583	22.375	17.0417	108.208	33.9583	41.0417	40.3333	56.8333	59.7083	41.5417	89.7917	59.875	67.2917	63.375	21.625	62.25	63.5417	54.0833	25.2917	47.875	37.9583	128.083	59.3333	59.6667	55.5417	176.125	69.375	57.2083	57.5833	119.75	77.25	18.0833	64.9583	53.0833
143.458	95.625	51.6667	105.375	99.3333	52.2083	77.2917	56.375	70.9583	79.9167	64.25	87	14.0833	18.4167	29.4167	159.75	24.5417	18.4583	18.2917	138.625	28.5833	105.167	65.875	79.5833	174.083	74.4583	63.5833	77.7083	101.25	80.9167	15.5833	82.5833	109.5	69.4167	25.3333	43.5417	52.4167	134.833	89.875	72.7083	51.7917	143.667	66.2917	111.125	99.875	118.417	111.333	41.5833	99.4583	66.6667
107.625	106.208	70.0833	72.4167	97.5417	77.4167	87.875	53.125	57.2917	64.7917	64.4583	75	22.7917	24.3333	23.9167	107.458	34.875	22.9583	16.9167	38.7917	32.0417	92.9583	102.792	78.875	90.625	55.4583	72.0417	114.083	84.875	79.0833	22.7083	74.5417	81.5833	104.458	36.1667	48.2083	92.0417	77.9167	88.8333	87.75	39.125	92.9583	87.9583	69.4583	79.125	104.5	71.5417	56.125	103	66.0833
116.083	88.6667	71.875	59.5833	68.9167	87.5833	55.25	62.6667	66.375	86.5833	69.6667	73.375	21.5417	19.6667	24.0417	60.875	31.4167	19.7083	34.9583	70.7083	30.4167	87.25	79.375	56.3333	80.625	87.7083	107.917	59.375	61.375	93.8333	22.5833	66.875	69.2917	60.8333	26.2917	42.0833	108.75	92.0417	87.5833	86.5417	40.375	98.25	73.375	61.7917	74.875	88.5417	63.375	51.5	79.1667	67.8333
116.583	99.3333	70.6667	84.4167	93.9167	101.75	47.75	73	44.8333	105.542	67.0833	97.75	41.2917	43.75	44.4583	75.5833	37	44	25.125	59.4167	34.2917	132.292	49.4167	67.5	81.2083	51.7083	48	53.0833	51.1667	115.333	35.4167	81.375	89.4167	43.2083	50.75	48.2917	60.125	121.292	91.625	73.8333	35.3333	89.2083	91.625	50.5	87.9167	114.458	77.375	83.5833	81.4167	60.0417
118.792	76.5417	30.2083	71.5	63.2083	87.2917	31.6667	45.875	34.8333	61.9583	53.5417	77.8333	36.75	25.5833	52.5833	72.375	14.9583	28.625	26.4167	75.125	29.7917	100.875	26.5833	44.2083	97.875	62.9167	27.1667	38.3333	48.5833	72.7083	37.6667	86.7917	75.375	30.9583	36.0417	61.3333	25.8333	93.0833	88.2083	71.0833	35.375	61.75	57.6667	62.2083	87.7917	147.917	64.75	95.125	104.5	49.8333
112.667	50.2083	34.7083	42.9583	37.25	122.042	45	59.8333	24.8333	33.7083	64.2083	43.5833	16.8333	21.8333	16.7083	69.6667	34.375	20.2083	62.25	34.5	15.375	77.25	43.75	52.0417	76.0417	96.0417	52.7083	43.2917	54.7083	44.2083	22.375	50.125	66.5417	38.0833	23.2917	21.7917	36.2083	45.25	115.333	51.2083	45.6667	78.6667	38	53	59.9167	53.75	61.8333	99.625	116.125	69.9167
91.625	92.75	74.9167	83.6667	92.8333	86.25	65.25	57.2083	37.5	69.8333	72.875	95.2083	22.6667	27.625	31.75	75.75	37.375	25.2917	50.8333	43.5	18.4583	77.3333	57.375	57.3333	95.1667	71.875	91.0833	59.125	62.8333	68.7083	22	84.7917	84.7917	57.0833	30.125	22.4167	54.8333	64.125	104.917	49.4583	51.875	76.2083	97.7917	68.2917	92.375	65.5	78.9583	72.8333	75.875	60.1667
77.875	85.8333	53.375	93.9167	74.0417	55.0833	75.2917	84.2083	27.5	52.0417	82.375	97.3333	43.0417	54.4167	37.0417	65.7083	37.7917	45.9167	49.7917	52.8333	29	70.4167	58.125	55.9167	85	57.3333	51.875	69.9583	77.5417	55.9167	32.7083	91.0833	82.2083	66.75	67.1667	40.75	50.5	76.25	63.2083	40.5	34.875	72.125	73.625	81.7917	89.9167	62.2083	88.875	99.625	73.3333	80.5833
102.708	67.7917	54.9167	101.958	68.7083	51.5	56.4167	86.9583	50.5	42.0417	84.7917	98.4583	41.9583	52.875	50	87.4583	46.0833	43.1667	46	46.2917	26.625	84.9167	59.0417	69.5833	106.25	48.4583	64.9167	51.3333	73.0417	34.5	40	128.792	85.7083	47.1875	50.0417	53.7917	54.75	95.25	72.2917	35.0833	36.7917	64.8333	69.7917	63.625	138.083	89.875	81.5417	98	107.208	78.0833
106.583	78.3333	75.0833	63.5417	62.125	95	40.25	70.5	43.6667	52.9583	87.5	72.8333	35.5	36.4167	58.3333	128	39.9167	37.375	43.5417	52.4583	38.2917	91.8333	35.5833	62.7083	116.042	49.0417	29.7083	33.6667	38.4167	102.208	39.9583	91.7083	122.458	31.4583	34.0833	131.667	53.375	104.208	123.167	49	30.2917	72.4167	73.125	45.5417	92.3333	168.167	47.9167	108.167	148.167	75.7083
84.7917	107.833	48.875	45.0417	102.292	114.708	66.6667	59.5833	35.8333	43.75	61.5833	82.1667	32.3333	37	24.375	115.542	22.125	35.2917	56.7083	56.625	45.5417	76.75	47.7917	72.5417	81.5417	116.958	31.25	54.875	67	62.9167	35.4583	61.6667	72	54.5	41.5833	84.125	31.6667	76.2917	116.125	77.3333	32.4583	68.5417	66	53.7083	66.0833	75.5	45.1667	81.2917	110.958	67.875
97.25	90.4167	55.25	75.7083	108.5	88.375	72.9167	71.3333	44.2083	69.125	68.75	96.9583	28.1667	33.6667	43.8333	111.542	45.6667	31.2917	50.7917	68.9583	40.9583	80.7083	84.4167	75.25	112.125	85.9167	34.3333	81.1667	85.7083	77.3333	30	82.875	96.4167	65.75	37.5	42.625	82.75	59.125	93	85.9583	38.2083	203.75	114.583	86.5417	90.875	74.7083	96.125	83.5833	102.917	69.9583
47.375	46.875	24.5	34.4167	34.375	86.0417	102.458	77.7917	30.2917	49.25	77.8333	42.9167	38.3333	44.625	61.0833	74.125	47.7083	39.0417	51.375	33.9167	33.875	34.0833	68.9167	74.625	53.5417	73.9583	38.2083	91.125	100	82.875	35.3333	41.625	45.4583	90.9167	46	49.875	66.5833	45	104.542	72.8333	57.9583	105.917	29.8333	81.875	39.375	48.4167	62.5417	72.125	62.5	78.5833
71.125	80.6667	57.9583	65.4167	61.1667	105.458	98.9583	86.125	50.7917	40.2917	76.375	68.4167	51.0417	50.75	64.875	59.25	39.8333	47	56.2083	56.3333	38.4583	67.5	82.5833	61.8333	59.25	59.4583	61.3333	84.75	86.25	72.7917	54.9167	58.6667	63.75	76.125	56.0833	65.7917	66.4583	67.2083	84.0833	64.0417	42.75	88.1667	69.9167	64.5417	60.5	71.9167	87.125	73.9167	82.1667	60.2083
99.4167	118.833	109.792	96.5833	92.9167	84.7917	73.9167	81.75	55.1667	59.5833	69.6667	93.625	14.7083	22.8333	49.2083	95.0833	48.7083	17.375	52.5833	87.875	36.9167	86.4167	91.5	90.25	78.9583	70.375	76.1667	76.0833	100.75	77.8333	14.5	81.5833	97.2917	61.5833	28.7917	50.4583	72.75	86.0833	90	73.25	52.875	74.7083	111.917	74.2917	89.5833	99.5833	112.917	107.625	93.5	53.3333
93.1667	123.083	75.1667	126.458	127.25	65.5417	65.2917	50.7917	39.5	68.9167	76.4167	118.167	21.7083	23.3333	25.0417	85.2083	30.0417	19.75	34.2917	88.2083	29.2083	80.3333	61.125	82.9583	86.5417	57.5	33.9167	65.375	83.0833	81.7083	18.2917	115	105.917	58.375	29.7083	46.4583	63.3333	73.8333	78.7917	68.4583	41	71.5	121.792	79.4167	113.583	95.4583	116.75	87.2917	78.2917	73.4583
114.833	85	45.0417	97.4583	110.792	67.3333	98.4583	68.9583	30.875	61.625	71.9167	92.3333	43.0833	44	38.875	86.375	43.9583	38.3333	49.1667	49.2083	29.9583	101.667	72.9167	76.375	106.25	59.9167	38.1667	86.7917	97.2917	81.0417	27.1667	87	74.8333	77	42.375	39.625	64.7083	49.7917	76.9167	64.7917	64.2083	75.375	96.375	100.417	99.1667	60.1667	90.4167	107.25	87.7083	67.0833
108.042	83.2917	61	98.0417	84.2083	93.25	53.375	38.75	38.2917	88.4583	32.8333	90.5833	58.7917	61.4167	66.5833	99.8333	60.1667	61.5417	44.125	56.5	31.4583	95.6667	62.5833	83.4167	79.6667	50.875	55.9583	53.5	51.7917	67.0833	59.7083	79.125	80.4583	46.2083	58.0417	69.25	81.5417	69.8333	94	81.4167	55.625	65.375	74.9167	54.0833	86.0833	99.6667	70.5	110.5	107.167	31.25
131.292	113.5	59.1667	100.958	108.375	72	78.125	36.2917	51.875	128.333	58.9583	101.417	65.5833	61.2083	69.125	97.75	43.875	60.9583	46.5	47.0417	43.2917	109.5	84.0417	91.9167	71.7917	45.7083	64.7917	75.375	65.3333	78	60.5417	78.2917	65.2083	60.5	80.6667	77.0833	107.875	82.6667	110.792	74.9167	51.8333	74.2083	90.25	65.0833	88.2083	95.8333	69.4167	89.7083	103.042	57.0833
71.4167	106.875	107.833	86.7917	75.4583	73.9583	88.9167	65	50.3333	114.333	65.625	71.5	63.5417	66.8333	45.6667	109.875	33	56.8333	30.625	42.4167	51.75	74.0833	81.75	109.25	59.7083	51.625	75.4167	77.2083	61.625	87.0417	59.7917	63.5	56.1667	56.9583	74.0417	94.125	110.917	73	114.167	99.0417	53	208.375	105.417	59.9167	68.5	77.875	73.625	89.4583	78.4583	61.8333
105.625	91.5833	114.833	94.9167	86.7083	66.125	68.8333	73.1667	173.792	76.5	81.0417	77.5	71.4583	74.25	44.1667	117	41.2083	63.7917	40.7917	37.0417	37.4583	89.9167	49.2917	113.25	80.9583	39.4167	140.292	58.9167	73.4583	85.8333	60.6667	81.4167	89.125	45.375	85.3333	98.4583	53.2083	197.833	99.875	59.1667	51.8333	172.667	162.542	57.5	86.4583	185.917	82.7917	68.7917	129.208	89.6667
84.7917	58.7917	39.625	104.167	77.25	57.1667	77.4167	86.5	35.4583	69.7917	68.5	104.333	46.25	58.6667	42.875	134.875	47.9167	57.6667	60.375	27.125	27.5417	70.7917	69.875	123.875	111.042	45.75	47.0833	85.375	141.917	68.0417	49.9583	107.917	103.083	62.75	50.4167	85.9167	72.4167	59.2083	108.667	64.3333	65	89.25	46.7917	104.708	102.833	84.0833	130.792	107.833	96.1667	82.7917
83.125	123.042	112.333	96.3333	102.417	49.4583	69.5833	50.7083	46.625	51.0417	46.9583	103.583	48.5	55.375	49.0833	69.5417	27.1667	54.2083	20.2917	32.25	30.0417	82.1667	66.875	60.9167	110.667	21.9583	123.667	74.5833	68.75	58.2917	43.9583	91.4167	72.9583	74.2917	44.4167	58.6667	62	116.875	59.375	62.2917	51.375	91.75	135.458	76.7083	111.292	127.542	81.125	37.375	65.625	48.0417
106.208	70.2917	79.2917	130.75	126.708	50.375	73.4167	54.4167	31.4583	46.0833	58.4167	120.583	28.6667	28.9583	38.7083	94	30.125	25.375	44.625	42.0417	29.3333	83.5	58.875	88.875	111.583	52.25	43.4167	67.0833	87.7917	69.25	30.5	102.25	86.0833	64.875	30.5417	55.6667	48.625	72.5	101.667	69.3333	53.5	88.0833	94.5417	78.5417	99.2917	79.1667	90.125	47.4167	109.417	66.9167
84.0417	74.7083	52.0417	45.75	58.6667	79.7917	86.25	62.7917	27.5833	27.1667	66.75	63.7917	63.875	69.0833	54.375	112.5	62.125	67.75	72.625	33.2083	43.375	73.4583	76.2917	99.875	94.7917	70.1667	45.0833	94.375	72.5833	85.2083	58.2917	59.4583	68.125	101.833	63.5833	58.125	63.25	64.1667	103.292	79.6667	58.7083	72.6667	52.625	54.4583	73.5417	70.9583	56.25	63.1667	85.75	70.625
108.833	91.7917	82.7083	88.4583	85.3333	75.4583	75.5	63.4167	62	37.25	69.2917	108.375	56.875	59.4167	59.0417	81.625	66.125	59.375	74.125	44.75	50.2917	98.0417	74.0417	69.125	99.5833	80.375	97.5417	78.6667	71.4583	64.125	53.6667	92.625	83.125	72.125	56.4583	61.4583	67.2917	83.5833	88.4167	55.9583	53.2917	78	82.4167	68.2083	106.917	81.9167	74	77.2083	99.125	73.4167
129.167	91.625	63.7917	86.9583	81.4167	62.5417	66.8333	78.8333	55.375	59.4583	84.875	101.875	55.5	57.7083	61.6667	68.25	47.1667	57.25	66	44.4167	45.7917	110.667	53.8333	59.0417	101.958	50.6667	63.5833	62.25	74.5833	62.8333	55.375	85	80.125	54.3333	52.5	74.625	59.2917	115.208	72.625	58.7083	44.625	75.25	73.75	81.0833	103.083	116	85.5833	97.7917	119.625	78.4167
117.708	95.5417	78.8333	77.125	77.5833	45.6667	100.083	87.5	56.0417	46.125	76.5417	82	44.0833	45.9583	65.9583	57.4583	39	48.875	39.5417	55.4167	32.375	106.917	60.9167	54.7917	93.2917	30.4583	59.5	74.9167	75.2083	47.125	45.625	73.8333	73.875	65.75	40.9167	84.4583	65.7917	87.9583	60.9583	41.1667	35.1667	88.5417	106.958	73.5417	91.2917	86.875	88.625	101.833	96.4167	71.5833
53.2917	91.5417	84.6667	68.75	62.1667	35.625	64.5	44.9583	34.3333	57.5833	37.375	73.4583	34.2083	38.5833	51.0417	43.8333	46.3333	41.4583	44.875	29	32.5	78.5833	69.6667	67.5417	65.7917	36.0833	48.0833	114.625	43.7917	40.9583	30.9167	73.375	65.5833	80	36.7917	49.9583	48.7083	52.5833	54.2917	45.4167	33.5	37	85	46.25	85.5417	40.0417	52	92.7917	78.0833	38.1667
48.7917	57.5417	79.375	33.625	67.7083	31.25	52.75	27.25	60.125	47.8333	30.4167	50.7917	34.875	39.875	44.25	52.9167	33.1667	40.25	35.75	46.7917	41.3333	45.6667	52.25	42.25	45.0417	33.0833	56.625	59.75	34.5417	28.0833	35.7083	43.2083	55.625	42.25	33	52.9167	71.75	48.625	44.0833	38	39.1667	53.9167	80.5	43.9583	46.625	59.7083	39.7083	31.5	43.6667	31.625
76.5417	80.375	108.208	66.625	72.75	40	40.8333	36.6667	72.5	61.5417	31.3333	65.75	54.0417	46.375	32.2083	53.0417	24.75	45.1667	29.7917	76.125	33.875	76.9167	29.2083	53.0833	55.875	35.3333	73.625	32.75	60.7917	45.9167	46.375	49.2083	55.0833	30.0833	61.5	56.5833	28.375	77.75	58.0833	41.5833	47.0417	46.3333	95.7917	52.75	60.9583	71.0833	61.7917	50.4167	66.2917	39.4167
52.25	150.417	139.583	59.125	67.875	45.2083	69.625	47.5417	135.875	75.5833	34.7083	64.5833	39.7917	46.4583	36.0417	59.4583	44.1875	44.75	66.2292	59.6667	38.9583	59.8958	54.625	76.9375	51.2917	50.625	205.833	50.2708	96.7083	45.2917	36.0833	49.375	65.625	38.5833	42.0625	52.1667	48.2708	70	81.1042	44.8542	54.2917	43.1458	132.75	82.2083	62.9583	71.0833	91.1875	47.4167	68.3958	37.3125
170.917	252.875	203.292	274.667	290.625	37.9167	61.125	38.8333	225.042	201.458	51.375	208.75	46.75	45.3333	45.9167	68.4167	31.6667	48.1667	43.125	156.583	35.6667	199.083	34.7917	63.5	102.208	39.0417	312.875	37.125	80.375	65.9583	45	144.542	101.292	36.375	44.625	65.625	34.5833	124.583	90.2917	51.625	49.625	55.875	207.208	80.625	175.75	91.6667	101.833	48.9583	80.1667	49.75
154.375	117.333	98.8333	198.25	146.5	38.8333	49.1667	58.5833	72.7083	90.625	61.2083	165.875	68.2917	53.7917	36.7917	55.3333	43.4583	53.375	37.9583	54.8333	31.8333	183.083	35.3333	59.25	93.7917	48.3333	75.9167	39.875	71	62.9375	57.25	151.458	87.4583	40.125	58.5	70.8333	42.5	90.5	51.3333	45.6667	48	100.833	110.333	111.292	155.375	89.9583	117.25	61.7917	74.25	59.375
142.167	75.8333	45.9583	99.2083	84.2917	42.625	67.875	50.375	36.0417	74.5417	45.5	94.6667	34.5833	40.625	52.4583	63.125	41.7083	42.0833	66.2917	41.5833	26.75	110.917	47.3333	51.875	87.8333	48.875	49.2917	55.1667	94.5833	60.4167	37.4167	101.458	101.792	57.625	34.625	68.125	54.9167	59.6667	63.5417	45.3333	56.375	223.208	64.75	127.167	102.167	70.7083	126.125	79.0417	102.5	49.9583
92.625	91.8333	81.7917	79.0833	89.0417	38.9583	97.375	40.4583	41.2083	54.25	41.25	95.0833	29.7917	37.7083	39.3333	90	31.625	40.25	46.5	39.8333	33.0833	84.625	87.2917	99.6667	85.8333	41.2917	48.6667	90.3333	77.2917	60.9167	28.2083	74.125	80.5833	82.3333	33.7917	48.125	44.2917	70.4167	85.7083	35.7083	51.8333	94.7083	83.8333	68.5833	88.875	83	75.5833	70.3333	94.7917	49.25
123.333	92.375	80.0417	84.7083	70.7917	38.8333	89.75	46.4583	54.4167	52.875	46.125	96.625	42.9583	42.8333	38.2917	81.5833	34.5	46.3333	50.9167	47.7917	38.0417	120.583	71.9167	82.4167	85.875	38.2083	76.0417	93.9583	91.25	41.9167	42.25	94.2917	79.7083	76.9583	42.4583	41.9583	41.7917	113.375	57.5417	25.9583	34.75	77.0833	76.9167	69.8333	96.4167	83.1667	85.1667	58.3333	130.958	46.375
97.625	81.875	86.0833	62.125	63.4583	24.7917	51.8333	58.875	53.0417	49.8333	48.1667	72.9583	41.25	45.7083	52.5833	74.0417	50	51	63.7917	61.875	30.25	89.5417	23.0417	28.9583	98.4167	51.4167	41.6667	24.4167	71.7083	29.125	44.5	85.2917	91	27.375	48.625	51	28.75	106.333	38.875	21.0833	41.125	89.2917	73.9583	37.0417	81.6667	78.75	68.5417	52.1667	133.958	62.4167
62.7917	76.9167	72.75	40.7917	48.1667	45.9167	37.5	66.75	36.125	51.7917	71.875	49.4583	21.9583	28.7917	46.7083	84.125	41.75	33	57.2083	55.9167	29.4583	57.9583	26.2917	60.5	61.2083	26.4167	32.2917	25.7917	37.25	66.8333	25.75	51.3333	59.0208	23.9167	28.25	37	29.0833	62.9167	93.8333	41.4167	53.5417	69.1667	67.3333	38.5417	54.0417	75.6667	35.375	43.75	101	79.25
45.875	58.7083	70.125	52.25	52.125	56.2917	54.625	55.5417	38.5417	54.4167	58.3333	54.7917	21.0833	27.1667	33	56.25	18.875	29.25	22.375	47.25	30.5833	45.4583	36.75	51.7083	48.7917	26.375	44.875	48.8333	45.0417	75.9167	25.2083	57.5833	42.7917	47.5833	26.625	47.7917	29.125	53.8333	66.125	46.0833	51.6667	59.3333	66.25	39.7083	48.6667	68.9167	42.7083	40.4167	54.5417	72.8333
68.375	85.3333	69.0417	62.375	66.6667	55.1667	47.8333	33.0417	61.0417	56.375	32.9583	77.2083	39.0833	19.0833	28.75	55.0833	18	22.375	19.6667	66.2083	25.5	68.5833	48.5833	46.125	70.0833	25.5417	52.7083	41.7917	55.6667	58.75	42.375	64.4583	66.0417	47.7083	33.9167	46.4167	41.375	71.9583	61.7917	52.0833	51.7917	58.2083	71.5833	52.9167	70.7083	66.75	60.6667	30.625	67.0417	38.5417
78.8333	103.792	83.2083	70.5	80	47.125	66.25	32.5417	38.375	79.5417	33.5417	70.75	32.375	22.625	36.5833	56.9583	14.125	25.9167	14.3333	75.9167	35.6667	85.3333	45	48.2083	62.4167	32.0833	45	47.4583	48.375	41.75	26.125	61.5	62.7917	35.7917	40.0417	38.4583	45.5417	75.625	48.3333	43.4583	68.4167	58.5833	94	56.8333	67.3333	86.2083	72.1667	34.9583	65.6667	37.9167
64.4167	98.5417	44.9167	67.5	74.625	52.7083	57.875	29.875	46.25	101.833	32.4583	67.9167	20.6667	23.5	24.2083	75.0833	21.0417	17.875	17.75	41.0833	34.9583	75.9167	35.2917	47.9583	58.9583	40.7083	42.375	36.4167	50.1667	87.8333	22.0833	62.6667	63.875	38.5417	34.5833	32.9583	34.0833	68.75	56.0417	48.4583	59	56.5833	72.5	52.5833	62.25	89.5	67.375	21.9167	51.4167	36.4167
73.1667	118.792	83.4167	92.7917	96.4583	48.3333	40.5417	32.3333	44.3333	102.417	40.875	92.9583	28.25	29.3333	33.7917	49.0417	22.8333	21.9583	26.2083	35.4583	35.7083	74.7083	23.0833	43	67.8333	48.125	70	27.7083	51.5	63.25	29.75	86.5	71.875	26.1667	44.8333	45.7083	26.0833	100.042	51.625	45.7083	55.8333	58.1667	98.5	49.4167	83	79.5	75.6667	27.0417	59.0833	59.375
77.5	49.4583	59.9583	67.3333	47.625	42.4167	70.2917	38.5417	63.3333	107.208	42.7917	56.8333	21.875	29.7083	30.7083	49.75	34.8333	24.625	40.5417	78.4583	35.875	64.0417	44.7083	56.0417	87.5	50.7917	59.7083	57.8333	66.9167	47	18.3333	90.1667	96.625	51.3333	33.125	27.4583	42.7083	80.9167	47.0833	34.625	59.6667	48.7083	48.7083	76.1667	73.7083	72.9583	91.2917	51.0833	78.7083	44.4583
92.8333	75.875	62.7083	148.583	115.292	48.5833	55.25	33.625	60.5417	81.5833	29.5417	136.833	48.2083	40.75	52.125	64.375	35.4583	44.0417	50.3333	159.667	30.75	92.375	70.0833	67.75	87.7083	42.4167	68.75	64.8333	60.1667	54.75	36	87.4583	91.3333	55.7917	45.4583	53.375	60	68.4583	62.875	42.4583	58.4583	49.7083	61.5417	57.0417	98.0833	69.2083	68.375	24.875	79.125	28.4583
117.375	106.5	107.25	123.375	115.333	42	68.8333	30.1667	46.4583	54.4583	28.8333	125.625	58.9167	58.75	54.25	53.4583	44.2917	57.25	58.9583	155	41.6667	107.333	63.375	65.125	58.7917	53.625	83.4167	58.9583	60.1667	60.25	46.3333	66.7083	68.5833	50.2917	49.4167	49.2083	56.125	72.2083	84.5833	53.7917	69.6667	57.4583	121.958	56.75	78.2917	67.25	68.125	39.2083	54.9583	34.5417
59.1667	70.5417	149.292	75.125	64.5417	30.1667	58.4167	37.8333	83.4583	46.2917	46.4583	68.2083	53	51.4167	62.5	51.8333	54.7083	56.0833	62.75	125.417	34.4167	59.1667	71.2083	76.3333	55.4167	51.5	77.7917	62.125	63.75	74.2083	54.625	61	63.7917	41.75	46.0417	69.1667	58.7083	64.5417	77.9167	36.0417	66.5	58.6667	70.8333	46.375	68.0417	65.9583	58.5	58.4167	57	52.6667
56.5	71.2083	81.4167	74.7917	73.9167	27.5	49	54.625	64.5833	29.6667	53	77.4167	43.2917	47.7083	46.9167	69.4583	52.5417	53.5	49.125	78.9583	36.375	60.5	45.375	81.625	62.625	47.5417	67.6667	44.7917	28.75	54	49.2917	60	56.75	27.8333	41.9167	70	74.7917	68.5	69.375	26.75	52.1667	60.25	78.5	23.25	63.7917	62.1667	31.7083	68.7917	58.125	56.4167
37.0833	58.5	60.0833	37.0417	45.8333	39.4583	39.2083	70.5833	54.375	26.2083	72.4583	41.7083	33.75	37.5833	40.75	63.75	46.75	37.25	50.7917	82.625	34.625	49.9167	27.0417	57.625	33.375	58.4167	190.708	28.8333	34.5417	50.1667	29.3333	27.125	30.6667	24.9167	32.75	54.625	37.9167	49.375	66.2917	35.5	46.4167	412.167	63.125	22.9583	34.4583	53.9167	27.6667	77	47.6667	60.875
72.5	134.125	83.9167	111.75	141.167	43.8333	59.2917	71.375	176.458	51.375	63.0417	100.667	35.25	37.7917	62.75	62.3333	51.6667	42.0833	57.3333	119.417	37.5	77.4167	49.2083	63.3333	55.375	56.6667	150.75	64.5	45.2917	52.375	34.25	67.0417	53.7917	52.0417	38.625	53.2917	46.4583	84.875	67.0417	46.4583	51.7083	162.333	122.042	47.9583	77.0833	90.7083	51.0833	81.4583	74.5417	64.625
97.4167	97.2083	56.5	89	75.875	38.0833	72.7083	52.625	33.5417	67.875	52.4167	95.625	37.7083	34.75	57.75	72.4583	51.2917	42.4583	57.1667	59.5	32.125	87.5417	82.4583	62.5417	99.2917	50.7917	40.7917	88.9583	88	55.2083	37.2917	91.375	99.5417	52.125	35.9583	46.75	52.0833	57.75	52.5417	55.125	64.5417	95.4167	61.75	106.875	93.625	73.7917	93.5417	41.0833	83.75	58.5833
89.9583	97.5	85.2083	90.9167	83.25	43.5417	48.8333	52	50.8333	49.375	45.9583	92.9583	27.625	29.2917	48.625	75.7083	38.125	37.9167	36.2917	48.5833	26.5833	85.6667	22	56.1667	91.5417	30.7917	59.875	28.375	117.5	56.25	26.3333	91.9583	93.8333	28.5	29.3333	35.7083	33.9167	77.5417	53.5417	34.2083	73.25	62.9167	94.9167	110	98.9583	90.7917	108.542	38.75	68.2083	50
81.7917	112.375	84.5	102.208	92.875	45.6667	74.9583	31.6667	52.2917	66.8333	38.4167	94.2917	37.9167	33.5833	37.625	58.5	33.4167	34.4167	22.9167	56.125	34.625	77.375	44.2083	66.4167	76.9167	41.125	56.2917	58.8333	86.2083	43.0417	30.7083	88.375	83.3333	62.4167	30.625	32.125	33.5417	95.3333	58.4583	35.25	50.7917	43.75	102.375	92.125	94.2083	79.0833	95.8333	50.0833	67.9167	44.2917
75.5	94.1667	64.2083	86.8333	85.3333	31.1667	75.375	30.3333	27.25	76.7083	32.2083	94.2083	29	29.8333	69	66.125	19.875	28.9167	30.0417	51.125	31.5	74.9167	57.6667	53.5833	81.5833	35.75	48.7083	72.2917	69.3333	35.9167	28.125	89.5	72.7917	85.0833	28.25	47.5833	52.7917	65.5417	44.1667	27.875	43.9583	51.625	79.125	79.7917	86.5417	54.9583	82.625	30.75	65.5	29.75
78.7917	68.4167	47.6042	88.1875	71.6042	35.1042	51.625	54.625	30.9375	72.1042	54.1875	75.1042	24.9375	24.5208	65.7708	77.7292	21.4583	25.5	28.2292	161.792	31.2292	66.4375	38.0417	54.5208	79.5417	29.8333	32.625	51.2083	31.6667	62.9375	29.9375	81.9583	76.3958	51.7917	28.2708	49.6667	48.3333	48.3125	50.6667	38.0833	39.2083	43.9583	50.4167	34.9167	76.6667	44.6458	51.7083	51.5417	64.1667	68.375
79.875	93.5625	83.3333	64.0625	89.6875	55.2292	39.7292	83.7708	35.9583	65.8542	88.4792	96.625	19.1042	22.4167	37.3125	86.3333	21.3125	19.875	23.8333	153.583	30.875	75.7292	39.4792	58.4375	87.4792	40.4792	51.5833	45.4792	31.8958	69.0417	21.5417	95.6667	75.25	43.25	23.4792	32.3958	41.6458	54.5	63.7708	39.6667	38.9792	44.0625	95.5417	38.7708	94.6042	81.7083	60.4792	53.5	73	81.7083
93.375	95.5833	83.7917	84.2083	98.0417	58.75	60.3333	55.9167	57.625	42.875	49.5	92.875	37.9583	37.2917	38.75	61.6667	21.9583	32.75	31.25	185.417	25.1667	88.8333	29.0417	63.0417	77.9167	56.25	103.958	43.6667	44.7917	61.75	29.625	83.4167	76.3333	28.375	33.8333	38.25	41.9583	90.125	82.2083	38.7083	45.9583	59.375	91.7083	48.0417	89.5	97	62.7083	56.3333	82.25	58.9583
121.833	72	24.9583	51.8333	47.6667	38.9583	59.75	31.5417	25.125	26.625	39.9583	62.2083	32.7083	33.0833	31.3333	122.167	25.2917	27.7917	39.2917	68.4167	29.875	71.0833	33.125	90.4583	93.75	42.2083	40.9583	38.0417	58.5	69.0833	27.1667	55.875	77.2083	34.4583	31	41.6667	43.9167	122.167	107.333	54.4167	53.1667	156.542	41	36.5417	77.0417	115.542	47.9167	52.375	79.375	39.1667
92.2917	66.125	50.5417	51.125	56.0833	56.9583	59.0833	28.6667	34.4167	28.9167	35.25	75.7083	45.4583	46.0833	33.125	105.5	39.1667	36.4167	41.75	86.75	36.4167	69.9167	45.2917	80.875	101.375	49.0833	76.75	57.4167	68.3333	118.125	28.0417	70.2917	89.5	42.9583	51.1667	37	64.75	74.6667	109.417	114.458	47.625	61.25	57.2917	69.9167	88.3333	83.9167	75.875	40.0417	78	45.875
107.833	98.7083	93.125	79.1667	87.5	45.6667	54.8333	33.125	75.8333	44.7917	35.75	98.5417	23.0833	29.5	63.375	75.0417	29.9167	23.0833	44.4583	53	27.7917	87.5	51.7917	68.375	86.875	33.625	231.167	53.7083	67.2917	94.5417	28.7917	81.125	77.5833	39.3333	25	37.4583	48.5833	79.9583	61.9167	70.0833	47.2083	52.75	100.75	66.875	92.625	88.1667	77.0417	33.4167	79.375	42.5
76.5833	96.7083	104.667	83.5	72.625	43.5417	58.7083	59.375	35.8333	51.4583	51.625	79.4583	29.4583	31.875	58.125	74.7917	30.2083	29.7083	31.4167	43	38.9167	69.9167	52.625	73.5	73.4167	39.75	89.75	60.125	46.3333	51.7083	24.3333	75.8333	77	40.375	33.375	26.75	52	88.25	75.5833	32.9583	46.375	74.875	96.0833	49.625	78.875	75.5833	68.375	39.8333	65.875	58.1667
68.2917	108.042	84.875	79.1667	73.6667	52.4583	50.4583	66.375	36.625	43.375	66.3333	73.5417	35.125	42.5	53.9167	76.125	32.25	33.4167	37.5	45.25	46.4167	69.5	47.4167	74.6667	62.1667	42.125	141.333	47.3333	32.0833	49.2917	26.2917	74.0417	53.4583	33.1667	42.3333	33.4583	69.9583	84.0417	68.4167	45.125	53.0417	64.9167	95.5833	33.1667	65.25	78.375	44.0417	49.2083	61.5	64.5417
75.5833	51.5	26.625	52.125	51.9583	47.25	35.125	102.792	20.5833	55.5417	70.2083	63.4167	25.5833	33.1667	31.25	41.75	28.25	22.2917	42.3333	55.625	40	68.875	47.5833	42.8333	63.75	58.625	31.8333	31.1667	28.2083	47.4167	30.1667	69.4167	43.0833	27.75	32.5833	31.625	43.9583	73.5	47.875	43.5	59.6667	383.542	43.5833	32.2917	75.0417	72.0833	38.2083	54.3333	63.8333	71.375
58.0417	39.2083	20.6667	39.5833	44	41.375	35.4583	55.7083	24.7917	53.75	42.8333	42	23.25	31.0833	44.3333	45.6667	27.2917	26.125	54.9167	90.6667	34.125	52.625	27.9583	36.2083	63.4583	48.25	25	32.3333	43.25	36.9583	21	62.3333	66.9167	34.8333	26.4583	36.6667	41.7083	62.375	63	30.7083	46.0833	46	29.5417	48.2917	55.3333	59.625	59.375	31.0833	69.0833	42.6667
58.875	49.625	27.5	50.5833	51.3333	31.4167	53.5	26.3333	28.6667	49.8333	30.375	53.0833	26	28.125	30.8333	58.7083	31.4167	28.125	34.9583	73.2917	37.2917	52.625	30.6667	48.5	54	23.4583	31.8333	32.1667	48.0833	32.7083	25.2917	52.25	53.25	29.875	32.4583	35.7083	28.9167	43.3333	42.7917	31.6667	54.0833	46.75	40.375	49.5417	50.1667	49.9167	48.125	23.4167	43.875	30.7917
52.5833	60.125	42.7083	53.6667	52	34.5417	44.3333	45.8333	34.2917	59.0833	38.2083	53.0833	22.9167	21.75	30.625	51.7917	22.1667	19.9167	24.875	58.25	36.5833	48.4167	33.6667	46.9583	53.75	25.6667	46.4583	38.7083	42.5833	52.8333	24.0833	51.6667	57.8333	39.125	26.4167	35.4583	27.375	58.375	35.1667	31.5	53.5417	47.7917	54.1667	43.6667	49.75	57	50.6667	33.9583	37.2083	23.875
57.875	67.3333	62.3333	65.4583	59	49.0417	44	30.4583	39.4583	61.1667	25.25	63.1667	28.5	28.3333	32.0833	56.875	26.2917	25.25	26	57.0833	23	56.125	40.7917	47.6667	56.6667	37.875	51.5833	42.2917	42.6667	40.2917	23.9167	55.4167	55.25	37.2083	33.4583	33.9167	51.25	60.0833	57.25	37.0833	47.2083	31.875	61.25	42.4167	62.125	58.2917	55.5417	44.0417	52	19.125
58.375	69.5417	61	76.2917	63.2083	29.4583	46	21.1667	45.5833	57.0417	21.5	67.25	37.125	43.625	34.0417	54.6667	33.6667	38.7917	23.0833	89.3333	20.8333	56.7083	44.75	45.0417	61.625	33.7083	62.5	37.9583	36.75	33.5833	33.4167	71.1667	65.25	35.7083	50.625	36.9583	46.4583	60.3333	63.875	44.4583	37.9583	32.4167	66.2083	38.9167	69.625	51.25	50.25	26.375	54.0417	19.25
47.8333	74.4167	69.9167	51.5417	59.5833	29.5417	53.625	31.0833	55.6667	36.6667	45.0417	55.7083	28.375	26.4583	31.5833	52.2083	30.625	24.9583	24.6667	89.2083	21.0417	46	40.4167	43.0417	51.0417	20.5833	50.6667	40.1667	40.2917	33.2083	26.0833	46.4583	46.4583	30.5833	27.2083	37.7917	40.2917	50.6667	47.75	27	51.7083	51.7917	69.9167	35.2917	46.875	44.8333	40.5417	25.2917	42.625	38.9167
63.75	56.4167	86.3333	36.7917	51	30.2917	40.5	41.8333	72.7083	35.5417	51.625	49.0833	33.0417	39.9583	37.2917	56.125	30.9583	32.4167	20.0833	71.0417	27.0833	57.0417	28.1667	48.875	65.2917	37.875	64.7083	31.8333	33.875	49.75	25.625	47.7917	55.625	30.2083	50.0833	33.5833	31.7917	55.75	53.8333	25.8333	46.5	61.7083	54.5	36.625	59.5	71.1667	47.8333	31.3333	50.5	96.125
77.25	66.9167	59.8333	56.7917	64.9583	39.0417	51.7083	57.875	59.8333	46.1667	70.0417	61.5417	68.0833	55.4167	36.8333	47	29.5833	54.4167	34.3333	65.7917	32.125	78.5	31.9583	36.8333	69.5417	71.4583	38.0833	38.2917	69.7917	54.5833	40.7083	61.9583	66.25	39.875	36.2083	44.4583	31.8333	54.125	63.5833	26.9167	42.375	68.7083	72.4167	63.4167	66.25	47	70	66.7083	59.5	95.625
83.75	74.8333	55.25	75.1667	80.2917	82.2083	83.8333	62.7917	51.125	55.9167	72.9167	77.5833	44.4583	53.375	39.7083	58.1667	37.5	44.125	38.2083	49.125	26.2083	81.75	59.1667	51.7917	72.25	96.3333	35.375	84.2917	76.6667	51.5417	31.0417	67.0833	63.0417	75.25	56.2917	51.0417	45.0417	51.5	66.75	42.125	43.6667	61.875	66.9583	71.75	68.5	59.125	71.3333	73.7083	81.4583	82.4167
71.5	82.4167	72.5417	73.6667	70.0833	91.3333	48.9167	44.875	51.7083	53.7917	62.9583	78.4167	36.0417	35.7083	58.125	49.9167	40.8333	29.7083	51.5417	58.5	22.5	62.375	66.125	47.1667	62.625	96.4167	40.8333	64.5833	49.3333	53.2083	37.5417	66.75	63.3333	50.5833	40.3333	56.8333	92.8333	72.0417	63.25	57.6667	41.9167	51.125	78.5	51.7083	70.2917	73.375	54.1667	54.2083	85.6667	81.8333
78.5417	78.7083	78.7917	75.125	67.1667	85.9583	46.5833	40.2917	65.125	70.625	52.75	77.4167	51.625	52.25	44.8333	57.0833	45.625	48	49.0833	40.3333	34.875	65.25	38.5	55.4583	58.3333	71.8333	66.9583	35.4167	49.4167	75.1667	43.9583	63.25	59.7917	31.375	52.25	59	66.4167	65.625	67.5833	61.2917	27.6667	46.125	77.0417	51.2083	66.5	72.4167	53.3333	46.25	63.5833	73.3333
72.4167	85.7917	106.167	67.7917	66.5	47.7083	70.0833	59.125	115.083	51.9583	63.4167	69.625	47.375	47.2917	31.4583	58.3333	50.125	52.2917	46.5417	39	35.7917	63.625	57.5417	61.9167	67.125	93.7917	107.75	61.2917	61.125	81.8333	43.4583	67.4167	65.125	45.7083	45.375	47.2917	51.125	62.5833	72.375	62.4167	32.6667	67.75	91.0833	61	69.75	62.2917	69.4583	56.2083	58.4583	62.4583
189.417	142.5	132.542	258.625	195.167	56.5417	50.7917	59.375	65.625	95.0417	68.4583	194.042	41.125	40.1667	46.9167	101.75	33.9583	41.5	36.25	35.875	30.2917	143.167	48.9583	51.5833	214.25	37.7083	56.1667	57.9583	89.9167	68.5833	33.5417	208.417	172.083	50.1667	38.4583	55.3333	47.9583	133.333	76.375	51.625	32.625	50.6667	146.542	147.708	184.917	122.792	236.458	39.875	109.083	56.0417
116.292	54.9167	42.5833	63.0833	51.4167	78.1667	73.625	52.1667	27.25	41.4167	63.125	65.125	38.4167	34.5417	43.875	127.583	23.5833	34.7917	36.9583	31.7083	28.2083	100.875	50.0833	130.458	126.833	75.7083	32	62.4167	142.458	91.75	35.7083	69.25	103.5	55.4167	39.4167	43.5	45.8333	46.5	85.5417	88.375	31.0417	56.625	47.0417	138.583	96.9583	83.2083	123.958	40.625	113.5	68.125
118.375	75.8333	53.2083	64.875	71.75	76.7083	89.7083	43.2083	37	45.5833	55.7917	88.3333	34.2917	41.9583	33.9167	98.9167	67.7917	38	58.8333	40.5833	24.5833	95.7917	69.8333	90.2083	106.125	89.4167	47.375	74.2083	102.875	88.6667	30.8333	72.5	98.7917	71.9583	50.7083	32.7917	60.3333	63.9167	94.1667	80.0833	32.75	55.6667	70.9583	112.25	92.6667	86.9583	101.208	42.25	96.9167	64.1667
97.375	99.7917	57.4583	93.7917	89.0833	67.6667	86.3333	54.5833	43	73	62.5417	101.333	50.5	68.9167	37.7083	69.7083	49.1667	59.3333	56.375	25.0833	37.75	87.5	71.5417	69.1667	81.8333	74.9583	51.0833	80.2083	96.8333	74.125	37.75	93.7083	80.2917	59.625	53.25	42.4167	65.625	84.5833	86.125	53	36.7083	54.75	72.8333	96.875	93.625	79.375	87.9583	56.5833	75.4167	62.5
70.0833	49.5	34.5	47.1667	36.4167	85.5417	52.7917	63.6667	26.5417	52.5833	57.375	45.9583	70.5833	74.625	46.875	72.375	45.5833	68.0417	55.1667	25.4167	33.5833	47.1667	66.4583	65.75	72.9167	69.4167	39.9583	56.25	62.375	65.1667	46.125	58.1667	79	56.2917	66.2917	60.25	71.1667	46.5	91.9583	62.9583	38.875	111.333	38.8333	62.5417	49.9583	83	69.9167	53.9583	85.7083	60
70.2083	61.625	59.4167	63.1667	53.0833	70.7083	47.7917	60.7083	32	52.0833	57.5	62.4167	66.875	74.4167	43.5	60.2917	53.3333	68.0417	57.1667	44.875	38.0833	55.2083	38.2083	44.875	66.4167	82.6667	66.5417	42.3333	46.0417	64.4167	63.375	56.125	62.8333	44.8333	64.0417	78.9583	51.8333	73.5833	66.5	57.125	28.7917	75.2083	63	51.6667	65.625	66.3333	60.0417	41.7083	59.25	62.625
82.4583	90.4167	86.125	81.875	74.1667	56.0833	73.5417	66.7083	53.6667	55.25	67.9167	78.7917	74.5833	60.4583	35.0833	71.2917	51.5417	62.75	60.5417	48	39.25	72.75	58.0833	68.5	74.25	61.5833	71.7917	70.0417	69.375	71.8333	48.7083	78.0833	78.6667	63.7083	51.625	57.6667	60.75	67.4167	82.3333	68.125	31.875	76.0833	85	69.3333	76.75	84.7083	72.0417	54.4167	69.125	60.8333
96.5	93.1667	95.5	100	86.7083	46.75	76.5417	64.5833	62.0833	39.7083	63.1667	90.7917	47.9583	51.0833	35.0833	67.0417	47.5	42.9167	57.4167	41	21.0417	91.1667	66.75	72.875	70.25	50.6667	113.5	64	78.9167	77.7083	42.3333	86.0417	71.6667	44.2917	54.8333	58.8333	55.1667	87.625	64.7917	53.9583	35.375	60.0417	97.9167	70.4167	93.25	90.5	68.625	48.0417	75.4583	80.0833
68.4167	65.125	64.625	72.2083	59	35.4167	47.8333	52.1667	47.5	35.9167	46.7083	74.0833	37.4583	36.5833	29.9167	69.7917	35.2083	30.125	21.6667	30.875	16.5417	77.1667	53.75	66.0417	77.125	28.5833	124	42.1667	45.375	71.2917	34.1667	81	82.25	37.5	45.7083	65.0833	58.4583	92.375	64.125	57.5	37.8333	78.6667	57.5	40.7917	77.5833	77.5833	57.3333	40.2917	58.375	45.875
52.875	42.0417	32.4167	30.7083	33.2083	32.5417	53.0833	42.5	28.375	38.375	40.25	31.125	18	20.0833	24.6667	61.5	22.5833	15.0417	27.625	35.5	20.6667	42.4583	54.4167	62.5417	65.0833	26.125	52.5417	40.6667	39.6667	74.8333	18.0833	57.9167	63.0417	35.1667	33.6667	29.1667	42.1667	47.625	38.9583	39.5417	31.3333	78.5	40.4583	29.5	57.5	71.6667	49.625	35.5417	58.8333	39.5417
60.5833	50	55.3333	60.125	46.875	45.625	40.375	43.5833	41.3333	44	38.0417	48.4583	14.4583	15	19.375	48.0417	13.9167	12.25	27.1667	54.375	23.3333	66.1667	35.625	52.1667	61.3333	40.5	72	31.9583	28.5417	49.75	14.5833	78.2083	60.25	29.4583	20.6667	24.0833	33.875	68.7917	61.75	26.6667	39.0833	55.875	45.5417	25.3333	71.7917	70.5833	31.2917	36.625	72.4167	40.5417
62.625	77.2083	83.625	72.875	60.5833	63.2917	47.0417	57.7083	52.875	25.9167	48.625	70.3333	37.9167	32.8333	18.6667	54.25	15.625	26.875	39.3333	54.875	23.4167	62.625	43.125	45.9583	52.8333	40.0833	84.1667	46.7083	29.7083	36.2917	19.5	57.75	52.2083	38.4167	46.7083	18.375	37.875	82.9167	69.625	22.125	38.4583	55.25	96.75	31.5833	61.7917	81.3333	42	40.125	81.5	50.3333
81.5	81.2917	71.9583	75.9167	62.2917	62	65.375	66.9167	46.75	35.75	76.7917	70.0833	34.5	43.4167	27.9583	55.5	23	30.3333	45.6667	32.4167	21.25	77.5	67.25	61.2083	60	46.4583	82.5	86.5833	58.875	36.625	21.875	68	57.8333	41.6667	47.6667	19.0417	58	91.5833	91.2917	28.75	40.7917	60.5833	76.5833	44.5833	67.2083	83.9167	67.375	54.5	72.75	63.4167
63.5833	40.625	37.1667	50.0833	36.8333	55.7083	68.7083	67.5417	35.9583	44.2917	62.5	56.125	19.5	19.7917	39.5833	56.4583	24.5	16.8333	38.3333	28	22.75	61.5417	55.0833	68.5	72.1667	47.9583	51.5417	58.8333	48.25	44.4583	16.4583	74.3333	79.1667	40.2083	19.5833	18.6667	44.0833	67.875	76.1667	32.625	36.7083	164.333	36.8333	33.6667	71.0417	88.0417	58.4583	63.4167	80.6667	71.3333
60.25	26.2917	24.7917	59.3333	40.9167	47.75	43.1667	52.75	26.7917	38.875	45.4167	47.7083	30.3333	32.375	28.4167	65.1667	20.7917	27.4167	37.4583	44.0417	18.9167	67.2917	50.25	58.75	76.2083	36.0833	54.3333	38.2917	33.9167	48.75	16.0833	68	68.2083	28.1667	34.5833	28	33.75	39.0417	60.0417	29.7917	27.3333	67.4167	25.5417	33.3333	70.4167	70.7083	37.125	58.0833	72.8333	46.375
69.8333	39.5	27.5833	47.25	50.375	39.2917	42.2083	43.5	35.9167	32.9167	41.5833	50.8333	23.2917	20.4167	31.25	56.2917	21.7083	23.2083	19	21.9583	18.125	70.5	26.9167	36.875	63.2917	29.9167	33.6667	34	54.2083	39.9583	21	47.0417	58.0833	30.9167	21.75	32.875	27.4583	72.5	41.875	31.0417	14.3333	57.0417	42.875	44.1667	58.7917	78.9583	39.6667	33.5833	70.5	40.5417
55.8333	46.9167	36.5833	42.9167	49.25	42.2083	33.125	43.5	30.0833	30.5	37.7083	51.5833	20.2917	24.4583	17.375	54.5	19.375	23.5417	20.5	24.875	24.1667	52.3333	29	32.3333	49.125	26	30.4583	34.5833	36.5	36.3333	21.125	46.1667	45.1667	32.5417	25.4167	28.75	34.2917	47.0417	66.625	31.5417	16.0417	52.5417	41.5	37.7917	49.5417	75.7083	44.7083	38.0417	62.3333	38
69.625	74.1667	67.1667	49.375	51.6667	43.3333	41.2917	28.3333	34.0833	34.125	31.5833	62	26.875	27.125	27.5	51.2083	30.2083	21.2083	33.9583	30.4583	22.7917	62	35.5833	40.3333	71.7917	41.7083	43.2083	43.0417	44.5	47.125	23.4583	59.1667	59.4583	34.6667	37.4583	31.5833	35.4583	77.5417	64.25	37.5	19.1667	36.75	78.2083	41.625	56.7917	75.7917	47.7083	32.1667	76.5417	32.7083
69.3333	69.625	76.2917	62.5417	64	40.7917	48.625	28.9583	49.9583	45.25	30.625	71.7083	37.1667	41.9167	34.5833	61.0833	37.5833	36.5417	38.25	31.5417	27.7917	63.7083	41	47.375	65.6667	33.4583	57.1667	43.75	41.0833	54.9583	34.4167	57.4167	56.5833	35.3333	36.2917	37.625	47.3333	65.2917	47.0417	36.5	21.75	33.5833	76.5	37.75	69.3333	67.0417	50.7917	33.9167	60.5417	30.7083
72.375	65.7917	44.375	75.6667	62.8333	36.1667	48.875	36	38.7917	31.75	44.3333	83.7083	33.1667	45.6667	35.6667	80.75	34.6667	34.7917	35.5833	17.6667	29	65.7083	50.5833	44.5833	82	32.1667	51.4167	43.625	40.25	95.125	26.9167	73	68.5833	48.4583	38.3333	40.2083	45.125	65.2083	41.4167	34	35.4583	38.4167	63.875	39.6667	81.5417	65.0417	49.0833	29.625	52.875	38.4583
70.1667	42.7083	27.75	52	41.0417	32.625	57.375	49.9583	23.2917	34.0417	55.2083	57.0833	21.6667	20.3333	42.125	117.083	19.75	19.0417	26.7083	16.5	23.9167	54.0417	30.9583	47	90.7917	30.2917	28.1667	33.3333	71.75	67.7083	18.5833	57.3333	75.125	35.125	25.3333	30.5417	57.7083	54.875	50.2083	36.6667	29.75	58.875	32.4583	67.1667	64.375	73.9167	70.0833	42.1667	84.125	54.3333
64.5417	56.1667	40.3333	41.5	47.9167	31.0833	53.2917	48.1667	25.6667	30.2083	49.9583	57.625	18.5833	16.5833	27.7917	59.2917	18.125	16.8333	24.3333	21.625	19.9167	51.25	30.875	48.3333	57.625	29.5	38.375	42.5	36	43.7917	19.25	46.0833	44.7083	39.8333	20	23.2083	28.5417	65.9583	60.5	31.875	37.7083	49.5417	48.7083	30.7083	55.875	79	35.5833	58.7083	75.25	47.5417
90.3333	62.7917	46.5	76.5833	68.125	41.5833	45.7917	32.0833	27.875	45.875	29.2917	79.8333	45.2083	27.5417	31.6667	51.4583	24.9583	28.5417	23.7917	36.9167	24.125	75.875	38.9583	44.375	101.375	30.7917	78.7917	35.375	42.7917	45.4583	30.5417	73.3333	70.5	33.6667	31.9583	20.75	30.5833	56.6667	68.75	40.1667	29.4167	41.9583	61.9583	49.5833	83.6667	57.125	56.4583	34.2917	47.75	31
85.5417	56.8333	65.5	63.625	72.1667	45.75	61.2917	38.75	36.0417	52.75	33.5417	77.7083	26.7917	24.75	26.625	60.2917	24.8333	25.5833	35.875	33.4167	18.875	72.125	42.625	51.9583	111.292	38.375	50.5	59.3333	63.1667	39.4583	29.5833	76.4167	78.75	57.3333	24.7917	32.9167	42	59.1667	58.7083	34	36.4167	43.8333	72.7083	72.1667	86.125	69.7917	73.0417	40.0833	55.7083	36.0833
99.5	74.4167	74.6667	66.5833	64.25	33.2083	65.5417	31.625	41.125	45.3333	28.7917	74.0417	31.4167	27.25	31.7083	58.4167	17.9167	27.5	24.75	28.9167	18.5833	81.2083	59.8333	57.375	101.417	23.6667	41.5833	73.5	46.5417	42.1667	30.7083	55.5833	63	70.75	27.25	31.75	46.5833	60.25	41.25	25.625	37.5833	47.9583	77.25	37.7917	80.7083	61.5417	59.5417	28.0417	74.8333	28.625
94.0417	62.9167	64.25	58.875	63.1667	33.5	58	30.875	50	30.4167	33.0833	76.375	37.7083	38.75	29.3333	64	16.4583	29.4583	21.0417	43.5	22.375	76.7917	50.1667	46.625	86.8333	26.875	35.125	56.875	42.375	37.375	26.6667	51.25	53.7917	48.5	41	29.5833	41.625	46.5	42.6667	30.125	21.2083	49.75	70.0417	33.0417	68.6667	56.75	36.5833	36.125	45.5	32.0833
91	73.4583	74.4583	76.4167	76.875	41.25	41.625	35.9167	45.7083	31.9167	30.75	89.9167	22.7083	23.75	24.6667	49.7917	22.2083	17.625	24.4167	43.125	20.2917	85.9583	31.7917	36.25	77.6667	34.5833	43.4167	38.7083	44	47.5	19.4583	65.875	54.1667	37.125	41.2917	42.125	30.0833	77.9167	61.7917	39.5833	22.5833	31.5833	84.7083	33.2917	78.7917	70.0833	49.75	46.2917	77.8333	30.8333
76.625	60.25	50.75	66.25	62.2917	39.0833	42.75	35.7083	37.4167	28.2917	37.6667	75.7083	23.6667	29.3333	31.5417	47.4167	30.9583	22.5833	28	47.5833	16.1667	66.25	35	45.0833	73.8333	43.4583	33.7917	38.2917	47.125	51.375	19.875	57.8333	64.875	33.0417	38.5	32.1667	32.3333	55.9583	61.2083	38.375	16.7917	38.4167	55	32.2083	79.9167	65	46.7083	27.25	62.5833	43.25
79.0833	80.3333	54.8333	64.0417	77.625	32.9167	71.9167	39.7083	26.875	33.625	35.1667	77.2083	25.75	25.4583	33.625	59.375	30.7917	20.3333	32.2917	37.5	22	69.2917	43.375	66.875	68.0417	41.8333	43	51.5833	71.6667	55.6667	21.5417	59.4167	72.6667	50.875	28.4167	32.8333	47.7917	55.6667	47.6667	35.75	17.75	36.5833	65.4167	71.125	62.7083	65.2083	77.5417	26.4167	61.4167	37.2917
78.6667	68.75	60.8333	84.4583	84.0833	28.25	76.9583	34.4583	29.25	47.5	34.9167	95.375	20.6667	17	30.2917	69.125	18.6667	19.0417	37.0833	30.3333	20.4167	75.9583	48.4583	61.7917	65.9167	42	39.0417	59.2083	83.3333	38.7083	14.7083	69.5833	71.4583	41.0417	18.0417	27.5	56.1667	68.5833	48.1667	32.3333	18.625	47.1667	99	86.4167	83.25	91	97.7917	39.2917	61.7083	30.5833
87.625	74.7917	67.5	101.667	104.708	22.9167	45.5833	50.4583	41.4167	45.375	47.5833	113.917	19.375	17.3333	30.0833	47.2917	20.3333	21.1667	35.7083	33.1667	18.375	74.8333	30.7917	35.5833	81.125	30.1667	57.3333	35.75	65.875	36.2083	14.8333	81.6667	84.4167	37.3333	17.7083	30.1667	31.3333	57.8333	43.2083	29.0833	18.1667	46.7083	97	86.4167	92.1667	84.875	86.2917	30.5833	73.2917	43.125
82.5833	88.875	63.1667	89.0833	100.792	24.0417	35.125	39.5	38.2083	61.4583	40.7917	112.292	18.1667	19.625	23.5	42.3333	21.1667	22.2083	18.625	45.8333	19.9167	72.25	24.3333	37.75	72.9583	30.125	52.125	35.9167	47.6667	31.9583	20.2083	81.0833	71.5	25.125	21.4583	23.8333	26.0833	62	44.9583	26.5417	21.0833	49.125	97.2917	61.1667	88.4167	81.625	81.4583	30.25	75.8333	58.0833
78.25	90.5833	73.1667	88.5833	90.25	24.9167	55.9583	38.5	44.375	38.7083	54.4583	105.75	26.375	24.8333	25.4167	51.25	21.375	31.25	23.125	33.625	20.9583	73.4167	30.875	61.2917	80.8333	22.4583	62.0833	46.625	73.5	52.9583	25.5833	80.7917	78.625	35.4583	27.4167	28.1667	29.375	71.6667	43.5	27.2917	23.875	55.2083	91.6667	48.5	92.875	80.75	79.2917	34.125	82.3333	42.2917
79.0833	93.625	69.7083	87.2917	92.75	31.25	87.0417	50.7083	36.9583	24.75	60.0833	95.625	27.25	25.125	22.9167	55.6667	24.125	31.9167	15.7917	32.4583	24	74.1667	52.2083	43.9583	83.25	21.6667	45	68.5	73.2917	45.9167	25.9583	89.4583	86.875	55.3333	26.2083	28.4167	34.7917	69.7917	35.9583	27.4583	16.0417	44.4583	91	55.9167	116.875	92.9167	88.5417	50.1667	78.8333	55.5
74.375	57.75	44.125	52.9583	54.875	34.0833	81.875	78.9583	24.0833	27.2917	58.7083	73.3333	27.7917	22.3333	24.375	62.375	19.5	26.5	21.7083	24.875	25.1667	70.4583	67.125	50.1667	77.4167	23.375	30.3333	74	86.4583	49.25	24.2083	80.125	65.2917	47.25	26.7083	31.5417	39.7083	60.375	50.125	25.25	19.25	51.6667	54.7083	61.1667	81.875	74.75	85.1667	53.8333	70.625	55.7917
71	51.75	36.3333	52.2917	60.4167	39.5417	69.5417	65.4583	24.875	31.625	59.25	63.7917	20.625	20.7917	22.0417	76.625	15.9167	19.7083	19.4167	13.625	24.6667	72.4583	70.4167	73.5	77.7083	22.7917	27.6667	68.25	72.3333	43.5833	20.625	64.7083	66.2083	52.5	20.9167	30.1667	43.3333	62.5	62.7917	25.875	28.8333	51.8333	50.125	51.2083	72.4583	89.2917	65.6667	55.5	78.7917	63.0833
60.875	70.7083	61.125	49.0417	56.7917	45.6667	63.9583	45.375	28.7083	37.125	36.2083	58.0417	28.625	22.1667	17.375	63.7917	14.9583	23.5833	18.375	23.625	29.4167	53.4167	70.0833	68.5	53.1667	28.9583	35.9167	51.1667	57.0833	42.5417	20.4583	58.375	60.5833	40.25	25.7083	23.25	25.3333	72.0417	50.2083	28.25	20.8333	41.25	71.5833	31.875	53.875	59.375	46.9167	56.8333	46.5	37.3333
68.4583	82.6667	83.2917	80.875	65.375	38	58.2917	38	34.625	73.1667	33.6667	73.375	21.125	26.5833	21.7917	68.9583	18.875	27.25	16.2917	23.5	24.25	70.2083	40	56.625	61.9583	17.9583	58.8333	44.5833	37	57.8333	21.75	74.625	73.125	38.625	27.0833	26.6667	30.625	78	50.0833	36.5	25.5417	47.1667	76.7083	36.75	65.375	73.7083	53.4167	34.2083	46.7083	29.7917
74.3333	81.25	90.375	77.2917	75.2917	32.4167	60.5417	37.875	52.5	71.875	33.5833	85.25	21.5	22.5833	21.625	62.0833	24.375	24.8333	15.6667	35.375	24.4167	69.2083	34.7917	58.6667	78.7917	19.4167	62.125	45.625	49.9167	37.8333	18.6667	77.875	67.5417	41.125	24.4583	23.0417	33.0833	71.4583	48.0833	21.25	29.125	50.125	83.7917	48.1667	83.875	69.1667	66.625	53.375	61.4167	33.375
80.25	82	93.5833	78.0417	80.375	31.5	26	38.25	73.0833	34.2083	39.9167	89	22.125	24.5833	24.2917	43.7083	21.2917	28.4167	16	62.9167	25.9583	75.625	16.9167	28.375	84.7917	20.2917	39.9167	27	38.4167	24.125	21.9167	78.5417	76.6667	21.8333	26.8333	25.875	32.125	80.125	47.6667	15.25	30.1667	62.9583	90.375	33.25	83.5417	71.0833	46.75	35.25	63.4583	39.6667
83.9167	95.75	74.4167	54.5	76.5833	20.125	29.7917	32.125	54.2917	28.0417	23.8333	98.5833	20.4167	23.6667	24.7917	63.3333	22	26.625	19.375	51.75	23.375	80.7083	13.1667	51.4583	91.375	25.625	57.3333	26.1667	33.0833	26.0833	16.3333	85.875	76.25	16.9583	22.125	30	36.5833	81.1667	42.7917	17.2083	35.5	37.125	67.875	31.625	84.9167	78.7917	45.1667	35.25	74.9167	28.125
49.0833	57.25	50.5833	55.125	50.125	25.375	40.3333	37.0833	52.3333	24.875	33.2917	67.5417	19.5833	18.625	28.6667	23.1667	21.1667	23.6667	20.9167	39	20.8333	49.4167	28.125	24.6667	50.0417	24.9167	78.3333	36.9167	41.3333	30.5833	20	53.8333	56.4583	36.0833	19.3333	29.1667	33.9167	63.2917	35.75	29.625	29.375	37.75	56.5833	28.5	59.5833	48.9583	38.5417	27.0833	33.125	33.5417
65.6667	72.375	97.5	82	81.9167	21.3333	25.9583	37.9583	159.75	27.125	33.0833	91.0417	28.1667	26.4167	34.2917	43.5417	28.0833	33.3333	30.0417	11.375	14.9583	60.2083	28.0417	25.625	66.0833	22.7917	329.333	21.2917	34.4583	25.7917	25.625	77.7083	78.375	33.9583	25.6667	34.625	37.4583	77.75	27.1667	19	23.7083	54.375	113.625	59.9167	74.125	76.4583	64.2083	25.0833	45.8333	38.125
109.292	105.083	137.75	104.938	82.8958	14.5417	30.125	45.7083	70.7083	49.25	50.75	135.333	16.75	17.6875	33.3958	38.2708	24.2917	17.8125	24.6875	12.6042	16.1042	111.625	24.625	30.9792	88.9375	29.125	188.542	23.5417	45.9375	33.125	16.875	106.417	83.3958	27.3333	16.7083	33.1667	37.875	156.688	36.7292	24.125	21.625	45.0417	77.7708	74.7917	123.521	73.3125	74.4792	31.4167	56.0417	49.6875
81.0833	51.5	29.7917	71.5833	65.375	21.125	39	42.75	22.2083	37.2917	65.6667	87.4167	18.2917	16.4167	24.4583	48.9167	16.8333	17.875	19.125	15.8333	15.0833	65.4583	19.4167	35.5	110.583	27.125	56.4167	21.375	74.375	37.9583	16.9167	97.5417	93.5833	23.8333	17.9167	23.5833	39.7083	60.6667	55.7083	17.75	25.3333	57.625	53.3333	108.208	101.083	129.833	120	34.75	101.292	70.75
79.1667	56.625	43.2917	66.2083	59	26.4583	31.6667	34.4583	28.125	33.125	35.5	67.375	20.9167	17.375	29.4167	80.8333	20.2083	19.25	15.75	26.625	16.2917	67.75	25	31.2083	93.2083	26.5	36.8333	30	69.375	34.1667	16.3333	75.7917	93.8333	26.7083	20.75	23.5417	23.9167	74.8333	38.5833	29.1667	27.9583	56.2083	71.3333	66.125	98.5	105.125	81.5417	36.9583	96.9583	36.7083
80.375	86.9167	80.4583	90.875	78.0417	26.6667	42.375	26.2917	38.6667	34.7083	29.5417	88.5833	27	19.0417	30.125	54.375	24	24.7917	22.5417	41.7917	14.9167	75.125	18.0833	48.2083	65.375	24.9583	63.125	23.75	48.1667	43.5	19.2917	79.125	64.7917	21.0833	26.6667	28.6667	30.2083	76.2083	38.75	25.875	18.125	46.8333	87.0417	30.9583	83.6667	100	41.5833	50.625	79.7917	32.625
65.125	71.2083	70.9583	59.5417	73.7083	31.3333	27.5	24.7083	46.5417	33.25	24	68.4583	27.875	32.0417	30.4583	50.375	19.3333	28.875	17.5417	64.5417	13.6667	57.7083	10.9167	42.4583	67.5833	30.375	75.625	15.375	42.9167	29.7083	17.625	51.2917	55.75	15.5417	25.25	25	29.5833	73.125	35.125	17	14.5833	40.3333	78.6667	35.3333	65.4167	86.8333	39.3333	19.7917	71.25	24.1667
70	82.375	80.8333	76.25	79.3333	15.9167	16	29.0417	53.6667	33.5	33.6667	83.1667	20.7083	18.4167	23.75	20.3333	17.7917	24.2083	17.0833	66.6667	16	70.4167	15.75	13.4167	54.7083	29.4167	70.2083	18.1667	31.8333	20.375	16.9583	72.375	53.875	16.875	18.1667	26.5417	40.4167	88.1667	26.5	14.8333	12.0833	38.5833	86.3333	38.0417	68.75	92.4167	44.5833	22.75	63.875	33.4583
49.4167	83.25	71.25	55.8333	67.5833	11.125	21.7917	43.25	54.2917	27.4167	43.9583	59.25	16.7917	16.2917	18.75	19.9583	19.2917	21.7083	16.625	50.0833	16.9167	51.625	21.2917	11.2917	38.5417	22.9583	35.25	22.5417	17.875	21.5833	15.5417	58.4167	43.4583	31.0417	17	20.2917	34.0417	81.25	29.2917	23.2083	16.5417	41.2083	69.5	22.625	59.5	85.8333	35	26.9167	51.5417	48.625
56.375	63.3333	54.875	81.25	67.4583	19.0833	15.25	45.4583	35.4583	31.0833	43.5	78.7917	21.125	17.9583	22.8333	27.1667	19.0417	24.6667	15.5417	55.5833	21.5833	69.25	30.7917	20.4583	46.2917	25.4583	35.375	24	43	22.5833	16.7083	82.0833	57.125	28	21.0417	25.2917	26.4167	59.1667	24.8333	15.3333	15	39.75	68.4583	34.7083	57.1667	59.5833	64.5833	37.0417	60.875	46.0417
39.9583	38.9583	34.9167	51.4167	53.8333	15.3333	28.375	37.9167	38.4167	47.625	32.9583	46	24.3333	23.5	25.5417	39.125	20.4167	29.625	20.9583	46.5833	20.7917	38.7917	24.2917	20.625	37.8333	24.0417	33.0833	27.2083	32.1667	23	20.9167	47.6667	40.375	34.7917	26.2083	29.0833	44	56.375	37.5	16.2083	13	35.4167	40.7917	38.375	41.625	44.375	56.1667	31.0833	31.6667	29.2083
44.5417	43.5	34.4167	57.9583	55.5	34.625	34	37.5417	37.375	30.625	56.0833	57.875	22.0833	21.5833	25.4583	37.875	19.1667	25.7917	15.5417	55.5833	20.9167	42.9167	25.0417	28.0417	42.875	29.2083	39.8333	33	26.6667	44.125	20.1667	44.0833	40.8333	24.875	24.0417	28.625	31.1667	39.2083	40.2083	25.375	21.2083	47.8333	45.5	28	51.9167	67.6667	32.9167	31.7083	39.0417	42.5833
51.7917	51.8333	36.75	49.3333	45.75	23.6667	31.3333	30.875	32.25	43.0833	28.6667	54.7917	20.2917	18.2917	27.875	40.7917	20.125	20.9167	22.1667	42.7083	18.2917	50.25	25.4583	25.6667	43.5	24.875	35.125	28.875	43.3333	32.7917	14.9583	42.6667	47.3333	35.2083	17.4583	23.5833	32.125	59.375	32.75	22.8333	13.2083	45.0833	47.75	56.6667	46.875	52	50.9583	39.6667	52.2083	28.625
54.7083	68.0417	62.4167	43.3333	57.25	15.7083	30.125	26.25	35.5833	47.4583	23.4167	48.3333	24.125	17.4583	29.625	24.9583	17.2083	22.4167	22	23.5833	14.9167	63.6667	26.6667	24.9583	38	19.5417	38.875	27.375	27.5417	26.375	18.0417	41.125	39.2917	35.5417	18.7083	25.7083	33.25	67.9583	17.7917	24.4167	10.8333	53.75	64.1667	31.4583	41.375	63.125	30.625	28.625	42.1667	25
36.2917	67.8333	84.125	50.2083	45.125	19.1667	32.0833	43.5833	35.2083	38.5	39.2917	32.625	30.1667	26.375	37.9583	25.9583	17.9583	31.6667	17.625	35.5417	13.4583	40.9167	27.5833	28.0417	26.4167	22.0417	35.75	27.4167	26.5	29.5833	19.1667	30.25	30.1667	47	23.0417	23.2083	38.0833	70.5833	25.1667	25.125	13	53.0417	77.4583	29.75	28.25	49.7917	33.2917	27	29.25	31.0833
43.5833	48.4167	44.9583	37.7917	36.75	17.1667	26.4167	41.4583	34.375	34.625	41.5833	33.7083	23.9167	23.9583	30.8333	24.2083	17.1667	25.0417	18.9583	47.25	13.6667	39.6667	28.1667	28.3333	29.875	23.5417	40.9167	32.875	30.125	28.5417	14.75	37.0833	29.2083	41.1667	21.5	28.0417	37.4167	81.625	22.8333	28.3333	15.5417	55.5417	40.7083	24.8333	32.875	69.8333	25.125	41.875	33.0417	42.2083
37.3333	55.4167	40.5833	42.8333	51.0417	19.0417	28.5	35.6667	30.2083	43.5833	22.125	41.9167	18.875	18.7083	24.5417	27.25	15.625	20.0833	19.5417	70.7083	13.0417	46.6667	26.0833	28.9167	28.2917	27.5417	43.2917	27.75	29.5417	33.0417	16.0833	31.625	28.5417	45.2083	17.125	19.7917	40.4167	60.0833	26.1667	26.6667	15.0833	49.25	63.4583	27.125	31.25	50.9583	25.5833	50.25	43.1667	17.25
28.5	52.7083	37.5417	40.75	50.6875	19.7708	29.0625	16.7708	53.3958	44.1042	13.0208	41.2083	20.0208	20.0833	25.25	27.7292	18.5833	24.6667	18.4583	62.8542	15.5417	41.875	28.9167	27.8542	32.2917	21.4583	45.25	32.1667	30.625	31.4792	22.7292	34.1458	27.8958	44.6875	17.1042	27	31.0833	61.8958	26.0625	26.625	15.6458	35.1458	40.5208	25.3333	34.5	38.8542	25.1458	42.5208	31.0833	12.8125
50.7083	60.9167	64.25	54.3333	60.4583	24.25	28.9167	15.9583	60.125	60.0833	14.1667	63.25	19.4583	22.4167	25.4583	22.9583	24.125	26.7083	19.0417	59.875	17.5833	50.4167	28.8333	28.9167	47.9583	24.875	40.6667	32.0833	25.375	30.25	21.4167	52.625	47.75	34.5833	19.5833	29.6667	34.0833	56.9167	27.75	29.9167	16.5833	60.1667	64.4583	29.2917	51.125	56.1667	42.6667	16.875	40.4583	13.375
77.5833	78.0417	81	75.75	70.7083	32.25	28.2083	20.25	51.4167	48.875	22.0417	73.1667	16.875	20.25	27.875	42.9167	26.4583	24.2083	23.6667	79.3333	18.9167	70.5417	27.7917	30.5833	68.2917	26.8333	54.2083	29.625	59.875	31.9167	19.3333	73.625	76	37.25	17.5417	26.0833	34.4167	83.25	35.4167	29.1667	16.0417	67.875	74.0833	55.875	67.9583	66.6667	65.8333	17.4583	64.5	21.9167
87.5417	80.6667	88.7917	100.333	77.3333	43.4583	38.125	31.5	57.4167	66.375	39.2917	81.875	16.2083	18.25	31.875	44.0417	25.1667	21.3333	22.2917	94.1667	21.3333	77.0833	39.9583	44.25	61.1667	28.875	60.9167	30.6667	58.375	32.9167	14.5417	81.2083	71.7083	31.0417	17.375	27.25	37.9583	69.5833	42.4583	26.0417	12.875	66.7083	85.875	82.2917	73.2083	69.25	86.5	22.0417	48.4167	40.1667
47.3333	63.9583	45.5833	90.25	65.625	35.7083	32.5417	35.25	41.2083	66.0417	49.5833	68.25	18.0833	17.6667	31.5833	31.0417	22.2083	21.6667	22.5833	59.75	20.4583	49.4583	34.9583	34.3333	52.5417	30.5	42.5833	32.25	48.125	29.3333	15.9167	70.5417	63.75	25.875	16.9583	29.7083	40.125	65.125	39.4583	27.9167	15.625	67.1667	65.5833	74.5833	62.9167	71.7083	83.7083	28.7917	47.9583	50.0833
55	45.75	52.125	92.25	95.5417	27.5	22.6667	26.4167	36.4167	58.6667	25.6667	85.6667	16.875	17.875	33.7917	26.5417	20.375	19.9583	26	61.25	17.25	56.2083	29.1667	18.1667	76.375	26.375	36.75	26.2083	28.6667	27.9167	15.7083	83.25	66.9167	32.0417	15.7917	28.375	37.7083	54.9167	30	29.6667	16.5	46.375	58.875	32.375	82.0417	69.125	55.8333	31.6667	49.3333	25.3333
89.25	73.0833	73.4583	57.25	74.5833	28.25	16.625	19.2083	45.5417	38.9167	18.7917	88.5833	24.5417	22	39.9167	27.0833	20.375	25.2917	19.2917	66.875	16.3333	90.6667	28.75	16.9583	55.625	24.2917	55.8333	21.0417	25.6667	27.5	18.375	66.9167	49.125	32.625	19.625	33.1667	32.5	54	26.1667	27.8333	14.3333	34.75	81.125	26.7917	78.875	61.6667	35.9583	17.9167	74.0833	18.0833
83.25	59.4167	59.0417	46.7917	45.625	31.5417	47.3333	17.875	38.375	35.4167	14.375	60.4583	20.1667	23.6667	28.9167	21.625	18.5833	22.75	21.375	68.4583	16.0833	88.875	40.125	26.375	40.2917	31.1667	49.375	60.25	19.625	36.4583	15.6667	57.5	39.5	51.4583	19.75	23.5	37.375	70.5417	31.4167	29.2083	19.7917	29.2083	59.3333	26.2083	58.6667	61.4583	30.4583	28.9167	60.2083	14.875
57.2083	47.375	44.0833	30.4167	54.9167	28.4167	59.5417	23.9583	32.125	26.4167	22.5417	46.125	19.5833	19.2917	24.7083	35.5	16.8333	19.75	24.625	56.3333	15.7917	51.0833	34	41.375	19.2917	24.5833	34.75	37.75	43.9583	50.5417	14.875	23.2917	20.25	29	20.6667	22	23.75	52.8333	35.5	34.0417	19.25	34.4583	48.625	28.75	35.9167	40.6667	27.2083	41.7917	37.9583	23.4167
43.2083	47.2917	29.4583	44.4167	71.4583	25.0833	31.5417	21.9167	28.7917	27.7917	16.625	51.2917	20.9583	16.8333	30.5833	29.1667	15.1667	21.2917	19.625	30.0417	14.2083	47.7083	32.4583	30.4167	32.25	20.625	31.4583	30.9167	36.75	36.4583	15.1667	34.4583	27.1667	33.5	17.4167	24	32.2083	45.375	29.9583	21.875	21.125	40.375	45.75	22.0417	53	37.0417	18	44.375	32.7917	17.1667
42.5	50.5833	32.5417	62.625	63.0833	22.3333	26.125	18.9583	31.5417	54.5	18.4167	54.1667	19.75	14.4583	27.6667	23.5833	14.7917	19.8333	17.8333	34	14.3333	49.625	29.1667	27.3333	35.4167	21.1667	38.0833	29	20.5833	32.875	17.1667	50.5	47	37.625	18.7917	24.0833	32.9583	62	25.875	23.5833	21.8333	51.125	47.0833	22.5	50.875	49.375	31.25	27.7083	27.4583	18.8333
38.5833	60.8333	61.2917	59.625	41.375	17.75	30	23.375	29.375	66.625	18.125	36.2917	24.25	25.7917	33.1667	26	15.5417	23.7083	14.25	47.1667	16.125	42.75	29.375	29.75	26.4167	18.8333	54.5833	34.6667	30.625	36.625	17.6667	30.3333	30.2083	35.7917	26.7083	28.4583	29.6667	66.625	23.7917	22.9583	20.875	40.2917	65.9583	24.9167	31.6667	51.0417	27.9167	34.125	30.6667	22.2083
35.5417	44.125	53.2917	39.0833	42.0833	18.625	29.4583	19.75	49.0417	24.2083	15.2917	46.3333	25.2083	22.625	41.0833	24.2083	19.7917	24.4583	17.625	46.9167	16.375	34.9167	31	22.3333	34.2917	24.7917	55.125	36.7083	32.1667	34.75	17.7917	37.4583	31.875	42.4167	21.875	32.375	37.125	53.7083	22.5	17.25	18.9583	112.167	52.5833	26.3333	38.5	37.7083	29.4167	39.9167	33.9583	19.4167
42.375	47.7083	50.7917	36.2917	34.2917	26.6667	32.875	25.7917	42.2083	35.25	18.2083	37.6667	20.3333	19.8333	28.0417	28.5833	17.6667	22.7083	25.4167	36.5	14.75	38.375	36.8333	29.5417	31.8333	25.625	98.375	41	28.8333	35.75	16.625	30.1667	33.0417	50.2083	18.875	26	37.75	47.125	28.5	25.8333	15.5833	293.708	49.7083	25.25	33.6667	43.1667	30.4583	36.1667	39.5	21.75
41.3333	42.9583	40.4167	37	38.2917	27.7917	41.875	28.2083	40.625	32.0417	22.875	37.875	23.125	19.5417	19.5417	33.0417	19.3333	24.75	22.75	48.625	14.5833	41.5833	34.9583	29.875	30.0833	28.625	86.0833	45.7083	35.3333	38.5	16.125	31.4583	32.75	36.75	18.125	31.25	24.625	57.5833	32.125	29.2083	15.7917	84.4583	46.875	31.7917	33.9583	44.7083	33.4583	30.6667	32.7917	25.2917
32.4167	51	58.125	45.75	42.2917	29.2917	41.0833	34.75	32.875	30.375	28.625	38.75	29.75	21.4583	18.2917	35.1667	26.875	30.8333	18.9167	29.7083	15.8333	39.5417	35.25	37.2083	29.5417	31.1667	55.4167	38.0833	42.4167	46.625	25.875	37.0417	38.7917	27.8333	19.9167	33.8333	28.5417	56.2917	32.6667	35.125	25.125	56.5417	62.8333	38.1667	28.4167	45	36.4167	39.9167	33.7917	29.375
46.5833	51.125	48.9167	49.875	50.5417	30.5833	25.9167	27.5	27.875	22.7083	25.9583	49.5833	48.4167	28.125	14.6667	42.875	34	35.8333	28.7917	45.5833	20.1667	47.125	27.5417	57.2083	39.5	37.5417	46.4583	26	47.9167	50.7083	42.2917	43.5	50.0417	21.875	26.0833	40.125	20.6667	55.875	37.5	39.9583	28.6667	108.375	55.9167	42.375	47.625	47	55.8333	40.5417	43.5833	30.125
27.2083	24.4167	25.9583	30.3333	21.9583	37.5	26.25	39.1667	22.1667	17.0417	58.125	23.2083	55.0833	33.1667	16.4167	35.9583	37.9583	41.75	28.375	36.2917	17.25	21.6667	26.8333	26.4583	45.2083	45	46.0417	28.1667	22.6667	31.3333	59.25	35.0833	38.125	24.1667	28.7083	41.0417	20.875	36.9583	40.8333	30.625	25.6667	72.625	24.9583	23.8333	25.875	70.625	22.3333	29	58.1667	61.125
27.75	33.625	30.7917	19.75	30.9583	39	25.1667	56.9167	24.3333	16.7083	58.9583	27.125	34.7917	32.5	18.0417	25.4167	24.6667	38.2083	36.125	21	19.2917	32.5833	20	27.1667	28.1667	35.25	36.5833	21.5833	22	25	24.5	24.5833	24.6667	22.2917	30.3333	19.2083	17.0833	47.5	48.25	25	32.7917	56.125	33	25.4583	27.8333	69.5833	20.2917	45.8333	37.0833	64.625
35.625	46.7917	37.375	17.1667	26.9167	28.5417	21.2917	51.125	28.7917	15.2917	47.4583	25.5	20	19.8333	15.5417	18	18.5833	23.75	40.0833	21.4583	25.4167	35.2083	18.1667	15.7083	24.0938	23.1667	34.125	19.1667	23.5	17.4583	18.5417	25.2917	20.625	19.75	24.625	18.8333	16.25	50.1667	31.0417	14.5417	32.625	49.3333	36.3333	26.3333	34.875	70.1667	17.375	47.5	37.0833	44.1667
26.4167	38.6667	31.3333	16.1875	29.375	23.125	26.5833	25.4583	29.625	22.5417	32	21	14.75	12.4583	20.25	18.375	13.5	13.5417	16	20.75	25.8333	28.0833	19.875	17.7083	17.1979	19.375	31.0833	23.625	27.5833	18.0833	11.625	16.4167	16.1458	20.2083	14.9583	17.75	18.9167	60.3333	23.8333	13.9167	25.6667	46.4583	34.0833	26.9167	22.25	58.75	22.7917	34	33.875	34.9167
20.3333	37.0833	40.875	23.2083	24.875	21.0833	30.625	24.375	24.25	22.75	28.125	20.2917	17.0417	13.0417	18.0417	19	15.75	16.2083	16.5	23	18.375	21.0833	23.0833	17.5	21.6667	17.5417	38.7083	27.875	35.8333	20.0417	11.9167	22	26.375	23.3333	14.6667	25.1667	19.2917	39.25	22.0417	14.5833	24.8333	36.0417	41.9583	31.625	21.625	39.7083	33.5417	28.5	18.5	31.3333
25.9583	26.7917	19.9167	32.9167	24.9167	20.75	35.5417	29.0417	25.4583	34.4167	40.5	26.4167	14.3333	16.9167	20.0417	21.8333	19.0833	15.75	22.7083	30.9583	17.2083	23.25	22.3333	23.625	24.0833	17.875	31.5417	30.625	47.1667	32.5833	13.9167	28.2917	29.7083	23.4583	16.25	26.625	18.2083	29	23.75	23.5	20.2917	43.75	24.875	41.4167	24.7917	29.5	34.4583	32.25	22.5	39.4167
30.7083	38.5833	32	28.7083	28.1667	19.0417	33.2917	35.6667	20.7083	38.2083	44.3333	26.4583	20.4583	16.0833	25.125	24.1667	15.2917	19.0417	14	28.125	20.125	28.9167	27.7083	26.5417	23.5	19.0417	33.6667	33.2083	34.25	32.1667	14.0833	28.2083	27.5	36.4583	19.6667	19.8333	28.0833	50.7917	26.2083	22	29.125	49.375	37.6667	36.2917	24.2917	51.375	34	46.375	24.4167	42.9583
44.375	44.8333	27.3333	32.9583	37.125	14.1667	30.5	41.4167	25.2917	34.25	42.5	32.7083	27.4583	22	30.2083	21.5	17.3333	28	14.2917	21.625	22.375	47	25.6667	21.5	25.2917	17.6667	26.75	32.1667	26	24.25	25.75	28.6667	26.2917	36.0417	25.375	27.75	29.875	67.1667	18.125	20.3333	39.875	55.125	39	29.2917	28.7917	70.5	31.3333	53.4167	30.7083	48.75
33.9583	52.625	34.0417	48.5	39.9167	15.5417	29.5417	41.375	24.4167	40.875	38.75	35.3333	26.0417	26.625	43.0833	21.6667	23.9167	33.625	18.2917	17.3333	23.7917	36.1667	29.375	25.25	24.7083	20.8333	40.375	34.375	21.5	27.25	25.875	29.5417	29.5417	46.1667	26.4167	34.5833	33.1667	52.7917	20.7083	24.7917	34.5417	33.0833	49	23.6667	30.625	63.3333	27.8333	32.75	33.125	49.125
32.9167	34.75	31.25	39.0833	37.625	21.8333	53.75	33.625	26.0417	47.375	31.25	35.7083	31.125	28.5	47.25	26.0833	34.375	36.375	23	26.7917	22.8333	31.5833	51.0417	28.7083	28.2083	25.5833	36.5	55.125	32.5417	36.25	33.3333	31.125	32.125	53.5417	24.5	35.4583	39.75	43.5833	23.9167	34.5	24.2917	41.3333	45.2917	29.75	34.1667	46.9583	27.125	29.75	28.5833	31.875
36.2917	33.5	37.5417	26.8333	27.7917	24.8333	48.0417	27.3333	29.9167	25.875	24.0833	27.5417	57.375	32.4167	39.7917	28.375	43.9583	51.5	25.3333	34	23.1667	33.6667	46.25	32.1667	27.6667	32.75	38.125	45.0833	39.0417	35.4167	45.4583	28.4167	31.3333	47.9167	28.5833	36.0417	41.1667	53.625	25.125	32	20.4167	49.75	34.8333	36.4583	31.5	44.625	37.0417	25.375	21.6667	21.5
36.4583	37.375	30.5	24.9167	34.25	23.5833	40.0417	29.5	28.9583	21.8333	26.5417	28.1667	60.5417	40.8333	38.9583	30.75	32.75	50.9167	26.5833	25.5833	24.2083	36.0417	46.3333	36.7083	22.1667	35.2083	40.125	40.1667	34.7083	36.9583	58.625	21.875	22.375	61.3333	37	46.0833	52.875	42.75	31.9583	37.7917	21.0833	50	34.875	28.9583	30.2083	53.5	31.1667	37.4583	33.1667	28.5
34.125	48.2917	44.875	39.0417	40.0833	31.125	63.5833	36.125	31.7917	25.5	38.2917	38.0833	60.0417	43.0417	30.4583	28.9167	33.7917	50.9167	27.2917	31.6667	25.5	44.5	50.875	36.3333	27.2917	33.7083	41.4583	57.6667	32.1667	49.7917	40.2917	29.3333	29.2917	41.9583	41.1667	50.7917	57.625	55.625	33.75	34.7083	17.4167	36.5	52.5833	28.25	30.375	49.3333	30	30.0833	34.1667	38.3333
35	41.5833	49.9167	50.2917	46.7083	36.7083	70.0833	35.625	34.2083	28.2917	32.5	43.4583	62.875	53.9583	30.875	29.1667	32.9583	56.125	26.875	38.7917	27.7083	39.75	61.9583	38.7917	31.1667	32.2917	42.0417	57.125	28.4583	41.2917	41.4583	36	37.875	49.3333	43.875	50	49.0417	34.9583	29.4583	37.6667	18.375	43.2917	47.0833	30.3333	34.6667	32.5	34.0417	35.5833	31.625	29.1667
35.375	47.6667	43	44.9167	69.0833	33.4583	50.125	37.0417	28.8333	30.625	31.375	39.125	41.3333	33.375	36.0833	38.6667	40.9583	45.2083	23.0417	37.5833	29.4583	35.9583	57.2083	40.25	28.4583	33.0833	36.3333	59.6667	29.875	44.9167	48.2917	37.625	30.25	62.2917	26.5833	50.6667	55.9167	31.2917	36.4583	40.125	19.0833	36.7917	49.2083	31.25	36.9583	44.9167	34.7083	34.625	34.375	31.0833
36.625	42.5417	49.5417	39	44.7917	31.4167	65	36.75	42.0417	30.5	28	45.0833	34.6667	26.9583	34.2083	38.7917	35.125	35.7083	22.9583	38.6667	28.4583	37.25	55.3333	45.5417	35.7917	35.1667	43.4583	63.7917	46.9167	45.4167	32.5833	36.2083	42.125	59.625	22.375	47.625	47.7083	34.125	36.1667	38.9583	15.5833	73.5	50.2917	31.9167	44.4583	35.4167	40.3333	44.125	36.1667	30.9583
60.75	59.5833	29.1667	56.875	66.2917	33.9167	50.9167	32.0417	29.375	26.5	41.5	64.125	28.1667	26.0417	44.75	44.9167	40.9583	31.8333	22.3333	48.6667	32.2083	63.25	50.3333	38.4583	73.6667	35.4167	80.75	47.5417	42.125	45.8333	25.7083	49.5833	54.7917	55.875	24.2917	32.875	46.125	54.5417	73.0417	37.8333	22.7917	45.3333	59.875	34.2917	54.0833	69.6667	36.4583	23.4167	126.292	49.5417
42.375	33.25	27.4167	57.1458	37.6458	52.25	48.2292	50.1042	21.5417	37.8125	67.0208	47.0417	28.7917	23.1458	43.625	71.7917	33.6042	28.7708	18.3958	23.9792	29.3542	36.375	46.7292	63.1458	83.75	30.9583	31.625	45.6458	94.9583	83.1458	30.3958	70.3333	93.3542	58.0833	23.9167	36.8333	43.3958	32.2292	84.2708	30.1458	32.1667	50.0208	52.1458	82.5208	67.1042	38.2708	93.7917	58.0625	65.3125	57
46.2083	28.125	18.2083	39.2917	31.125	67.75	46.6667	61.4583	21.1667	61.875	79.5417	34.0417	34.9583	28.75	46.6667	44.5	25.9583	32.7917	17.8333	19.1667	27.0417	40.2083	38.6667	68.0833	55.375	33.0417	27.875	34.875	68.0417	85.75	29.625	40.9583	54.0833	46.0417	25.0833	39.5833	35.7083	36.875	61	56.0833	46.6667	57.0417	24.625	68.0417	39.7083	49.9583	67.9583	83.2083	34.4167	59.8333
45.2917	26.2917	18.2083	39.4583	31.4583	46.625	53.3333	61.4583	18.2917	50.75	87.875	32.125	37.4583	36.0417	37.375	48.4583	23.7083	32.1667	16.8333	28.2083	22.4583	36.7917	37.5417	50.3333	40.625	28.2083	22.4167	36.0417	47.3333	51.3333	25.7083	36.375	42.5417	43.0833	32.8333	28.2083	34.25	36.7083	48.6667	33.4583	53.9167	44.9167	19.8333	57.1667	38.5833	60.4167	64.7917	71.2917	50.9583	65.0417
41.3958	35.1042	28.125	41.0208	34.4167	51.8542	40.6667	73.0208	22.7083	40.5833	70.3333	39.75	30.75	29.1042	26.2917	43.6667	22.6667	33.75	24.3958	33.75	23.3958	39.3958	30.5	31.3125	44.0833	36.7917	27.375	34.4375	29.4375	36.1458	28.1458	45.3333	51.7917	39.1667	32.125	25.5625	31.6042	38.5625	49.625	25.4375	48.875	33.9583	33.0833	29.5	44.2917	55.9375	36.5625	59.5208	40.6875	63.8958
46.8333	49.1667	43.9583	37.2083	41.9583	49.6667	28.2083	41.0833	30.7083	44.75	39.625	45.25	32.3333	24.0417	24.25	32.875	27.6667	21.75	40.1667	39.4583	25.8333	47.4583	31.875	28.375	43.8333	41.0833	46.125	29.2917	28.375	31.625	28.4167	52.2083	46.3333	32.5833	29.25	28.625	44.3333	50.4583	47.625	32.0833	44.7917	45.125	55.8333	32.9583	54.5	49.7917	41	57.8333	45.125	36.1667
51.75	45.375	43.5	32.2917	42.9583	38.7292	42.5833	53.8333	32	41.0417	37.5417	42.0833	23.1667	22.2917	21.3333	32.5417	26.6667	26.25	31.0833	51.875	21.1667	48.4583	40.9583	28.6667	62.0417	37.1667	49.75	42.5	25.2083	33.0833	26.2917	54.375	50.3333	39.4167	22.75	31.375	46.125	49.6458	37.5417	35.0417	40.0417	38.9583	47.625	27.4167	68.8333	47.4583	41.375	37.2917	52.75	34.5
47.8958	37.6875	38.4167	41.2083	48.3333	35.3958	41.9792	58.1458	36.0417	53.3125	39.7708	42.1458	18.3542	17.7917	21.7083	33.7708	21.6458	17.75	22.8958	55.9375	17.0625	43.8333	35.875	37.9792	51.9375	46.7083	33.6042	35.9167	26.7083	37.1458	15.6875	52.0833	41.875	33.6875	19.8958	24.8958	47.6667	46.1875	36.6875	44.5417	37.2083	37.9167	48.875	26.4375	62.4792	42.3542	31.6875	47.7917	41.25	42.2292
35.125	30.9583	30.4583	38.5	35.125	43.7083	37.2083	45.0417	36.9583	37.625	50.625	37.875	23.0833	21.2917	27.2083	40.2083	22.0417	21.9167	32.9167	46.7917	20.0833	34.4167	41.9167	43.4167	39.375	59.6667	44.4167	36.0833	25.375	43.7083	20.75	38.8333	39.4167	28.5	24.5833	24.25	39.4583	56.0417	35.5417	34.7083	37.7083	45.9583	39.0833	22.1667	42.875	47.8333	27.3333	62.4167	33.9167	36.9583
32.9167	30.4167	26.25	30.1667	25.5833	33.7917	27.9583	41.9167	24.625	25.0833	49.625	30.8333	25.625	27.1667	22.0833	37.7917	20.7083	25	40.9583	19.9583	24.375	30.375	25.6667	47.5	28.0833	37.7083	33.4583	24	24.5833	34.875	18.125	30.125	28.25	22.2083	23.7917	26.75	31.0833	47.625	35.125	25.4583	34.5	50.4167	34.875	22.0833	31.625	54.2917	22.2083	65.75	31.25	52.7917
42.7917	32.6667	18.3333	33.2917	35.5	40.5	26.9167	60.7917	10.2917	21.1667	65.25	34.7083	25.7917	26.4167	13.9583	33.375	22.7917	30.4167	25.8333	21.25	21.3333	36.1667	26.2917	32	36.7917	45.2083	28.6667	25	20.2083	32.5833	20	34.4583	38.0833	28.2917	23.375	19.625	25.8333	38.6667	42.25	26.875	46.75	45.9167	29.9167	18	33.3333	35.625	23.3333	66.25	35.2917	57.6667
49.5417	32.7917	23.1667	36.25	37.25	45.75	29.1667	77.7917	17.5417	27.0417	58.8333	43.875	18.25	21.7083	20.2083	43.9583	23.5833	17.5417	20.4167	29.25	20.3333	43.4583	20.9167	40.1667	50.0833	47	25	29.0417	33.6667	51.625	13.25	46.5	47.2083	34.5833	20.25	18	22.6667	60.2083	43.125	33	46.0833	55.0833	32.125	24.75	46.5	55.0833	51.5833	71.6667	40.0417	55.125
63.0417	46.1667	28.1667	50.0417	57.2083	40.3333	41.1667	78.25	17.5	42.5833	63.125	55.2917	34.5	24.7083	26.7083	45	21.5	25.25	15.75	18.2917	22	66.125	29.5	39.7083	58.4167	26.1667	27.0833	39.6667	45.1667	47.4167	21.0417	54.2917	52.7083	42.0417	26.5833	27.875	38.0417	63.6667	43.125	31.2083	27.2917	50.6667	42.375	53.875	57.6667	64.4583	58.5833	55.6667	45.2083	59.2083
60.8333	53.125	41.9583	65.9583	52.6667	29.5833	51.2917	66.6667	21.0833	28.5417	50.5833	66.25	45.2083	31.625	36.1667	38.875	29.0833	34.625	16.625	27.625	19.9583	62.6667	50.3333	41.7083	48.8333	26	34.5833	60.125	45.7083	47	30.0417	62	50.7083	61.7917	32	25.4583	49.5833	61	39.5	35.9167	20.8333	45.2083	51.9583	51.5	52.5	69.6667	93.7083	39.75	56.75	51.75
59.9167	42.125	33.2083	56.3333	46.75	31.5	68.2083	59.0833	23	35.25	52.9583	58.375	59.5	37.9167	40.9167	47.1667	30.125	47.8333	21.4583	47.5	24.875	52.8333	66.0833	43	56.5	26.5417	37.5	53.75	54.5417	36.5417	37.5417	74.75	63.125	51	27.1667	28.0417	68.7917	61.4583	39.7083	37.6667	28	42.8333	40.7083	51.2083	69.875	61.4583	62.5	35.9583	51.0833	44.5833
57.3333	40.9167	30.4583	48.9167	42.125	35.625	53.8333	61.4167	26	41.9167	56.6667	61.25	34.9167	27.7917	32.4167	49.6667	30.0417	32.5833	26.125	34.8333	20.5417	51.4167	57.5833	68.2917	52.875	41.875	25.9167	47.375	34.7083	57.875	34.7083	55.9583	61.9583	39.875	25.2083	39.75	77.4583	52.625	36.4583	43.4583	26.125	32.6667	46.5833	36.2083	61.4167	53	54.125	28.3333	40.4583	49.1667
40.375	30.25	25.9167	41.75	34.3333	38.375	50.125	57	25.4167	32.4167	45.9583	34.2917	67	38.4583	34.9583	46.0833	28.5833	44.0833	26.3333	25.4583	22.4167	37.0833	64.7917	49.1667	43.9167	38.7083	32.625	48.2917	37.5	48	47.5417	36.7083	43.4167	42.7083	31.875	42.4583	68.6667	28.7917	40.625	44.5	18.1667	55.625	27.7917	25.5	38.9583	30.9583	33.1667	38.4583	33.7917	40.3333
33.75	29.5417	21.25	33.5	30.375	33.25	35.875	61.3333	26.4167	29.7083	46.5833	31.7083	50.2917	36.125	48.25	27.4167	38.0417	46.7917	32.5417	29.5	21.0417	30.5833	45.8333	26.25	31.7917	46.375	30.8333	40.2917	25	31.7917	49.0833	32.6667	30.625	45.2083	30.9583	42.7083	48.9167	29.875	33.1667	41.125	25.625	39.625	31.0417	29.3333	30.5417	37.375	25.7917	62.6667	32.5	41.3333
39.5417	40.0833	31.4583	32	52.7917	35.4583	29.375	63.125	35.5	34.5	43.75	45.5	52.4583	46.75	40.3333	31.5	29.25	48.875	31.5	38.8333	22.9583	34	28.5	23.6667	39	30.75	42.2083	35.625	24.3333	28.5	51.75	43.875	40.25	43.25	39.2083	41.625	36.3333	35.5417	37.625	26.875	30.625	39.0833	48.5417	34.4583	36.0833	52.9583	35.0833	47.9167	36.8333	38.5417
55.6667	52.9167	43.4583	55.25	53.5	37.2083	28.0417	38.9167	35.375	35.7083	29.7083	56	34.125	37.7083	34.5	33.0417	29.8333	31.9167	34.375	41.3333	28.3333	48.4167	27.4583	26.2083	51	35.5833	46.2917	29.2083	26.7083	40.8333	33.2083	58.375	58.4583	30.2083	40.9167	46.4167	42.7917	47.125	42.2083	36	36.0417	38.5417	55.6667	35.7917	55.875	60.625	41.2917	39.1667	44	29.4583
65.2431	70.7847	58.8958	57.4167	52.625	46	48.9236	37.7153	29.5833	53.0972	28.1528	60.7986	32.5903	41.3403	39.3819	37.5694	35.6597	31.9306	33.6319	37.0417	25.9028	51.0278	38.9722	37.1111	42.6458	41.1944	46.2361	34.6667	32.3194	41.125	27.3542	52.2431	49.2986	33.2361	47.9444	36.6736	44.75	57.2153	45.2292	42.9653	34.4444	35.5833	73.7222	35.3542	50.4375	56.8125	60.5556	42.1528	51.1944	30.3403
45.4861	58.4653	50.7708	66.625	56.7708	47.5625	70.9306	39.8681	29.6458	33.8194	36.8681	62.6389	22.6389	27.7431	42.4097	42.8472	37.2153	28.5278	32.7639	27	19.5139	43.9931	67.7986	45.1389	42.5208	50.8264	37.3681	54.6875	33.5972	57.4375	17.8542	66.1319	54.5972	43.8472	23.8889	30.7431	44.4583	56.5556	48.0417	45.4097	31.4722	65.0625	57.2153	53.3125	53.8125	53.8958	79.8819	51.7222	45.1597	39.8472
49.1042	48.7917	27.7083	54.2917	46.0417	45.0208	62.5625	51.875	21.8125	35.0625	45.0625	45.2917	28.6667	44.875	38.6667	43.2917	40.9583	34.2708	28.3333	21.6667	13.7917	44.9583	66.4792	47.5833	46.0833	48.9583	23	47.0625	44.875	52.3542	23.3542	42.1667	46.9167	52.6667	29.25	38.125	42.3958	43.4792	52.1875	43.8542	30.1875	44.625	31.6458	42.2917	46.5417	60.4167	51.4583	46.3333	48.3125	43.625
33.375	28.875	20.8333	25.375	29.5417	48.6667	46.5417	54.4583	23.5417	27.625	60.5	28.2917	45.9167	50.7917	34.1667	45.875	38.6667	48.9583	26.125	21.6667	17.8333	26.5417	62.2917	41.6667	37.25	52.375	25.5833	48.0417	37.1667	52.8333	35.3333	29.875	33.9167	50.375	33.2917	56.6667	56.8333	22.4583	58.8333	46.4167	25.6667	49.625	24.6667	30.6667	29.125	47.8333	29.7917	45.2083	28.4167	48.5417
39.9583	38.4167	32.125	35.4167	35.4583	54.0833	29.375	46.1667	27.7917	28.6667	39.9583	32.7917	39.375	59.9583	26.7083	37.125	38.2917	41.625	24.9583	31.8333	22	38	40.0417	33.4167	50.1667	52.3333	34.5	30.5	34.4167	37.25	32.625	44.8333	40.5	32.4583	54.25	52.7917	64.375	37.5	52.125	40.75	24.9583	39.75	44.875	38.75	40.8333	49.9167	40.4583	34.625	38.125	47.5
60.75	60.4167	58.25	71.4583	52.375	61.25	39.0833	57.5	27.4583	40.3333	50.6667	63.5	33.0417	49.2917	23.7083	45.4583	35.125	37.0833	32.4583	28.4167	29.9167	53.6667	42.3333	48	50.8333	49.9167	26.5417	34.5833	33.0417	51.125	29.9167	58.625	53.1667	32.125	66.7083	38.3333	45.1667	47.2083	58.0833	45.5833	26.0833	36.5	57.0833	37.125	54.9167	57.3333	61.375	43.7083	65.7083	49.4583
40.5833	38.7917	23.25	41.125	40.8333	64	47.125	35.3333	23.6667	28.0417	33.6667	35	25.6667	31.4167	19.4583	53.0833	29.875	26.5417	45.75	23.0833	30.6667	36.25	40.4167	49.375	47.7083	48.9583	24.25	33.75	48.25	48.75	21.5	31.8333	42.25	29.6667	36.3333	36.5833	38.0417	29.2083	58.6667	46.3333	27	25.4167	37.4167	37.5	33.6667	35.6667	46.9583	35.3333	37.75	31.5833
33.6667	40.7083	23.0417	28.5	36.875	51.1667	42.0833	52.5833	24.875	25.0417	42.125	33	12.125	13	12.75	41	21.5833	13.0417	34.9167	23.4167	23.875	33.5833	39.0417	46.5833	38.1667	45.9167	18.3333	38.6667	34.9167	55.4167	14.125	34	35.0833	36.125	14.9583	18.375	34.6667	30.2083	43.375	43.2917	39.2083	23.8333	41.9583	29.4167	37.75	44.4583	33.0417	39.0833	34.375	32.9583
49.3542	37.7292	22.625	33.7708	39.3125	50.8542	55.0208	47.1875	26	31.1667	41.8333	55.7292	19.3958	19	15.0417	50.9583	22.6875	17.625	20.4375	28.5625	20.5833	44.7917	52.2292	42.5	48.2083	35.0417	30.4583	57.5208	27.7708	50.8958	15.5208	58.1875	61.75	47.5833	23.9375	20.7083	42.2292	48.5417	51.5625	44.4583	32.6458	39.8958	38.4167	35.6042	59.8958	59.5625	52.1667	37.7917	48.6042	43.75
61.5417	47.875	26.75	61.25	43.875	49.25	44.6667	40.0417	25	42.5	36.0833	58.8333	17.875	20.8333	15.8333	49.6667	24.875	18.75	19.2083	29.5417	30.375	59.875	35.7917	46.2083	47.25	36.5417	33.2917	41.9583	27.9167	50.0833	14.5	69.8333	46.5833	33.4583	22.2917	22.9583	35.125	57.5833	52.7083	49.875	18	45.7083	46.375	33.7917	67.7083	50.7083	39.9167	26.75	64.4167	40.2083
65.9167	62.3333	57.7083	71.1667	63.6667	58.5	29.5	39.6667	26.5417	40.4167	38.0833	52.7917	23.5	22	18.8333	38.5417	24.8333	22.375	28.5417	41.5	25.6667	71.2083	31.0417	35.75	44.0833	43.5417	36.5833	23	24.1667	50.2917	19.4167	45.375	39.7083	20.125	22.375	30	29.125	50.875	60.5417	48.75	17.0833	31.8333	62.375	31.2083	45.875	54.1667	31.9583	24.7083	66.25	32.625
36.2083	43.75	17.125	48.125	24.625	57.25	37.2083	29.875	24.0833	30.5	26.2083	28.9583	35.7083	41.875	36.4167	41.875	29	32.6667	26.7917	28.7917	19.9583	31.6667	40.2083	34.0417	42.2083	40.6667	21.5833	38.3333	24.0833	43.125	23.7083	36.2917	43.375	34.2917	47.0833	34.25	46.2083	24.875	65.7917	40.375	20.5417	32.6667	30.4167	23.6667	35.75	53.0833	30.0833	38.5833	39.9583	23.3333
32.0625	33.5833	20.3333	25.8958	34.625	48.7292	16.0625	35.3125	30.7917	28.6875	41.8958	32.1042	57.7708	63.6667	50.5208	50.9167	33.3333	53.5833	28.6458	29.2917	14.1042	28.4167	19.1458	23.4167	29.8125	45.0417	18.6875	13.2917	19.9167	47.625	34.7917	24.1458	31.8958	17.125	45.625	53.5208	31.1042	27.7292	50.8958	29.1042	22.7708	37.2083	33.5	30.2083	29.9583	47.7292	32.7917	33.125	30.1458	31.1875
37.375	41.6667	26.375	36.4167	38.75	33.125	32.0417	34.9167	35.2083	36.1667	31.5	36.4583	41.9583	58.0417	35	27.375	41.2083	49.875	38.9167	32.125	21.1667	32.7083	37.9583	13.3333	35	36.2083	35	38.125	18.1667	28.75	41.3333	40.5	41.125	27.9583	51.0417	56.5833	43.4167	37.0417	43.2083	18.3333	23.25	39.7083	36.6667	20.625	33.8333	42.8333	29.2083	31.75	38.8333	29.75
47.1667	57.0417	33	33.4583	42.125	39.1667	26	37.5833	35.7083	50.5	32.5833	32.25	40.5417	50.5417	15	26.4167	42.0417	39.875	34.2083	27.0417	26.25	38.7083	27.5	23.0417	35.625	30.25	26.7083	22.1667	38.2083	35	32.7083	49.6667	52.7083	18.8333	68.5	46.0833	30.4583	46.9167	46.4167	37.4167	33	28.625	48.3333	28.4583	37	52.7083	40.5417	53.8333	48.4583	32.25
49.7083	45	23.4167	27.625	39.9583	57.4583	42.8333	35.4167	20.1667	31	35.875	33.875	38.4167	37.5833	17.9167	44.75	40.2917	34	33.2083	29.875	20.7083	43.6667	27.4167	39.9167	44.75	42.625	20.7083	29.625	35.875	42.4583	28.25	37.4167	52.875	22.875	40.5	40.4167	31.125	46.3333	50.75	41.25	37.8333	43.875	34.0417	30.4583	39.5417	39.8333	34.5833	64.125	68.2917	35.3333
36.2917	52.2083	28.1667	25.4167	40.7083	56.9583	27.4167	28.4583	26.9167	32.5417	29.25	33.25	23.9583	33.4583	26.625	38.0833	25.125	24.8333	34.7917	34.3333	31.0417	33.2083	24.5	32.3333	38.4583	43	20.9583	21.875	32.0833	36.625	22.5417	31.2083	39	23.9583	43.0417	34.5	35.5417	35.4167	57.2083	31.25	36.4167	46.2083	36.2083	30.7917	31.0833	47.5417	29.5	57.9167	37.0417	28.25
49.9583	62.3333	39.5	37.125	45.5417	54.0417	21.6667	36.7917	28.4167	44.1667	28.0417	36.0833	27.25	31.4583	24.25	45.8333	25.875	27.0417	28.8333	37.5833	33.875	45.625	18	32.8333	57.1667	41.0833	21.9583	20.875	32.0417	34.5	20.5833	55.125	55.75	18.8333	36.625	35.2083	30.75	62.2917	61.4167	28.5833	27.7083	37.4167	59.4583	34.1667	48.9167	42.4583	35.25	45.5833	48.625	31.6667
63.4167	56.4583	26.875	52.375	83.25	51.75	19.75	34.5833	32.2083	46.125	54.2917	63.7917	28.1667	33	19.25	32.6667	32.5833	30.2917	33.0417	37.5833	32.1667	55.5833	18.0833	19.2917	52.2083	47.2083	32.7917	18.8333	17.4167	48	21.7083	51	36.125	18.3333	39	37.6667	31.1667	59.4583	50.25	45.625	25.7083	49.5417	56.5417	17.8333	47.0417	48.0417	25.1667	39.2917	57.9583	41.2917
60.5625	55.5	40.1042	42.0417	33.8958	56.5417	26.1458	45.5625	28.5417	45.7292	57	47.7292	19.7708	23.3125	23.2292	36.0625	32.6667	21.0833	34.0625	44.5	25.2708	50.4375	23.3333	28.9583	21.7708	45.7083	70.6042	24.1042	19.5	40.3125	18.4583	43.75	20.0625	22.1875	27.0833	42.8542	26.9792	47.2917	45.0833	43.8125	24.9792	52.3958	51.9167	17.4792	49.6667	51.1458	17.7292	37.6042	46.4167	46
47.8542	51	53.0625	53.625	49.8125	46.8542	23.75	50.2292	35.3125	35.3125	50.6458	54.2708	35.2708	43.4167	20.9375	31.7917	34.1458	34.0833	39.2292	42.3542	21.1458	43.5833	20.4583	26	58.7292	42.2292	51.1042	20.3125	19.0625	35.2917	31.125	50.625	32.6458	22.3333	53.6042	41.5	22.7708	42.3333	33.6042	30.0417	31.5833	47.2708	55.7292	16.3125	64.2917	35.3125	21.5208	34.5833	29.625	46.125
49.4583	36.4167	30.8333	30.2083	34.2917	42.5	13.75	50.0417	17	26.4167	45.5	37.875	31.6667	35.0417	25.2083	25.9583	21.4167	29.7917	35.375	27.3333	15.2917	47.9583	18.6667	21.5417	56.6667	41.0833	21.6667	15.2083	15.3333	30.0833	25.875	41.3333	36.375	20.0417	47.4167	29.0833	22.75	37.2917	41.0833	23.625	37.875	39.5	35.6667	16.5833	48.4583	44	24.0833	58.25	38.25	38.8333
22.5	24.1042	17.5	25.0833	24.3542	56.4583	22.4375	27.4583	17.5208	21.7708	28	23.625	18.1875	18.4167	25.0833	35.625	25	17.5	27.2083	43.3958	19.8958	22.125	19.0417	27.3958	24.3125	33.5833	21.9375	20.9792	28.75	35.0417	16.3333	24.25	25.2708	19.1875	20.1042	19.8125	22.0417	25.9792	43.0833	27.9375	32.4375	38.4792	18.8958	26.3125	25.3333	31.1667	26	26.8958	20.4167	27.0833
32.3333	31.4583	18.625	29.4167	26.375	45.5833	27.2083	32.1667	24.8333	23.0833	32.375	25.125	16.75	20.1667	15.0417	34.4167	32.6667	19	29.9583	47.5	21.1667	28.8333	29.625	31.125	39.9167	32.7083	24.6667	32.75	34.4583	35.4583	17.0833	34.1667	35.375	31.9583	23.75	21.5417	26.9583	42.0833	40.0833	34.2083	22.25	45.875	27	28.4583	30.6667	54.2083	29.875	37.2083	34.7917	32.6667
52.5417	48.5833	33.9583	39.2708	37.5833	54.3125	34.8125	36.5625	28.0625	31.8542	34.1875	41.7708	16.8125	21.3542	20.4583	48.1875	33.4792	20.3333	37.125	43.8958	20.2917	46.6458	30.6875	35.7708	57.0833	40.4792	51.0208	33.5	34.4167	41.8125	16.3542	40.6458	48.125	33.9375	21.2917	16.1875	31.1875	52.25	51.125	36.0833	26.375	44.4583	47.125	31.0208	50.625	62.9375	33.3125	48.9583	55.7917	37.2917
71.0417	71.8125	56.2917	65.6458	65.7083	76.0208	44.6875	48.6042	30.7292	33.3125	61.25	68.6875	21.625	21.7917	20.1875	53.2083	31.0833	18.4167	41	40.4375	22.8958	69.1042	39.2917	39.1042	56.3958	46.7917	51.9375	37.375	41.4167	58.875	13.875	58.5417	56.6042	34.75	29.0833	16.8333	32.9167	71.1042	71.875	38.6667	42.5	58.3958	77.0417	40.625	68.9167	75.1042	55.4375	69.1667	74.5	52.9167
95.8333	74.0417	43.375	81.5625	95.1042	101.646	59.3542	78.9375	26.4375	44.1042	63.8542	77.9167	38.625	38.7708	21.3542	67.1667	29.3125	37.5625	51.6458	36.2083	27.8958	100.167	55.3542	56.2083	72.1458	68.6875	27.6875	69.8333	40.2917	74.4375	24.0208	73.5625	73.5	56.7083	39.2917	27.0417	41.8125	86.125	90.2708	57.8125	40.6875	47.3542	55.5417	35.7708	74.9792	66.4583	72.5625	94.3542	88.9583	55.7708
109.521	65.7292	34.8542	47.2083	49.4583	124.292	42.625	71.1458	28.7292	37.8333	73.3958	81.4792	61	45.4375	17.7708	52.0417	24.0833	48.5208	49.7708	54.8333	35.0833	116.688	54.1875	48.0417	99.1667	59.2292	44.2917	45.9792	39.3125	72.5	50.0833	88.6042	82.2083	29.1667	42.2917	35.7708	56.8958	95.3333	98.9583	56.1875	41.4167	41.5417	51.1875	64.5	107.625	82.5833	84.5833	81.6667	114.771	64.9167
111.875	63.0625	46.5625	36.7708	39	113.125	43.8958	75.0208	40.9583	36.75	77.375	61.1042	60.7083	42.4375	22.3125	40.7917	28.2917	43.7708	36.7292	55.3958	28.1042	124.104	27.5	31.4792	94.2083	61.0208	60.3542	25.5208	44.2917	66.3333	54.6042	77.3333	77.4375	27.3542	35.4167	35.2708	25.9792	87.9167	101.375	56.3542	30.0833	55.2917	48.125	41.3542	93.4375	86.4583	49.2292	67.6875	115.062	85.125
100.521	66.4375	51.8333	72.625	55.2708	107.854	56.2083	85.4375	59.2917	39.1875	66.2708	59.0208	40.8958	50.5417	26.8542	49.8958	33.0208	46.9583	38.4167	49.1458	25.1458	102.646	42.375	49.7292	49.6458	57.5208	60.0625	48.6875	30.5625	41.6667	31.1667	51.4792	48.25	42.9167	46.2083	30.0625	43.4167	68.3333	76.5208	37.3542	18.7292	53.5625	71.5	36.125	64.875	59.5417	42.9167	67.625	73.75	71.0625
64.7917	87.1875	68.9583	58.6042	63.5625	97.5417	45.2083	44.1667	50.0833	30.625	32.375	58.4792	47.4167	36.125	27.4583	50.0208	32	41.6458	44.1875	46.4375	19.8542	76.5833	36.1667	45.8958	48.75	50.3125	32.3958	40.25	32.9792	49.7917	31.5	48.2917	43.7083	37.125	33.1667	38.2708	51.75	48.0208	58.5625	47.2083	21.75	33.7083	66.1042	32.5417	51.5625	39.2292	39.125	93.6875	50.2917	35.875
31.25	17.0417	12.3333	28.7917	23.2083	59.5833	48.5	19.7917	17.5417	25.25	23.75	27.125	36.875	38.4167	14.2083	47.9583	28.7083	37.6667	43.4167	24.2083	20.125	26.0417	30.8333	50	31.625	52.5833	20.625	35.0833	33.4583	52.25	37.875	28.75	32.625	32.375	46	33.9167	39.0417	26.9583	27.1667	48.9583	26.9583	30.6667	14.5	32.0417	33.875	23.125	32.75	16.75	17.5	26.2083
54.75	25.4583	15.5417	24.5	28.3333	32.5833	27.2917	25.4167	19.5833	20.625	30.6667	27.375	29.125	34.7083	13.875	34.5833	40.9167	31	33.625	23.25	30.9583	54.5833	20.2083	28.7917	50.4583	29.1667	22.0417	23.875	29.875	26.4167	26.7917	24.7083	38.625	22.25	36.3333	24.6667	26.5	74.7083	34.25	28.1667	19.7917	39.875	21.5	27.6667	38.25	63.7083	27.2917	19.75	59.0833	33.2083
40.375	30.5	18.3333	25.0417	27.625	62.7917	30.3333	29.875	25.5417	20.1667	37.2083	29	25.75	27.875	21.9583	54.9167	34.8333	26.9583	42.7083	30.2917	34.125	37.25	30.4583	44.7917	34.6667	51.8333	30.0833	31.3333	36.25	47.875	28.8333	23.5417	26.4583	30.875	30.375	25.9167	30.7917	40.5	57	43.5833	24.6667	48.8333	21.8333	27.125	28.0833	52.375	28.3333	25.7917	55.375	30.125
52.5417	50.5	30.2083	48.9167	42.7083	65.125	29.0833	25.125	32.0833	25.75	35.7083	45.2083	35.5833	39	26.2917	49.2083	42.25	38.7083	54.6667	38.3333	45.2083	50.0833	29.7083	32	50.7917	56.6667	43.5417	29.75	43.5833	45.25	37.2917	35.7083	40.7917	27.25	44.625	30.625	36.5833	38.8333	54.8333	36.4167	30.2083	40.5	45.1667	34.9583	44.7917	56.375	44.5417	26.9583	62.2083	36.75
59.75	69.9375	63.0833	61.1458	59.2083	81.25	33.5625	25.9792	42.9792	36.5208	28.8333	64.5833	35.7083	37.9792	21.5625	54.25	35.9583	37.6458	48.0208	42.0833	51.4167	57.8333	33.1042	36.2708	52.2917	53.5	55.0625	30.5208	42.8958	40.875	34.25	51.8333	59.75	29.0208	48.2917	27.875	39.125	58.25	55.4792	36.6042	23.4583	43.3542	71.7917	43.5	64.0417	66.875	64.1667	37.1042	73.8542	28.5208
63.25	101.958	80.9167	88.6042	79.4583	88.4167	37.1042	34.2292	50.4792	40.6875	38.8958	70.3958	37.1042	41.1042	16.75	48.9375	37.6667	39.2708	47.875	52.7917	44.8125	63	27.4792	33.8958	48.125	60.2292	58.7708	28.0625	37.6042	47.375	34.4167	59.5833	53	24.9583	54.625	32.5417	44.375	69.5625	58.0417	42.7292	17.1667	46.6667	89.4792	29.6875	59.625	80.7292	50.875	47.0833	80.5	46.8958
68.0417	148.292	82.5833	76.5417	103.833	64.5	27.0833	46.4583	20.625	46.4167	47.75	83.9167	38.7917	46.5417	21.9167	35.375	41.3333	41.0417	53.375	29.7083	43.5	64.8333	20.0833	24.0417	58.5	78.25	29.4167	25.1667	38.6667	63.7083	34.6667	63.5833	44.7083	23.7083	61.0417	42.0417	24.4583	70.2917	46.0417	30	24.8333	53.2083	102.875	25.7083	68.375	103.25	44.2083	57.4583	90.4167	51.9167
130.354	73.9375	24.625	32.4167	45.375	45.25	29.3958	32.9583	26.375	31.9583	42	68.125	41.9167	53.3958	18.5833	28.3125	45.7292	46.1667	65.0417	52.6875	55.625	127.854	22.0625	23.375	101.667	75.1458	31.0833	26.0208	28.9792	27.7917	35.8333	65.25	47.5	26.5208	63.3125	38.9375	20	42.8542	43.75	23.4792	32.3958	57.7917	33.7917	44.4583	85.875	87.1458	53.625	47.9792	110.771	54.0208
122.667	92.25	26.7083	54.625	56.7917	57.7917	38.0417	35.3333	40.1667	34.2083	36.9167	59.7083	51.5417	67.875	20.6667	41.7083	41.375	66.3333	42.875	67.125	58.2083	114.167	32.375	37	72.7083	55.5833	51.3333	41.9167	49.125	36	44.4583	46.9583	54.9167	39.0833	78.4583	37.875	26.875	56.5417	77.9167	35.5833	29.9583	56.0833	42.4167	36.7083	59.4583	67	45.2917	53.9167	145.542	52.0417
161	140.5	77.7083	76.875	106.583	73.1667	48.6667	54.3333	60	27.2917	43.4167	97.9167	44.0833	54.9167	30.3333	57.6667	28.9167	46.7917	44.875	53.7917	70.375	131.458	42.4583	47.0417	92.25	53.0417	49.0833	42.3333	49.4167	60.75	35.7917	61.7917	68.5	38.7083	71.125	32.6667	48.625	59.125	82.125	50.5833	26.375	55.5	120.833	47.625	85.9167	63.4583	72.9167	49.625	137.25	44.375
87.125	48.5417	21.9583	79.7083	70.4583	103.25	67.375	40.0417	31.0417	29.5833	47.7083	83.125	33	36.5417	40.7083	86.75	38.125	32.7083	49.5833	30.25	61.7083	97.9583	53.875	61.5417	102.708	70.9583	36.2083	55.2917	64.8333	92.2083	32.625	80.25	88.5	63.5	52.5	41.8333	58.1667	51.9583	77.1667	65.5833	17.5417	57.3333	45.4167	74.0417	84.0417	58.0833	75	81.5833	72.5	42.3333
77.5417	77.3333	48.8333	60.5833	80.0833	145.875	92.625	30.6667	32.1667	27.5	34	74.4167	40.3333	51.4167	49.5417	144	48.8333	41.5833	56.3333	33.9583	54.9583	71.1667	75.4583	70.9583	71.9167	76.5	56.5833	75.5833	86.5	92.4583	38.5833	58.2917	58.9583	67.25	56.375	56.0417	69.3333	55.875	68.9167	76.625	19.125	53.1667	77.3333	103.292	71.0833	63.0833	120.042	37.375	95.5417	36.125
113.167	124	84.5417	85.125	100.417	101.25	73.9583	34.75	57.5417	55.25	29.4167	82	58.125	72.0833	36.625	75.2917	50.4167	56.8333	58.2083	39.6667	38.8333	111.792	62.0417	66.0417	93.4583	79	59.4583	70.0833	93.8333	73.3333	49.7917	66	72.375	58.125	58.2917	53.6667	73.3333	59.625	76.4583	78.9583	22.2083	48.8333	124.125	80.5	76.2917	71.2917	123.833	17.4167	142.458	31.3333
107.542	156.583	116.25	98.0417	126	52.7083	39.9583	41.8333	92.7083	44.5417	28.7917	95.3333	57.1667	77.0833	31.0417	81.6667	52.25	58.5833	62.875	60.6667	32.7917	131.208	36.1667	67.2917	89.6667	175.292	47.75	30.625	49.7083	81.5833	41.9583	72.0417	71.5833	27.2083	66.875	47.875	51.5417	91.8333	70.0417	106.083	24.9167	55.0833	128.875	41.4583	86.625	79.8333	58.25	29.0417	143.125	32.9583
148.708	134.312	119.729	79.2292	185.958	38.8333	43.4583	51.4167	57.2292	31.9583	51.4167	114.479	45.9375	51.3333	33.4583	59.6875	52.8542	50.5625	81	56.875	23.6667	162.458	51.8542	55.3542	111.188	80.0833	55.5625	42.3958	73.6875	87.5833	34.5833	67.7708	76.7292	41.2708	38.1875	43	52.0417	103.604	89.5625	94.1458	29.2708	56.7292	151.292	41.4375	98.3958	88.4583	64.3125	42.1667	127	44.1875
151.708	98.5	40.4583	86.2083	121.833	49	69.0833	56.1667	30.9167	25.7917	54.4167	142.458	49.5833	56.9167	31	81.2917	76.125	50.75	38.3333	18.625	21.1667	149.208	45.5417	60.125	140.667	39.25	26	55.875	93.75	107	37.875	91	112.667	53.2917	45.9167	40.7917	57.2083	83.125	95.2083	61.125	25.6667	51.0417	73.0417	88.5	127.333	78.25	96.8333	56.6667	124.333	50.0833
81.6667	53.2917	45.3333	57.2083	48.5417	66.375	59.25	59.625	53.5417	22.1667	50.3333	72.75	38.5417	44.7083	26	74.5833	38.25	40.5417	30.75	27.5417	17.7083	82.75	36.125	62.3333	87.9583	38.5833	71.9583	45.6667	67.8333	73.125	31.1667	84.3333	95.6667	37.6667	42.75	41.5417	29.75	83.0417	77.875	42.625	20.3333	39.875	54.0833	51.75	93.0833	110.083	63.9167	89.4167	131.875	54.75
97.625	70.2083	57.125	83.0417	113.792	45.25	41.7083	26.7917	52.75	29.8333	29.5833	107.875	36.375	37.7917	36	46.6667	43.4583	38.2083	41	61.5	17.25	130.667	35.2083	33.5417	58.5833	53.5833	97.625	30.0417	29.9583	40.25	29.875	60.6667	49.9583	27.9167	34.7083	37.2917	35.75	76.125	59	30.375	20.9167	49.9583	62.875	28.7083	68.2083	58.5833	49.9167	33.9167	101.792	32.125
29.5833	63.6667	37.875	25.625	32.0833	23.9167	38.9167	34.9583	33.5833	43	43.2917	23.7083	47.875	46.7917	35.75	20.875	45.2083	44.875	46.3333	49.75	17.625	34.9167	34.9167	20.5	21.5833	45.5	22.1667	35.375	23.4583	28.5833	30.4583	20.3333	18.5417	33.875	38.7083	45.6667	44.5417	18.4167	33.9583	48.5833	35.125	50.6667	55.4167	22.25	23.9167	38.4583	19.4167	55.4583	21.625	43.5417
25.4167	27.6667	17.1667	29.4583	31.9167	25.4167	24.5	25	23.25	44.5417	19.5417	25.875	47.5417	56.7083	28.8333	38.75	22.25	47.25	26	23.7083	20.2083	20.9167	22.25	31.375	33.625	29.2083	22.5833	23.25	39.1667	24.3333	42.375	36.2083	35.8333	23.75	80.9583	55.25	26.3333	24.25	35.0417	24.875	44.3333	53.7083	27.0417	37	30.9583	29.4167	36.125	53.7083	30.7917	21.2917
28.375	40.8333	33	27.5417	40.6667	45.375	39.5	12.9167	39.7917	37.4583	16.1667	32	38.2917	40	24.0417	40.9583	19.4167	33.3333	21.875	44.75	28.875	23.125	39.1667	35.75	36.125	26.3333	27.5833	41.7083	41.5417	33.4583	33.2917	35.9167	33.5833	40.7917	48.4167	30.9167	35.25	29.5417	37.5417	35.8333	29.4583	49.0833	39.2083	38.2917	32	26.375	35.4583	23.5833	25.4167	18.125
52.6458	73.3958	52.3958	46.8333	53.3542	16.2083	32.1042	16	37.4167	32.8958	16.2708	47.5625	30.1875	34.9167	32.125	64.7292	24.8125	29.7083	25.5	39.5	33.5417	49.7917	50.3542	46.5417	53.0833	43.1667	34.0625	35.9167	45.2917	38.75	30.625	52.5208	51.6042	27.5208	44.9167	36.5417	54.25	75.0833	51.5208	47.4583	24.3333	48.1875	61.6667	45.1458	51.0417	43.5417	56.2708	38.0417	44.8125	17.8333
70.375	67.9167	26.1667	51.2917	65.375	27.9167	37.875	32.25	28.5417	34.9167	40.2083	52.375	26.4167	33.5417	30.9167	63.6667	44.5	27.4167	22.1667	40.2917	43.2917	58.75	33.9167	41	72.2917	24.2083	30.5833	36.2917	62.5417	31.5417	30.1667	57.125	70.75	35.25	42.6667	39.4583	62.9167	60.3333	39.0417	42.0417	22.75	50.7083	40.9583	49.375	67.75	32.1667	49.4583	22.875	29.0417	35.125
80.5417	57.6667	40.4583	51.5417	67.125	35.3333	51.7083	48.0417	44.0833	30.9167	55.4583	69.0833	23.0417	26.4583	32.7917	71.25	33.2083	25	27.2917	44.7083	32.75	64.625	44.875	58.125	83.2083	37.375	55.4583	45.25	52.7083	49.7917	26.7917	42.8333	61.7917	43	28.3333	29	41.375	65.7917	37.8333	41.2917	28.125	65.4167	63.5417	36.1667	72.2083	52.625	47.125	35.0833	41.0417	48.5833
82.2083	96.7917	61.9167	71.9583	96.5	50.9583	45.5417	57.7083	46.5	71.9167	52.9583	79.3333	32.875	34.25	34.3333	53.6667	38.625	34.125	34.0833	68.2917	37.125	86.2083	40.5	51.9167	61.2917	48.5833	56.5833	40.9583	49.4167	55.5	35.9583	61.5833	68.4583	31.0417	37.3333	34.5417	49.2917	63.5	58.9583	43.4167	39.6667	55.3333	126.083	56.0833	65.6667	65.0833	72.6667	94.9583	65.0417	51.4167
101.917	149.917	148.271	108.5	116.542	65.375	43.3542	50.6875	51.625	68.9167	50.9583	108.062	36.8333	38.6042	25.0833	61.4375	49.1042	39.5208	38.7708	72.6458	43.7292	116.229	39.4167	44.1875	89.8542	60.0208	56.9792	31.3125	55.0625	55.4167	40.2708	92.9583	78.2917	33.5833	44.9792	38.375	49.8125	86.5	66.0417	48.9792	40.3542	51.6875	146.667	52.4375	88.3542	72.2917	76.0625	79.75	100.917	45.8542
119.042	207.417	201.042	120.75	164.667	56.375	38.125	31.3333	35.75	71.0417	36.25	141.292	38.5	38.75	20.8333	59.2083	39.7917	39.875	45.375	83.8333	47	123.375	19.875	39.125	76.3333	69.75	24.25	23.8333	41.8333	43.75	40.6667	89.7917	83.6667	19.2083	45.4167	46.375	35.875	110.417	68.5417	41.1667	40.875	51.625	206.333	34.9583	118.5	76	52.9167	46.9583	85.4167	28.7083
161	117.5	28.2083	82.4583	96.0417	58.8333	31.4583	31.8333	41.1667	43.125	40.7917	126.792	31.7917	32.2083	22.1667	131.875	24.7083	27.375	31.5417	71.75	30.875	148	16.75	55.5	109.625	57.4583	26.4583	23.7083	72.3333	58	39.0833	138.542	153.333	21.2083	35.6667	48.625	23.2917	57.7917	55.625	20.875	46.5	64.625	71.1667	63.7083	125.042	79.75	76.8333	31.375	47.5833	27.375
91.9583	66.75	40.8333	48.625	47.7083	82.5	64.9167	39.4583	45.4583	27.375	54.9167	46.4167	23.125	24	20.5	170.708	21.9167	21.5833	41.0833	55.9583	31.375	79.9583	46.25	108.333	101.292	70.4167	51.6667	66.7083	58.6667	102.083	20.2917	46.375	68.9167	54.2083	28.7917	28.0833	38.2917	74.8333	86.3333	54.2917	40	70.8333	75.4167	34.1667	61.9583	78.5833	39.5417	49.75	145.792	45.3333
161.167	117.125	89.8333	94.4167	118.917	79.875	43.375	58.4167	43.4167	42.5	56.875	102.958	25.125	25.6667	37.6667	139.583	38.8333	24.6667	48.2083	61.625	28.9583	136.708	50	91.9583	141	69.9583	53.25	47.7083	53.1667	100.667	21.9167	71.6667	97.9583	33.0417	29	29.0833	80.7083	71	116.958	93.5833	51.5833	62.7917	117.583	48.3333	106.333	74.375	91.5833	77.125	156.167	51.0417
222.042	143.667	88.875	131.042	186.833	75.2917	46.0833	51.75	35.75	43.25	54.3333	172.833	35.75	38.2083	40.4583	78.75	50.375	38.8333	51.125	66.5833	36.5833	217.875	43.25	46.1667	155.083	56.5417	42.875	40.5	64.375	82.7083	36.125	132.958	133.542	30.8333	44.7917	45.125	59	93.6667	90.0833	59.875	45.1667	45.0417	130.292	72.0417	151.917	80.625	124.542	83.1667	163.417	39.5
191.875	131.5	136.25	122.625	176.417	67.9167	39.0833	45.375	56.5417	69.625	42.375	211.167	35.3333	42.6667	20.875	57.1667	40.9167	38.1667	47.7917	77.5417	44	174.792	32.9167	41.875	151.75	61.9167	52.5833	28.2917	51.875	44.375	36.2083	163.375	130.167	27.4167	45.1667	40.3333	53.5417	60.4167	55.8333	43.2083	42.3333	49.2083	135.042	57	189.917	73.5	92.7083	64.3333	213.583	33.2083
71.9167	82	130.667	73.9583	66.5833	75.7083	28.0833	39.2917	48.0833	75.125	42.3333	52.6667	31.125	42.625	15.9167	133.708	29	40.875	44.0417	79.7917	51.0417	71.4583	23.7083	51.125	122.125	67.4167	92.9167	26.4583	50.9583	63.4583	28.2083	110.25	153.833	26.125	47.5417	27	17.5417	73.4583	118.458	43.125	28.3333	61.6667	124.083	47.625	82.7083	81.75	57.6667	42.9583	85	34.1667
85.9167	78.6667	123.292	79.9167	83.6667	88.375	55.75	38.8333	46.4583	52.2917	38.2917	66.5833	28.7917	35.5833	23.4583	134.042	39.7083	33.7083	73.625	82.9583	44.1667	77.5	35.9583	86.25	85.25	120.25	93.5	48.25	92.75	103	29.5	55.375	69.125	46.5417	34.4167	27.4167	29.875	116.417	68.2917	50.2917	27.5833	59.2083	93.0833	72.375	64.4167	88.0417	66.75	34.625	78.0417	29.25
118.667	77.4167	70.75	87.5417	112.083	86.6667	91.4167	43.7083	28.4583	70.0417	43.4167	118.583	45.4167	52.0833	38.6667	100.833	42.1667	47.1667	83.4167	124.583	36.5417	100.042	56	79.7917	117.5	93.9375	37.6667	70.4583	114.5	96.25	44.0833	81.0417	103.083	69.9583	54.2917	41.2083	52.5417	90.875	116.125	60.5	47.75	66.1667	69.7917	82.5	111.25	125.875	118.792	66.5417	73.7083	38.1667
53.125	34.4167	17.0417	35.6667	39.375	80.6667	85.5417	33.25	26.7083	33.5833	34.9167	46.375	50.9583	50.25	43.25	90.7917	47.5	47.125	72.875	54.375	39.7917	38.1667	72.2083	75.8333	73.3333	89.9167	26.4167	78.375	80.875	101.458	45.2083	49.75	66.2917	72.25	52.4583	58.9167	89	46.0417	67.25	83.2917	39.9167	69.875	31.625	64.0833	53.375	63.5	55.6667	67.6667	66.8333	32.2083
50.75	56.8333	38.9583	41.125	46.5	78.2917	36.125	35.0833	35.625	22.8333	37.5	43.25	36.2083	37.9583	49.25	58.0833	56.3333	37.7083	71	74.75	42.7917	42.875	36.2917	51.0833	59.9583	106.75	46.2083	34.0417	48.4167	65	41.875	44.625	51.25	35.625	40.375	49.0417	58.2083	51.625	67.4167	50.3333	43.6667	67.8333	50.875	32.3333	49.9583	65.375	39.5833	40	53.0417	34.7083
78.8333	77.0417	52.5	54.9583	56.2083	82.2917	38.125	45	47.7917	25.375	43.5	61.8333	49.0833	52.9583	40.1667	80.1667	52.625	54	69.1667	97.7917	48.4167	69.8333	37.2083	51.25	73.5417	75.3333	52.8333	36.7917	53.0833	64.5	52.5	46.625	57.0833	30	62.5417	49.8333	52.3333	64.5417	78.0417	50.7083	49.9583	71.375	70.375	43.25	61.0417	73.1667	52.5	67.1667	88.8333	40.9583
83.3333	126.417	92.8333	68.3333	65.75	77.75	34.75	57.4583	71.0833	43.6667	53.6667	65.9167	39.2083	45.0833	33.0417	52.2917	42.5	43.2083	49.8333	144.958	61.3333	78.5417	35.4583	44.2083	66.4167	69	65.625	30.1667	42.2083	56.75	41.5	55.875	54.25	30.1667	50.6667	43.2083	42.4167	89.9583	78.9167	47.375	34.0417	70.625	129.792	33.1667	62.5833	89.75	56.5833	47.75	124.333	55.25
67.5833	157.542	148.708	72.7083	63.25	78.375	41.875	80.5833	121.167	36.875	68.5	60.4167	39.5417	46.2083	31.7083	52.75	43.6667	42.6667	46.1667	125.875	52.625	69.75	41.7083	45.0833	56	52.875	72.3333	35.4167	42.75	65.0417	36.875	55.125	49.9167	31.375	53.125	43.25	49.0417	105.625	82.125	51.6667	20.625	68.5833	137.667	36.4583	53.25	89.4167	46.7917	65.625	98.9583	75.4583
65.5	201.625	160.75	76.125	62.7917	105.375	45.9583	49.6667	97.5417	42.4583	37.6667	62	41.9167	49.5417	38.0833	69.6667	48.625	47.0417	46.75	125.458	52.9583	61.8333	42.5833	53.625	65.125	64.625	92.3333	34.6667	46	68.625	40.9167	57.75	49.9167	34.125	51.125	46.2083	54.4167	143.5	99.75	54.7083	25.0833	66.2083	112.167	32.9167	54.5	75.5417	50.9583	65.0833	80.0417	44.75
139.667	199.458	125.542	93.25	90.625	66.8333	54.875	29.7917	48.8333	62.4583	29.375	83.5	45.2083	50.125	38.2917	77.1667	47.5	49.9167	62.0417	84.6667	50.7083	142.458	43.625	49.7917	79.625	84.9583	31.7083	43.3333	51.7917	60.2917	45.6667	62.75	68.8333	38.5	55.4167	53.625	41.1667	118.208	92.375	58.7083	34.3333	72.7917	110.333	35.375	85.8333	103.333	61.25	67.7083	121.417	28.6667
195.708	160.5	73.875	101.417	103.083	68.7917	54.5	43.5833	48	27.2083	53.5417	129.375	51.9583	56.625	26	56.2083	34.9583	47.5833	65.25	263.25	45.9167	181.25	50.4583	53.2083	163.833	63.0833	64.3333	53.9167	69.75	58.875	46.5833	111.375	86.4583	46.1667	68.875	59.4167	51.3333	106.25	91.4583	51.9583	29.125	61.8333	76.0417	56.625	137.25	122.625	83.9167	44.5417	171.125	38.5417
210.208	166.333	84.5417	121.833	134.25	73.625	61.9167	38.2917	52.625	39.25	28.9167	164.708	49.125	50	29.5833	66.5	44.375	43.2917	59.9583	127.75	47.1667	205.875	51.6667	58.875	196.833	72.4583	65.5417	56.3333	97.5	65.625	41.8333	167.667	97.4583	39.9583	66.5	45.625	69.7917	111.75	97.6667	57.375	24.6667	62.5833	125.25	102.417	187.208	156.417	105.167	32.625	219.333	25.125
148.417	154.125	81.5	134.458	105.125	71.0833	65.2917	26.125	65.6667	23.25	27.4583	176.667	41.5	44.375	30.875	82.5833	50.9167	40.625	65.0417	156.125	53.0417	143.625	52.5417	59.5417	146.25	64.7917	58	54.25	99.8333	60.6667	38.7083	121.167	104.208	45.0417	59.5833	35.875	49.9583	71.875	119.5	65.25	27.7083	65.2083	79.7917	61.9167	148.542	98.0833	85.2917	37.8333	173.75	28.125
88.25	45.625	53.7083	75.4583	45.7917	76.375	60.25	51.5833	58.7083	26.0417	41.2917	60.7917	21.7917	30.2917	28.0417	93.9583	44.0417	27.25	66.7083	142.333	53.8333	84.875	50.3333	72.5833	103.458	80.5833	91.0833	50.6667	76.7917	78.7083	14.625	69.1667	74.875	34.7083	34.875	35.0833	53.2917	74.4583	125	64	34.0833	81.3333	49.3333	38.6667	94.1667	72.4583	47.1667	52.7917	80.375	41.2083
98.6458	73	70.5208	71.7708	62.4792	60.2083	85.7083	63.3125	50.6458	48.125	45.3333	69.0417	17.4167	22.1667	21.2083	91.3333	30.6875	15.4167	54.4167	197.542	42.6667	94.375	41.625	88.125	109.146	71.7292	74.25	73.1458	72.7917	107.333	21.7917	66.3333	77.4167	39.3125	27.0833	53.2083	32.375	81.0833	124.521	56.2708	37.4375	81.5	74.3125	39.75	80.125	92.1042	48.5833	74.0625	106.333	40.625
93.8333	76.625	43.25	74.125	78.4167	48.75	52.9167	35.25	31.125	31.7083	33.4167	68.5833	16	23.375	19.0417	67.75	18.7917	14.625	42.1667	50.4583	41.5	86.2917	34.5417	64.375	84.3333	80.25	61.7083	68.4167	54.75	101.958	16.4167	73.7083	76.9583	35.4167	25.5833	35.3333	26.1667	74.9583	54.1667	71.4583	37.7083	56.0417	65.7917	65.1667	72.875	72.4583	69	46.875	68.875	25.2917
62.375	54.375	29.5417	39.625	50.9583	19	28.4167	24.375	25.5833	18.8333	27.1667	55.125	25.0833	26.2083	22.875	38.2083	31.25	24.875	33.7917	35.5417	31.5417	60.9583	22.3333	26.5417	61	22	41.0417	23.5	37.5417	25.6667	22.7917	57.4583	54.75	21.6667	32.3333	32.375	27.2917	53.0417	26.1667	29.9167	40.5	55.3333	39.625	34.0417	60.25	58	45.1667	21.0417	38.9167	23.2917
60.4167	65.625	41.9167	31.7083	49.625	16.25	25.75	15.5833	42.6667	20.4167	15.125	41.1667	23.625	25.0417	23.0417	34.6667	18.8333	22.5	18.875	36.75	32.5833	53.4167	26	30.8333	59.0417	15.4583	50.9583	25.1667	32.6667	22.2917	24.625	42.3333	45.7083	26.2917	32.2083	34.25	28.2917	68.0833	33.0417	27.6667	37.8333	43.625	54.2917	26.375	46.875	56.8333	35.4167	22.5833	58.0833	16.625
57.6667	77.4583	57.2917	51.7083	53.125	28.0417	30.25	13.75	54.1667	37.375	15.5833	58.9583	13.875	17.7083	19.3333	35.375	28.375	17.875	17.4583	109.792	29.2083	53.5833	35.625	28	54.3333	15.8333	63.0417	28.4583	28.125	33.3333	13.2083	45.125	45.75	29.25	19.4583	18.2083	42.625	67.75	38.5417	36	35.9583	56.4167	61.375	25.125	56.25	56.5417	46.0833	21.75	44.9167	14.6667
73.75	87.6667	65.2917	75.5417	75.4167	31.4583	34.8333	24.2083	49.8333	75	37.7083	70.8333	11.2917	19.25	17.25	45.1667	41.5833	18.1667	20.3333	149.333	21.3333	66.875	43.8333	37.0417	74.125	35.1667	99.75	35	46.2083	33.2917	10.875	64.1667	66.6667	31.625	21.7917	11.4167	50.8333	70.75	36.1667	49.4167	31.75	74	89.5833	48.2083	80.7917	82.7083	60.9583	22.1667	55.375	41.7083
77.5833	66.5417	25.875	84.4583	73.0833	41.8333	59.5833	33.6667	32.6667	49.4583	47.625	85.4167	19.8333	24.9167	18	58	42.2917	24.2083	27.9583	199.958	19.4167	68.6667	50.8333	43.875	116.792	53.7083	102.542	51.4167	83.4583	43.0417	16.75	85.0417	109.792	49.7083	30.8333	17.3333	57.7083	74.125	45.1667	48	21.4583	80.6667	43	85.6667	97.9167	105.458	93.9583	44.0833	60.0417	38.7917
98.625	46.4167	32.125	42.25	50.7083	55.125	84.5417	44.6667	38.4583	29	53.1667	68.2083	25.375	28.6667	26.375	92.125	37.4167	29.4583	41.5	34.5417	29.5	76.4583	80	74.9583	127.292	55.75	51.375	85.75	82.25	68.375	22.4583	65.9583	81.5417	81.1667	33.0833	31.2917	71.9583	59.5833	49.2917	53.5	24.0417	97.5833	39.5	48.625	74.875	93.9583	56.2083	52.5417	112.25	55.4583
91.4583	63.4583	51.0417	39.0833	48.2917	75.5833	29.7083	49.8333	56.2083	32.0417	51.9583	60.9583	33.2917	33.875	31.8333	55.875	39.9583	32.2083	38.0833	91.2917	33.9167	84.125	41.6667	45.5417	78.7917	72.375	74.5417	22.25	37.0833	79.1667	32.375	57.2083	57.375	24.0417	40.0833	36.875	87.6667	83.4583	80.9167	74.0833	19.375	78.375	50.125	30.0417	62.3333	99.8333	41.5833	58.5833	138.208	57.7083
68.375	113.875	87.7083	63.75	70.9167	71.7917	39	37.8333	78.9167	33.125	35.9583	70.625	40.4583	41.2917	28.75	53.5	50.25	41.0833	51.4583	75.4583	32.7917	64.5833	36.7083	44.0833	56.0833	82.3333	67.3333	30.5833	38.0833	63.2083	37.3333	60.8333	58.2083	28.2917	47.2083	49.2917	49.5	111.333	103.042	52.2917	18.4583	45.4167	116.292	31.625	60	117.708	57.0417	32	96.75	29.25
58.4583	78.9583	48.0417	57.9583	49.4167	34.7917	39.4583	20.5	48.4167	25.7083	25.3333	49.375	26.8333	35.1667	17.8333	51.2083	48.5417	25.0833	53.9167	125.375	34.4583	64.25	33.9583	39.7917	50.9583	41.125	23.3333	38.2917	28.6667	40.9583	24.75	43.125	52.9583	30.875	39.7083	38.4583	40.875	51.4583	43.0833	48.8333	26.25	50.75	71.2083	21.5	51.125	49.875	28.9167	19.5417	52.25	22.7083
38.2917	27.9167	18.5417	30.75	30.75	33.9167	31.0833	33.375	23	17.125	42.8333	30.8333	19.375	23.0833	21	46.125	27.8333	21.7083	23.4583	63.0417	31.5417	27.75	30.8333	48.1667	53.9583	28.7083	25.8333	30.3333	46.8333	44.0417	18.75	29.25	41.7917	33.5417	26.0417	23.7083	31.6667	61.6667	38.5417	43.1667	34	67.25	24.8333	36.0833	33.5417	43.8333	39.7083	30.0833	42.3333	37.75
68.125	29.7917	19	35.0417	35.25	43.8333	58.9583	39.25	33.4583	34.25	54.0833	45	28.6667	31.0417	31.7083	59.8333	37.8333	32.4167	32	26.75	36.4583	47	42.4583	65.8333	66.5417	40.8333	30.125	54.9583	66.7917	57.3333	30.2917	41.25	50.4167	51.125	34.375	34.1667	49.9583	63.9167	55.0833	48.2083	25.8333	77.5833	21.7917	57.5	47.8333	74.9583	57.75	32.1667	63	50.7083
44.4167	29.625	19.375	48.625	46.9167	43.0833	63.2917	51.625	24.75	30.9167	66.2083	45.5833	33.5833	39.2083	29.2917	54.25	37.5	38.75	39.5	46.5	40.5833	35.9167	53.2083	58.625	57.7917	45	27.6667	63.125	62.5	60.125	31.9167	48.9583	55.125	63.1667	42.7083	35.7083	52.5417	52.4167	54.9167	57.5833	31.9167	73.8333	26.9167	59.8333	49.9583	39.5417	58.9583	49.4583	49.5	58.5833
47.625	49.4167	30.0417	57.1667	55.4583	51.375	51.5833	53.9583	22.3333	32.0417	72.9167	57.4583	35.8333	39.1667	39.2083	47.5	43.0833	39.1667	45.625	30.7917	40.375	37.2083	43.8333	44	52.5	54.3333	48.9167	49.0833	58.4583	56.7917	33.9167	54.7083	63.7083	52.0417	42.9167	42	56.25	51.875	54.6667	49.875	26.375	82.5	45.6667	59.8333	56.25	50.8333	62.625	54.4583	39.1667	66.9583
76.375	67.4583	43.25	66.7083	70.5	60.5833	62.6667	59.5833	30.4167	28.4583	80.625	75.4167	51.125	53.4583	40.5417	66.9167	49.875	48.25	56.2917	51.4167	51.125	71.9167	52.3333	59.1667	69.7917	64.9583	53.7083	58.0417	64.0833	67.1667	45.2083	55.625	78.8333	59.7083	57.9583	56.7917	51.75	67.4583	81.875	48.25	20.4583	80.2083	64.5	68.875	70.9583	69.8333	80.7083	81.4583	48.2083	85.0833
90.5833	92.375	51.5	101.417	106.75	72.2917	66.625	72.75	50.7083	57.75	112.167	96	73.0417	75.625	40.125	70.2917	55.9583	63	66.7083	63.0833	42.2917	77.9167	55.3333	58.1667	83.4167	76.2083	49.0417	66	78.7917	66.4583	56.2083	86.9583	113.167	62.1667	83.75	64.4583	63.2083	63.5833	108.292	52.5833	25.875	80.3333	117.5	78.0833	115.625	84	95.2917	146.292	57.75	95.5417
54.2292	37.6667	21.5833	50.375	39.3958	111.75	77.875	106.875	20.8125	28.8542	121.25	53.2708	67.7708	90.6458	41.2083	105.021	56.1875	73.2292	80	25.7292	35.5208	45.2917	57.4792	76.6042	78	85.7083	29.1458	63.3958	100.208	71.75	56.6458	73.0417	99.6667	69.9583	94.0208	78.1875	71.5833	56.8333	120.625	61.2292	30.6042	64.2083	26.8542	94.25	73.7292	65.6875	86.6875	189.979	67.6667	99.3125
57.7083	62.75	36.875	43.25	53.0833	121.708	69.7917	108.25	26.5	26.2083	114.958	55.0417	70.875	90.6667	32.25	74.125	54.75	66.1667	74.6667	25.0833	36.2917	54	102.542	87.1667	78	95.6667	51.4167	88.7917	58.4167	129.542	53.0833	57	74.5833	89.7917	86.2083	67.125	111	60.4167	91.25	107.083	27.125	68.3333	52.1667	43.4583	63.9583	54.2083	45.5	107.375	62.625	85.75
125.833	107.5	34	74.75	82.75	97.625	49.2917	73.2917	23.5833	26.1667	65.125	84.0833	63.0833	75.2083	45.7917	93.5833	58.0417	60.3333	96.125	33.125	33.9167	116.75	55.5	54.875	124.292	154.667	42	45.75	78.6667	84.2083	51.125	75.7083	134.708	45.4167	73.4583	59.2917	95.0833	62.625	79.75	92.0833	28.3333	58.3333	58.9583	64.2083	128.875	56.5833	105.5	126.625	102.208	62.6667
117.688	52.8542	21.1875	110.938	92.7708	50.2917	76.375	50.3542	27.8125	22.625	52.9583	102.958	62.6667	64.7292	41.5417	139.167	75	60.5417	91.625	45.9375	39.6667	93.125	53.5	73.1667	182.75	47.9792	45.2083	56.4167	142.917	50.4583	54.3542	108.292	162.896	49.6667	62.0208	54.5417	54.6875	48.2708	51.7292	47.2917	31.6042	64.9375	55.5833	168.479	128.5	32.125	173.104	55.6875	49.3542	51.7292
88.5833	51.625	24.2917	91.7917	54.4167	53.4583	132.25	37.2917	20.75	23.4583	36.875	108.083	60.625	69.75	33.5417	126.667	46.7083	64.625	24.6667	35.2917	44.2917	64.2083	81.9167	124.083	190.917	49.25	22.0417	112.125	190.75	49.4583	62.4167	98.7917	185.833	99.125	70.5	54.2917	69.4167	55.0417	52	61.7083	28.7917	63.7917	30.375	138.333	160.208	53.9583	141.583	44.3333	55.25	38.9167
54.125	30.2083	17.2083	32.625	37.2917	65.25	155.583	29.6667	20.3333	22.8333	32.7083	36.75	45.5417	49.6667	19.7083	125.708	45.0417	44.625	22.5833	47.0833	55.7917	45.2917	140.5	118.833	76.0833	53.6667	23	162.875	130	57.9167	50.625	40.3333	95.1667	162.792	57.25	52.375	135.875	39.2917	56.7083	74.5	32.5	48.5	20.3333	74.75	45.75	35.0833	75.9167	42.6667	58.7917	38.5833
67.4583	51.9167	27.1667	59.125	52.4167	79.2083	34.0417	18.125	28.125	24.0833	19.0417	61.875	27.2083	33.3333	64	47.375	58.625	31.7083	47.7083	66.375	38.875	57.625	36.5	46.4167	61.875	75.9167	41.0417	26.9583	47.25	85.7917	31.375	45.5833	54.9167	34.6667	37.8333	32.5417	65.9583	55.375	88.25	69.7083	39.7917	55.5417	30.5417	43.125	72.0833	49	50.375	30.9167	71.4167	22.9167
98.2083	69.125	44.6667	79.3333	94.7917	76.5833	61.5417	28.25	42.625	31.6667	28	94.9167	46.6667	56.0833	35.5417	62.5833	71.5417	55.4167	99.7917	106	40.5	105.333	54.125	51.3333	61.9583	110.417	55.375	54.5833	61.9167	60.2083	37.9583	69.75	65.9583	50.0833	54.375	49.6667	60	70.9167	81.9167	53.0417	20.5833	64.6667	55.8333	65.3333	74.0833	66.5417	79.4583	46.75	115.75	26.9583
150.625	74.9167	38.625	134.042	106.417	88.75	56.375	48.9167	43.9583	42.625	43.25	106.417	61.9167	72.2083	37.875	84.5417	62.125	57	37.5	100.708	32.7083	146.208	44.5417	60.8333	112.542	79.5	54.5	43.7917	81.2083	81.75	45.8333	105.167	100	37.375	80.25	50.2083	72.25	73.3333	78.9583	72.25	25.5417	66.2917	45.5833	86.3333	127.583	95.875	101.667	65.3333	128.708	43.5417
110.75	67.5	39.75	33.4167	55.3333	68.3333	66.4583	57	35.5833	30.7917	57.9583	61.75	60.4583	58	30.75	99.875	42.4167	56.6667	21.3333	40.4167	36.875	89.7917	27.4167	97	124.292	58.875	40	44.75	68.9167	87.3333	49.5833	85.25	87.9583	45.25	63.9583	54.9167	27.25	100.375	73.875	47.4583	32.4167	73.5417	50.25	64.25	82.3333	112.875	58.7917	70.4583	124.708	54.25
118.396	119.333	64.5625	54.4792	60.0417	111.729	67.3542	59.25	47.2917	46.6667	61.6042	66.2292	27.2708	31.5833	16.3958	128.438	37.3542	27.125	60.7083	74.2083	46.8542	106.438	77.3542	79.2708	92.1875	84.6458	67.375	89.6667	53.8125	97.1875	24	61.9792	70.9375	72.2292	35.8333	38.7292	78.3125	135.771	113.417	95.6875	30.1667	56.75	95.9375	38.2292	79.4583	90.5	44.5417	58.3333	140.875	51.6458
78.1875	59.0625	25.7708	62.5	66.5	103.583	89.5417	45.3958	22.3333	46.5417	48.7083	75.5625	28.7083	36.375	18.1667	105.167	58.8333	38.4167	54.3125	98.5	43.375	79.125	81.125	85.5833	117.354	103.062	58.5625	101.896	93.1042	83.6458	32.75	64.8958	81.3333	74.5208	40.75	33.6875	49.8125	102.479	74.7708	97.2917	42.7917	62.5	46.8333	69.8333	84.2083	73.4167	87.25	47.2292	65.9583	42.6042
71.4167	38.875	26.25	57.5833	53.5833	60.1667	68.75	47.7083	23.125	27.8333	64.2083	63.8333	50.2083	52.4583	54.8333	77.875	60.8333	57.4167	61.7917	60.625	41.7917	60.5833	87.0417	74.0417	88.75	63.7917	58.5417	75.2917	64.375	60.0417	58.4167	64.5	77.0833	79.6667	53.9167	49.5	93.4167	62.2083	57.625	59	40.7917	85.625	34.625	62.25	78.2083	58.2083	70.5833	56.5417	49.8333	60.9167
53.5	48.4167	34.5417	64.3333	52.0833	56.75	63.0417	60.375	22.7083	24	81.6667	65.1667	35.625	49.8333	71.7083	63.875	55.0417	45.2083	35.875	39.875	57.125	53.2917	56.3333	56.5833	67.3333	60.0833	69.9583	57.2083	75.9583	64.125	42.25	64.9583	77.375	56.6667	51.25	46.875	74.0417	61.75	63.4167	60.2083	36.6667	121.5	42.625	83.7083	75.375	73.1667	89.5833	61.3333	47.875	76.875
64.375	65.7083	35.0833	68.875	62.4583	60.7083	68.75	71.6667	29.0833	31.6667	101.042	90.7917	43.3333	46.0417	53.75	78.25	50.7917	43.7083	47.9583	51.1667	43.125	62.5417	53.9583	57.0417	83.7917	74.4167	64.5833	56.875	90.8333	80.0417	41.9167	71.625	94.3333	63.6667	50.2917	53.75	59.4583	68.6667	86.0417	55	29.8333	132	42.5833	86.2917	86.2083	74.9583	106.667	86.9583	62.7083	98.75
91.625	50.9167	20.375	58.9583	55.625	93.6667	84.0417	100.333	21.7083	28.7917	137.875	73.9167	55.0417	63.875	43.5417	87.875	51.5417	55.1667	68.7083	63.4167	47.1667	73.25	56.5417	79.125	101.667	85.0417	30.75	64.0833	131.792	82.2083	51.9583	76.2083	85.9583	76.0833	69.4167	68.7083	74.5	52.9583	100.833	66.2083	32.125	103.625	25.8333	81.1667	88.75	74.5833	91.7917	115.625	98.375	116.917
63.75	47.5833	21.6667	40.9583	35.5	104.375	70.875	139.458	27.25	30.9167	152.5	35.7917	40.5417	46.7083	45.3333	73.9167	55.2083	44.375	58.6667	75.5	46.9583	51.0417	80.4583	86.9583	49.9167	80.5833	26.4167	81.2083	58.625	86.375	46.25	44.25	39	91.5	51.2083	66.5	76.6667	45.9583	93.0833	103.25	35.125	74.2083	24.0417	39.5	38.125	57.9167	37.5417	128.083	88.7083	125.875
61.5833	62.625	44.375	55.9167	59.625	71.5	39.7917	100.167	48.2917	31.3333	122.75	71.8333	49.625	50.125	44.3333	58.7917	64.75	55.875	80.6667	93.6667	48.9583	52.0833	38.2917	52.1667	65.2083	98.125	54.375	33.8333	63.4167	55.875	52.125	61.5417	61.5	35.7083	51.75	52	44.9167	73.5	55.5833	40.625	36.0833	76.1667	60.9583	41.0833	73.9167	69.0417	46.5	90.9167	86.9583	86.1667
93.3333	66	40.0833	83.5	90.875	109.625	67.75	94.1667	35.25	70.2917	93.0833	83.9167	60.4583	63.7083	23.0833	91.0417	57.25	58.8333	98.1667	140.958	52.3333	73.2917	53	71	89.125	125.292	41.2083	54.0833	90.25	97.0833	61.3333	77	91.9167	54.4167	64.7083	55.8333	60.7083	84.2917	95	64.75	29.4167	80.9583	58.625	86.25	95.7083	73.125	104.958	119.208	93.75	67.0417
58.8333	32.5417	19.0417	38.1667	40.5833	113.458	82.5417	94.875	23.0417	32.25	88.75	41.125	48.2083	61.1667	37.625	83.0833	58.4167	50.3333	92.1667	97.7917	52.375	46.7083	80.875	87.0417	61.6667	120.917	35.125	84.875	95.9583	101.625	48.125	40.5	53.2917	86.5417	66.7083	54.9167	80.5833	44.5	87.25	92.875	30.5417	77.7083	23.75	80.0833	46.9167	41.625	63	156.917	51.25	58.9583
58.375	53.5417	27.0417	54	51.1667	71.7083	54.2083	58	26.375	28.2917	65.5417	54.5417	53.625	57.25	58.2083	62.125	74.125	58.2917	97.0833	54.4583	46.9167	51.25	61.4583	59.125	54.4583	106.667	40.8333	57.7917	58.3333	65.25	53.7917	47.8333	55.2917	54.125	57.0833	58.9583	69.0833	60.375	63.5	54.5	27	115.583	26.375	51.9167	58.7917	67.75	56.5833	106.708	79.75	55.2083
88.4167	69.75	40.4167	70.0833	70.7083	64.1667	55.1667	54.625	34.8333	34.6667	82.7917	74.6667	60.5417	67.7917	31.375	96.6667	70.0417	67.1667	105.792	74.375	54.5417	80.7917	68.875	66.4167	71.6667	89	48.1667	49.5417	72.625	60.5417	61.0833	61.5	76.8333	51.2083	72.2917	74.8333	74	68.7917	61.875	75.3333	32	108.833	42.4167	61.7083	81.2917	98.625	83.5417	65.9583	108.542	85.9583
149.625	107.354	66.7708	117.479	106.792	109.458	80.2083	69.75	53.3125	46.0208	86.1458	113.562	59.1875	67.0208	25.125	126.875	64.8333	64.6875	100.75	59.1875	56.9792	128.271	61.8958	81.6042	112.312	101.771	67.5625	67.4167	103.458	87.0833	64.0625	90.7292	106.792	53.7292	66.25	58.8125	72.6458	99.5208	84.2708	92.875	33.1875	90	89.6042	83.8542	123.396	144.479	117.521	104.229	137.875	69.25
204.229	135.083	62.375	142.354	139.375	137.125	112.312	71.4375	47.9375	79.2917	77.5417	163.188	58.5833	61.375	30.5	145.208	70.6875	57.8333	106.562	57.0208	50.75	170.25	89.6667	97.3958	165.521	134.896	46.3542	94.8542	122.75	115.146	55.1875	135.562	151.917	83.375	63.875	51.125	100.458	97.625	128.396	116.167	31.4375	115.146	96.2708	103.188	169.021	180.167	142.354	113.979	106.938	67.8542
109.25	54.4167	25.4167	46	43.4583	196.833	132.75	78.75	20.625	32.7917	107	49.3333	51.5417	64.0417	54.3333	165.625	73.1667	60.2083	105.75	36.625	49.625	82.375	138.75	123.917	121.292	126.333	34.375	148.917	103.833	142.5	48.7917	67.125	111.708	143.958	64.7917	54.375	121.625	62.375	104.125	119.125	39.75	80.625	30.3333	77.7083	69.3333	101.583	82.25	93.5	110.167	95.5833
73.9167	53.8333	18.8333	58.7083	53.3333	190.667	61.125	105.083	22.5833	25.9167	113.583	62.9167	57.2083	80.5833	73.5833	141.292	75.5833	67.625	88.0417	49.4583	67.9167	63.5	65.2083	82.9167	77.9583	139.542	35.4583	48.125	69.1667	157.729	60.625	59.4167	65.3333	52.0833	75	63.875	120.958	62.5417	192.708	120.375	42.375	56.3333	30.7083	58.8333	65.3333	45.5833	66.6667	130.125	84.9167	97.75
51.9583	47.4167	39.4167	65.1667	57.0417	112.792	63.4583	89.1667	25.2917	25.5	94.4167	61.9167	52.9167	68.7917	81.9167	69.375	77.0417	63.9583	92.6667	52.3333	68.3333	44.5833	59.8333	89	82.1667	122.417	74.0417	63.0833	68.6667	50.5	68.2083	61.6667	66.875	60.2917	63.75	73.6667	72.4167	58.8333	65.2917	86.5	43.5833	83.7083	46.0833	63.625	65.0417	59.2083	69.125	119.042	42.5833	83.8333
71.125	79.3333	61.9167	74.3333	77.7083	124.667	71.7083	68.0833	57.7917	43.2917	87.75	94.9583	74.7917	80.125	42.25	63.125	66.5833	76.125	97.5	68.0833	59.0417	66.7083	67.2917	72.2917	88.4167	100.208	152.625	69	68.5	65.7917	71.8333	67.875	70.0417	66.0417	83.875	64.3333	71.7917	76.2917	102.5	62.9583	34.75	87.4583	98.8333	67.9583	84.5	87.0833	81.1667	101.5	60.125	81.25
88.5417	92.2083	65.125	95.7917	96.6667	173.583	96.2083	66.625	63.625	72.9167	89.75	114.833	83.2917	103.625	41.5	87.1667	65.4167	88.9167	124.042	106	48.3333	82.625	81.375	75.1667	114.833	124.458	137.5	89.125	97.2917	97.4167	70.5417	97.75	90.9167	77.8333	109.333	75.0833	92.125	84.9583	118.125	82.625	29.6667	82.5417	75.875	101.083	107.208	103	118.75	86.75	67.875	84.0833
[truncated: 65 more columns]
