# Supplementary material for: Uncovering nonlinear causal relationship between public environmental concern and air pollution in China using convergent cross mapping
Source: Sci Rep. 2026 Apr 27;16:19483. doi: 10.1038/s41598-026-50678-w (PMC13287476; doi:10.1038/s41598-026-50678-w)
Supplement: Supplementary file 1 — Supplementary Material 1 [file 41598_2026_50678_MOESM1_ESM.zip › PEC_DATA.csv]

安阳	保定	北京	滨州	沧州	常德	常州	成都	赤峰	大连	德阳	德州	东莞	佛山	福州	阜阳	赣州	广州	桂林	哈尔滨	海口	邯郸	杭州	合肥	菏泽	衡阳	呼和浩特	湖州	淮安	黄冈	惠州	济南	济宁	嘉兴	江门	揭阳	金华	晋中	荆门	九江	昆明	兰州	廊坊	连云港	聊城	临汾	临沂	泸州	洛阳	绵阳
183	252	523	123	248	180	141	384	131	242	123	126	133	250	208	312	179	300	117	251	125	136	417	333	249	189	171	172	207	168	122	368	180	127	57	117	180	118	146	119	254	189	124	129	124	57	207	117	199	117
181	245	558	127	235	178	217	434	176	191	57	122	134	250	248	178	182	354	174	203	176	254	428	427	201	139	235	174	175	205	174	355	245	78	0	57	122	115	261	122	212	184	132	115	188	184	133	117	309	121
270	326	725	122	242	195	238	539	115	242	180	197	199	310	196	117	117	435	171	316	130	192	336	370	260	126	242	61	183	204	126	396	268	122	122	174	302	180	140	115	273	307	241	117	281	179	332	58	347	176
259	315	758	241	251	311	187	579	178	378	118	186	187	313	196	130	234	376	174	231	125	323	523	260	251	246	184	60	171	278	245	431	260	120	121	65	242	121	258	117	265	195	257	116	374	188	298	120	279	299
256	350	971	248	247	241	201	611	123	506	175	270	309	256	305	115	181	458	120	341	303	322	421	452	219	182	184	118	120	252	114	523	215	126	115	122	235	174	217	229	321	205	260	119	275	136	277	58	387	175
190	264	1231	134	253	249	400	483	190	483	171	177	212	310	198	178	123	467	176	462	124	521	391	410	264	210	234	171	193	214	122	433	150	254	114	172	245	175	272	115	326	200	272	189	198	189	260	175	278	243
187	260	701	118	212	120	225	466	123	318	0	234	253	264	296	187	245	427	118	481	175	209	391	375	185	193	176	173	200	258	178	354	294	130	172	118	236	115	142	58	265	187	126	251	237	186	246	175	207	241
130	251	628	117	136	181	259	545	57	136	115	118	130	193	205	60	184	342	180	335	66	282	392	329	136	179	122	57	114	130	117	314	235	237	57	58	232	118	189	73	193	252	126	119	188	117	190	180	239	158
234	271	688	120	237	260	337	677	121	257	184	232	256	256	198	187	241	444	182	316	190	243	522	423	70	127	183	172	178	127	239	295	122	206	57	60	118	118	250	115	271	181	181	188	136	124	251	204	258	270
57	187	714	118	189	262	194	636	122	373	126	117	213	263	370	178	241	440	238	355	236	248	455	313	185	154	120	0	172	198	182	339	301	249	58	60	234	235	209	121	154	194	236	173	176	123	241	207	188	157
179	369	946	229	192	149	128	1154	121	249	252	184	264	246	206	118	180	470	122	273	245	198	318	374	232	199	191	114	117	201	238	217	177	178	179	120	238	185	199	124	251	239	200	244	179	180	250	261	268	298
127	264	1074	115	246	275	253	1113	182	324	182	298	317	263	248	191	185	421	126	287	182	217	386	389	223	292	147	172	241	250	235	374	187	199	120	57	175	126	262	171	322	265	244	235	194	248	210	190	292	273
180	254	973	134	130	301	266	884	120	384	187	179	347	352	457	198	204	418	58	236	207	191	475	523	198	219	128	119	238	189	171	536	303	249	183	176	178	115	245	210	252	302	130	120	236	126	210	177	273	145
235	245	568	114	289	126	311	523	177	195	174	176	170	207	390	57	262	422	57	191	137	251	365	344	183	118	182	114	176	126	283	330	176	117	120	148	239	0	123	0	194	177	245	119	58	117	130	238	181	131
118	187	503	115	131	60	129	382	57	182	173	119	183	304	253	0	127	344	121	189	141	246	301	275	117	187	173	0	115	184	187	307	173	241	0	66	117	120	122	57	132	188	175	57	180	116	177	58	178	255
114	190	605	57	177	65	191	439	177	186	57	115	239	240	244	115	240	351	175	255	181	241	365	221	180	120	122	114	115	127	121	252	175	172	57	180	115	0	119	61	206	133	63	117	172	118	180	172	178	254
175	185	640	58	119	175	242	358	60	243	115	176	239	244	189	115	177	327	176	196	123	233	349	320	174	120	122	114	137	120	174	330	120	172	58	233	118	172	57	115	248	185	118	58	118	121	182	57	235	58
177	303	568	114	181	114	136	425	57	243	114	66	179	246	251	0	58	221	122	266	130	184	277	217	117	175	63	60	176	184	61	324	233	114	58	175	115	57	122	57	187	178	118	123	57	115	132	57	117	124
178	236	640	57	73	235	245	319	187	132	175	114	173	128	249	174	173	268	57	190	115	234	331	278	118	180	132	0	114	128	57	256	128	123	57	66	60	117	65	120	306	249	114	177	0	63	125	116	65	117
126	229	498	57	71	118	118	255	177	238	116	115	178	241	185	58	236	211	118	249	126	115	337	277	178	58	171	0	118	118	60	237	119	116	0	179	57	61	114	119	245	176	177	57	60	60	123	57	187	70
65	177	487	73	179	147	173	344	231	210	174	69	131	139	247	0	219	270	173	187	178	180	274	274	120	241	71	0	61	181	125	325	122	172	115	127	57	114	63	115	121	173	73	57	115	60	123	171	175	179
65	181	507	157	182	193	237	583	397	252	134	125	159	219	348	205	375	280	139	264	191	176	417	284	133	154	381	117	174	197	251	420	140	63	123	352	61	60	121	121	130	182	128	58	182	128	198	179	200	211
132	175	480	124	118	125	61	352	121	136	58	120	171	174	239	127	255	339	118	200	117	187	254	388	123	127	130	0	115	192	210	297	192	128	114	209	57	58	125	114	132	60	60	120	122	115	185	175	123	125
179	176	468	57	187	57	57	248	239	70	118	174	128	250	193	58	120	209	117	193	120	118	269	208	114	121	63	0	175	120	122	190	175	60	61	123	174	60	115	118	184	114	116	57	120	57	67	120	65	120
58	122	436	58	119	115	58	279	115	127	174	114	121	231	189	115	119	309	123	194	124	57	280	208	60	118	60	0	229	115	116	194	181	174	0	116	60	171	63	115	126	174	128	58	60	58	186	114	67	118
116	184	531	58	178	61	60	435	124	66	57	115	58	286	249	114	179	258	0	204	121	174	216	276	66	57	0	0	117	121	118	256	117	58	0	125	116	117	63	118	194	178	0	57	115	0	179	120	61	123
177	179	425	57	125	118	177	316	115	185	57	117	235	181	198	173	177	253	61	236	171	118	277	284	173	58	236	114	183	120	119	298	233	63	0	0	57	114	60	0	200	232	118	179	58	0	237	114	176	180
58	182	549	172	176	177	179	384	115	184	57	229	247	247	248	235	296	208	115	257	173	181	321	177	58	115	0	57	234	118	180	318	245	171	0	120	235	172	0	57	246	177	115	114	58	57	124	58	175	194
117	241	619	66	178	232	244	414	182	67	115	183	178	295	247	228	183	297	122	217	178	178	347	361	239	177	58	57	117	65	180	331	299	61	174	129	231	57	125	0	189	228	58	240	115	0	178	114	115	194
116	248	601	235	122	121	245	497	124	184	61	172	186	198	199	172	132	364	118	272	63	185	414	268	175	61	182	0	57	117	120	259	230	230	116	116	118	114	60	60	204	235	121	115	115	0	295	61	182	196
185	60	653	171	239	239	242	503	0	202	60	118	242	187	247	114	124	360	233	300	190	179	407	221	174	58	178	116	114	178	235	399	180	178	238	139	120	174	122	123	300	186	238	57	118	116	200	118	240	147
234	260	602	234	178	118	250	622	57	245	239	0	240	312	275	115	301	360	175	349	244	184	462	284	192	124	175	232	175	124	131	285	241	235	57	245	173	172	122	57	200	123	117	177	117	175	266	187	131	286
121	191	632	115	118	180	241	417	229	244	179	57	249	253	313	177	254	367	172	161	181	189	372	266	179	123	61	115	118	174	57	342	115	235	174	251	239	172	0	176	329	236	237	59	118	0	185	190	125	189
116	195	663	114	238	178	120	669	181	303	116	175	311	332	264	174	193	441	121	328	181	180	412	333	175	174	66	57	181	115	175	198	176	126	118	118	118	120	63	178	274	234	116	171	114	58	236	181	171	133
65	241	571	114	122	115	179	719	0	198	116	183	246	290	310	234	118	420	174	235	184	195	413	273	178	177	178	114	178	117	115	338	233	242	175	117	246	63	66	117	223	119	124	173	177	115	234	189	133	209
127	125	901	184	182	118	232	969	214	213	137	175	264	322	281	175	219	368	118	176	182	135	459	222	185	187	185	57	171	118	240	296	118	238	175	187	240	60	186	183	338	120	253	114	126	57	188	115	252	150
235	251	1225	69	135	231	239	920	209	292	181	171	314	336	268	118	266	476	178	352	115	250	406	442	123	177	184	176	120	182	232	357	120	175	180	122	115	117	125	175	442	175	119	117	178	58	256	119	275	221
129	128	915	183	114	177	241	983	174	293	184	118	248	257	252	178	184	448	172	345	184	187	378	288	194	178	128	117	177	117	231	397	186	178	179	176	231	177	140	57	352	180	179	126	178	186	193	180	253	141
125	245	747	125	57	57	195	772	58	244	128	131	186	327	265	57	186	431	180	258	126	117	330	333	186	120	234	182	115	0	183	466	263	172	115	180	60	116	122	115	279	244	116	180	236	118	201	185	193	206
173	239	867	231	114	114	118	616	182	259	175	114	191	306	191	57	236	427	181	264	182	181	370	285	176	115	176	124	57	114	61	292	117	174	171	115	286	115	124	114	204	184	0	57	175	119	239	182	242	225
229	290	994	173	235	117	178	535	57	268	114	118	131	253	199	0	240	368	115	203	124	122	349	273	183	115	173	57	58	57	57	377	115	120	57	175	115	171	60	60	323	129	192	171	289	130	128	122	124	249
172	211	1955	115	189	57	299	556	174	225	172	114	144	193	249	0	193	365	120	221	181	116	353	205	118	115	181	115	177	118	178	272	116	294	232	253	187	60	115	0	199	127	139	174	178	61	243	176	310	293
117	178	1454	118	63	63	241	448	58	293	171	118	189	187	257	58	235	358	57	200	188	247	317	219	118	116	173	114	114	57	57	295	120	249	180	126	182	58	193	58	189	255	256	60	57	118	185	127	174	135
63	185	742	66	180	114	126	460	117	253	118	58	295	370	376	117	287	427	122	363	177	126	362	337	117	230	0	59	175	115	299	345	128	177	58	121	114	57	182	114	239	181	120	174	180	60	292	237	66	117
57	185	681	114	57	63	291	442	115	184	191	60	311	244	192	0	122	419	116	142	182	241	413	340	61	117	58	118	57	171	174	256	119	235	114	175	171	115	117	58	258	178	60	115	114	121	238	125	243	172
60	187	702	180	177	229	174	430	124	244	122	58	183	254	304	229	118	370	57	261	189	119	370	340	61	117	60	172	117	65	120	274	240	120	115	117	118	0	63	61	345	185	63	60	117	172	60	66	180	114
60	189	837	63	175	116	187	453	115	265	57	176	248	241	243	58	175	360	122	203	174	173	425	285	115	114	182	172	117	57	59	334	60	182	114	0	118	171	115	57	262	128	180	230	115	114	136	126	120	118
180	311	1744	61	122	58	118	513	117	322	58	118	187	206	136	174	185	402	115	247	58	178	350	395	114	65	241	118	69	114	173	325	118	179	178	118	57	121	122	57	313	254	199	118	61	116	181	68	180	116
123	297	2531	119	245	123	189	490	123	263	172	172	192	268	140	115	131	463	63	304	63	187	414	241	124	119	242	0	118	57	179	348	181	66	175	116	178	129	181	57	189	189	143	115	120	129	252	123	182	171
173	126	785	0	192	57	194	403	171	237	0	176	310	210	331	118	192	313	119	247	131	234	797	312	57	115	119	188	115	186	120	260	127	288	61	178	196	58	118	115	192	175	117	116	0	122	63	124	172	57
60	237	807	60	0	171	181	447	174	300	58	58	253	249	563	57	237	430	115	316	120	230	509	372	117	118	238	290	63	117	179	266	120	194	58	179	367	185	116	57	307	183	124	115	117	181	175	181	173	174
172	297	810	171	58	0	179	497	58	228	118	115	313	246	196	57	184	383	228	194	116	119	398	316	0	172	65	114	57	175	117	306	114	171	114	61	181	171	119	0	248	189	73	57	174	128	235	120	232	179
61	177	899	114	175	173	128	410	174	192	171	118	245	258	322	115	198	378	115	194	180	118	456	239	117	115	178	114	118	175	127	295	176	181	57	0	117	116	61	58	265	256	229	57	178	127	118	123	290	229
123	195	1190	117	58	60	246	362	58	320	0	61	317	326	304	57	186	448	117	206	121	119	383	347	174	115	232	58	174	172	114	335	242	172	58	173	117	121	123	114	201	185	175	228	60	118	196	63	118	0
125	310	829	57	114	124	308	437	175	301	116	115	313	340	188	117	184	417	114	253	128	180	451	325	121	118	67	0	175	120	57	265	58	183	115	114	118	114	181	114	190	63	115	114	123	245	243	235	121	57
118	246	607	114	114	61	201	390	57	239	58	172	129	256	330	58	237	361	115	247	61	179	504	231	118	175	120	61	0	115	115	326	232	237	0	115	289	120	118	114	303	172	61	61	123	181	184	176	241	114
174	368	1092	115	57	114	250	479	58	190	57	120	314	303	364	120	199	417	58	267	118	183	412	217	123	61	240	114	115	114	61	315	115	58	60	58	171	174	124	118	316	251	118	117	57	124	129	63	197	57
57	271	2120	172	181	58	189	531	117	207	0	172	246	185	301	0	233	454	174	312	63	175	473	257	125	114	244	117	229	60	233	346	60	298	117	116	114	118	122	61	211	241	233	173	114	127	138	61	126	172
117	266	1793	58	185	119	244	449	122	327	115	57	256	257	312	0	238	437	65	289	125	183	431	359	58	120	236	114	174	172	172	280	63	233	0	174	176	176	122	0	262	245	185	181	177	118	311	116	189	120
119	195	792	123	184	121	251	467	58	132	174	57	370	307	303	0	182	493	237	320	234	177	491	299	175	174	120	57	191	118	120	411	176	254	116	57	174	65	184	58	260	248	240	118	114	118	180	63	118	114
236	121	781	61	115	171	248	431	172	191	115	0	181	252	202	120	243	395	178	185	186	114	441	309	58	180	303	120	117	124	175	293	229	179	114	116	177	63	124	63	425	174	70	288	175	118	173	61	181	57
185	178	771	0	118	180	245	419	58	249	57	173	316	311	238	57	183	433	116	247	126	115	401	338	65	61	123	128	114	179	120	303	240	117	57	120	118	57	117	114	250	189	176	172	58	57	65	171	117	114
57	307	2280	229	259	58	243	355	173	269	57	118	187	260	306	174	252	402	177	191	125	118	426	308	122	178	239	67	230	115	114	274	126	184	117	58	118	115	121	58	134	270	134	57	174	0	117	124	174	57
123	321	3040	234	186	116	246	391	234	199	120	115	304	277	300	57	177	439	172	207	175	231	509	300	114	234	245	60	183	118	180	286	238	240	61	181	183	194	58	118	265	135	321	172	173	57	239	178	116	116
124	271	3854	58	188	115	184	439	63	323	57	66	268	134	129	114	125	470	175	153	278	179	435	282	173	0	188	115	184	171	120	287	120	63	57	115	182	63	172	117	303	128	285	182	175	60	181	117	174	60
175	251	3851	179	185	60	124	373	58	305	58	178	259	253	253	58	202	465	120	296	179	131	454	365	242	178	232	116	122	114	114	352	189	123	119	122	181	60	119	181	292	233	294	234	124	174	193	63	184	58
114	203	2905	175	188	115	186	505	0	350	115	121	235	254	129	58	237	461	175	155	233	174	372	338	66	114	187	172	117	58	173	228	188	183	173	59	172	173	180	114	146	255	273	171	123	121	121	179	172	117
116	315	1685	57	123	127	185	501	174	293	118	116	323	208	189	118	175	395	128	311	119	122	456	465	179	121	190	235	181	119	120	294	181	66	120	115	236	171	186	123	314	333	130	121	177	118	196	61	174	114
58	347	5099	179	60	58	185	486	245	318	61	58	194	311	320	57	186	483	114	219	133	174	475	350	120	175	367	171	179	58	173	223	122	194	172	58	177	58	116	124	162	261	437	174	120	58	183	175	176	114
124	280	3061	117	123	115	244	376	173	296	120	120	264	261	196	65	129	410	188	142	126	250	395	347	127	234	351	175	122	117	117	335	236	184	171	177	250	243	175	123	212	262	280	58	125	193	191	118	194	116
173	193	1217	230	58	124	251	409	57	199	118	172	300	337	371	58	244	443	181	255	123	117	370	288	115	127	233	60	120	0	183	276	172	57	232	154	231	121	120	117	203	186	192	57	175	65	193	118	185	57
229	254	1326	175	118	0	231	435	57	246	0	118	357	277	260	58	126	419	232	202	185	184	452	305	177	240	251	121	65	58	238	304	184	179	115	121	175	117	121	175	262	245	235	0	173	67	241	121	65	60
58	125	1941	0	60	177	188	386	127	313	172	58	306	252	255	0	131	443	120	224	242	116	368	399	125	0	253	114	63	172	232	335	71	133	57	119	114	57	58	176	251	275	213	120	118	123	240	63	176	0
120	255	1450	61	183	114	187	509	180	268	117	171	256	252	320	233	260	471	116	250	239	131	340	372	117	0	189	120	188	0	57	368	182	124	174	57	171	0	120	181	274	264	188	193	122	173	333	178	184	174
119	217	914	58	177	118	243	489	114	296	57	126	197	317	313	58	135	459	188	262	242	173	428	375	174	171	236	116	117	63	177	265	132	191	116	57	120	114	117	63	230	251	120	57	125	177	240	120	229	0
57	188	1210	0	229	57	116	388	57	187	61	115	302	194	252	173	317	363	293	195	177	175	472	282	57	58	193	57	121	57	178	261	60	183	122	57	172	57	66	60	259	193	175	116	178	174	124	179	177	57
120	177	845	60	123	177	174	431	60	205	57	57	190	199	254	115	127	373	175	185	178	179	460	298	124	60	184	114	173	114	175	392	178	123	117	121	118	115	234	115	268	134	179	172	174	65	118	120	123	58
115	190	1436	57	176	235	232	447	188	201	57	60	247	256	257	0	65	373	123	312	184	175	456	309	124	181	258	57	116	171	117	404	176	173	296	57	236	115	182	119	306	181	185	180	60	114	236	61	235	57
118	318	2539	115	187	114	190	441	66	223	0	172	244	317	317	57	246	456	179	347	175	173	474	399	58	123	157	119	119	187	289	342	118	181	115	172	115	117	122	117	338	211	205	115	119	61	178	178	246	173
236	250	3287	60	184	57	192	515	189	260	57	0	256	304	265	172	243	457	291	233	184	234	431	344	173	116	329	122	61	116	247	327	176	302	57	117	178	181	117	176	340	625	220	175	117	123	306	177	67	114
275	590	5867	297	323	118	247	521	287	274	58	211	325	345	305	178	194	521	135	867	193	362	527	447	212	178	409	124	121	120	179	1102	293	316	115	60	252	198	123	115	226	431	441	182	355	250	350	182	135	115
305	291	2680	194	199	175	260	519	124	440	114	274	206	386	397	205	199	462	177	435	200	335	510	576	188	172	248	240	320	58	130	614	261	244	176	58	308	200	190	126	350	305	268	297	201	154	419	178	377	234
173	186	1544	124	176	0	190	421	114	324	122	187	309	250	335	187	246	479	229	373	179	191	505	394	123	58	261	60	194	124	126	382	69	262	178	119	175	296	122	120	286	280	254	193	120	147	247	173	319	117
63	304	1109	114	65	122	300	337	117	265	60	177	259	258	256	58	184	456	120	285	115	299	450	238	117	174	178	0	60	228	60	294	120	179	177	118	234	120	117	57	188	184	129	57	120	189	187	122	130	115
132	208	937	117	231	57	126	445	172	245	175	0	187	263	318	118	129	409	124	231	232	127	436	315	119	243	242	118	58	180	241	300	232	178	171	234	114	124	120	57	190	247	243	122	175	127	246	121	184	118
178	187	916	118	175	176	249	455	175	195	57	238	196	321	273	57	188	465	0	279	190	179	422	345	65	118	181	60	0	119	185	364	184	181	115	60	290	114	128	114	299	250	249	115	180	123	124	66	117	175
129	241	1373	58	61	57	189	526	176	338	58	115	252	308	254	0	258	321	114	455	122	65	428	415	0	178	186	174	117	121	241	367	58	174	171	184	295	118	124	57	404	251	182	173	0	57	128	182	183	228
118	305	1639	118	118	181	118	509	114	329	114	118	200	207	250	115	126	445	123	331	115	180	407	319	116	57	291	180	115	114	123	308	120	180	229	71	172	179	124	181	329	239	303	115	58	121	241	61	60	172
60	249	1622	117	61	118	115	365	115	326	61	120	258	278	260	59	132	411	118	307	239	180	404	296	120	175	179	171	236	0	185	337	125	179	175	124	178	118	124	187	270	251	248	173	57	115	188	127	115	117
120	128	1479	0	118	61	255	406	60	276	0	58	270	266	272	115	236	485	0	735	67	121	385	289	173	119	241	117	174	60	173	262	173	114	57	61	174	115	180	66	255	190	121	174	118	118	182	182	114	115
119	295	1377	57	115	172	304	370	121	208	0	177	317	225	265	115	177	357	115	523	235	238	418	216	175	121	191	0	116	58	242	324	289	238	175	171	117	172	114	114	282	186	174	175	119	117	246	173	60	57
118	256	1726	129	58	240	179	400	233	323	121	124	199	274	260	0	184	395	172	456	240	243	489	349	117	232	130	57	121	232	177	317	174	191	127	0	115	119	175	176	303	341	201	117	173	57	129	121	239	232
118	258	1495	63	172	114	123	504	120	267	58	122	271	322	339	114	247	424	125	474	180	120	377	416	118	251	184	174	0	117	286	390	179	235	120	0	57	180	181	128	321	133	130	173	120	124	189	125	120	60
60	237	976	115	181	172	305	393	234	254	60	177	242	317	268	58	123	414	180	254	192	175	393	297	182	125	67	116	115	177	180	280	60	252	117	171	115	121	178	117	258	193	178	57	117	174	185	120	61	116
119	188	933	57	118	176	188	411	116	405	57	60	198	197	202	178	186	384	117	429	123	260	462	270	178	121	121	117	61	115	118	343	180	190	172	129	118	172	60	118	208	135	127	115	173	118	235	57	233	57
116	186	919	61	123	0	253	510	177	217	57	57	275	317	343	114	243	461	115	402	235	190	497	346	57	184	130	174	58	119	241	271	187	247	176	175	232	125	115	115	352	184	188	118	114	57	185	126	230	120
57	184	746	119	118	0	130	342	60	242	0	118	370	184	251	57	254	369	115	290	0	289	485	326	58	126	125	57	117	229	179	326	120	117	126	60	181	285	130	58	323	184	119	175	117	57	245	126	114	58
239	123	751	61	115	186	193	400	119	188	0	57	246	209	316	58	241	352	69	289	184	174	421	220	0	178	132	57	232	60	118	262	123	234	229	171	230	232	122	114	201	187	182	115	61	118	187	68	240	63
234	130	1143	117	120	228	183	388	118	246	174	58	373	303	316	118	184	442	120	211	178	181	376	281	115	115	191	173	63	234	123	325	241	124	121	175	300	57	61	57	261	310	129	58	181	118	242	70	173	115
114	321	3157	232	187	241	299	437	228	327	117	117	259	317	266	63	237	435	185	603	187	66	396	398	117	121	434	58	174	60	180	321	231	115	57	57	232	176	114	114	304	303	275	118	118	131	180	175	115	57
268	313	4891	206	326	123	501	624	212	482	0	352	336	404	368	262	314	549	248	682	308	390	804	834	316	124	312	197	535	174	257	806	431	370	119	175	248	148	187	60	310	301	317	380	288	155	489	64	192	120
336	359	4246	300	198	186	473	615	176	451	60	266	331	338	329	333	255	523	245	492	243	223	2206	1180	219	180	297	417	281	249	180	600	278	527	175	229	434	130	356	347	407	281	291	289	255	140	291	129	373	58
202	289	4664	184	248	114	275	481	189	436	171	254	254	389	503	123	121	530	180	285	195	258	1121	526	118	180	221	318	233	119	244	521	199	274	239	58	268	173	60	184	359	312	369	242	252	134	194	121	221	182
193	244	4339	178	248	58	304	487	173	246	58	239	203	327	339	173	61	480	174	269	180	259	556	366	235	172	233	117	118	239	177	415	243	280	63	173	238	189	65	118	503	265	224	178	193	123	212	68	140	171
188	340	1649	117	265	114	252	386	117	453	57	178	205	381	255	115	187	323	186	188	66	136	498	313	123	117	185	117	57	121	117	454	278	186	60	57	60	0	115	125	304	189	197	121	239	179	211	66	181	118
121	250	1101	60	177	117	308	352	176	358	115	125	266	327	270	115	241	321	0	240	178	132	436	376	178	57	134	177	179	121	238	334	146	127	58	119	237	118	180	57	333	246	186	179	118	119	132	121	178	114
117	175	1566	174	289	114	189	332	129	331	114	61	253	260	377	114	175	499	58	272	186	239	563	390	175	57	227	120	117	171	188	351	123	140	172	175	353	229	171	120	416	273	315	238	123	128	127	124	236	117
118	293	1132	173	118	59	183	430	176	211	0	118	195	335	265	60	236	428	121	265	237	185	426	337	57	177	161	230	60	120	234	347	243	201	172	114	116	60	119	124	348	197	61	114	0	117	131	118	181	174
121	245	1289	117	114	57	254	499	58	187	60	229	301	259	337	120	121	372	121	325	191	174	419	370	0	178	224	177	120	114	172	260	128	178	114	115	174	120	63	171	354	497	246	0	60	69	190	128	176	177
176	264	1876	61	180	234	242	585	180	336	121	65	206	324	277	238	250	385	63	400	181	183	439	346	57	115	331	122	120	60	175	326	241	190	117	116	177	125	117	114	345	502	187	175	231	263	251	122	301	176
182	244	1014	63	127	57	174	420	183	249	60	58	327	376	207	57	180	408	124	255	181	171	464	347	0	57	138	57	115	117	183	334	188	243	114	58	174	239	121	57	239	318	186	114	115	118	187	61	122	60
173	241	831	60	122	115	65	407	176	263	60	116	310	255	313	171	232	443	60	256	190	187	475	361	175	119	125	0	117	0	180	256	128	121	57	0	235	120	123	114	266	263	180	114	115	118	189	66	65	57
0	236	927	124	117	58	185	432	60	214	57	120	249	264	202	175	177	440	118	316	123	234	364	401	58	175	115	57	0	57	171	333	129	118	57	115	121	172	57	120	218	259	185	172	175	123	242	123	119	117
115	188	865	65	180	114	123	429	175	258	115	58	246	329	253	0	0	455	180	190	120	192	396	307	123	174	196	114	57	65	176	336	243	134	115	114	179	123	120	176	284	309	180	114	115	125	172	59	175	57
114	123	1775	118	116	287	298	431	120	206	171	65	191	321	252	57	237	395	120	253	189	123	426	297	57	231	186	181	117	180	231	319	120	238	0	230	178	57	123	123	320	196	136	177	61	57	187	127	124	120
115	115	955	191	57	114	174	351	67	251	117	122	256	246	378	172	241	377	116	217	246	174	463	342	60	184	204	60	57	57	172	266	234	243	0	0	120	182	0	171	347	310	182	118	117	0	236	117	122	58
117	183	1206	123	172	115	131	427	123	249	171	118	184	248	262	57	123	435	181	269	181	175	417	337	117	58	245	175	231	171	57	303	241	187	116	117	129	125	60	115	253	318	123	174	0	61	188	66	115	116
180	117	950	116	231	115	117	462	232	195	0	124	301	303	130	117	175	430	118	186	60	119	314	223	124	114	259	117	65	120	120	279	174	179	57	228	177	117	63	115	247	126	233	115	57	67	176	121	140	57
121	240	624	57	61	121	63	307	120	193	114	118	188	243	195	230	60	293	114	202	61	175	394	332	232	57	65	60	119	175	177	263	185	178	60	61	182	114	119	120	263	65	175	115	63	129	116	120	131	60
57	176	511	58	126	117	180	319	115	125	58	61	181	190	131	57	129	341	114	127	120	174	355	161	115	58	180	117	176	117	236	209	118	69	114	117	122	0	61	57	196	57	124	58	57	120	120	120	118	233
181	120	650	57	123	60	117	296	58	189	0	118	134	182	198	57	171	341	120	120	58	174	338	336	172	57	127	57	119	123	179	194	123	174	57	117	118	57	61	58	297	186	118	114	174	61	126	119	65	57
118	181	721	114	174	118	298	372	126	126	57	115	198	249	66	57	180	302	180	214	115	121	389	208	121	126	57	58	63	117	177	258	121	115	58	60	233	57	185	114	242	126	61	171	125	126	117	61	123	60
116	120	829	120	117	60	126	396	57	261	0	175	185	243	304	114	244	373	0	276	172	61	420	397	120	115	186	115	118	58	117	275	60	236	119	57	175	174	115	175	253	259	238	57	116	176	126	118	115	115
175	240	964	135	124	60	67	407	116	246	114	122	199	303	273	177	117	393	117	305	233	185	442	301	118	57	194	0	58	116	183	226	179	173	0	115	123	57	67	115	315	250	187	179	115	239	122	119	186	115
173	119	739	183	180	173	239	478	60	193	60	183	178	187	321	58	186	422	179	141	177	243	401	296	177	174	246	59	0	58	289	349	181	178	57	0	120	58	174	60	287	185	123	171	67	58	186	235	235	60
118	124	738	65	0	117	185	377	61	250	63	182	136	197	200	61	116	441	114	374	117	122	344	344	60	122	70	63	174	57	176	289	181	239	59	119	115	120	126	114	185	243	182	171	118	120	126	122	122	173
115	175	665	197	57	61	120	417	115	192	58	122	256	323	247	122	181	391	121	252	189	63	407	458	116	115	123	176	176	172	176	211	124	172	60	57	178	174	118	58	203	258	232	114	121	119	238	64	238	175
233	180	727	66	116	117	244	458	57	185	65	185	194	197	252	58	57	387	57	263	117	118	460	359	175	120	240	124	174	117	57	284	232	289	0	60	181	117	115	114	328	176	120	231	174	124	171	175	123	230
114	182	803	174	118	118	126	337	118	185	115	127	248	253	262	58	118	324	114	262	69	175	413	291	120	114	182	66	115	57	231	393	177	240	122	57	118	120	118	114	247	301	126	117	188	117	180	176	294	61
116	241	811	61	176	114	141	434	115	240	58	178	299	299	250	118	175	402	179	260	61	181	385	281	229	60	247	60	120	58	241	267	235	180	63	58	114	114	114	172	348	182	180	114	117	118	65	118	124	175
117	302	870	118	115	59	238	454	115	300	172	57	260	252	255	58	178	438	123	257	120	188	466	331	118	65	190	174	61	61	237	318	181	289	65	0	177	177	118	0	218	194	248	115	117	117	235	120	181	63
57	116	845	57	229	121	175	363	115	188	61	115	310	189	307	57	236	359	117	123	120	60	386	348	117	60	232	60	172	115	57	213	123	235	59	0	120	117	0	57	139	298	182	176	118	61	180	116	175	175
115	175	645	178	118	172	243	385	67	136	58	60	253	319	247	114	236	403	115	185	180	57	336	287	181	175	57	58	177	58	123	321	114	176	118	114	117	57	57	172	216	185	133	60	241	61	181	178	118	180
239	176	765	57	119	231	232	386	178	194	0	115	194	268	141	118	172	347	172	305	174	67	337	349	179	57	249	123	120	175	238	261	63	178	116	178	298	65	0	115	261	188	73	118	121	114	243	178	115	174
114	71	1197	181	63	58	184	443	176	194	176	117	200	285	207	174	187	480	58	137	66	299	408	284	114	58	132	65	172	174	172	354	182	197	177	57	236	114	121	173	295	253	200	245	71	65	189	123	173	120
114	185	995	121	117	124	60	521	127	299	57	114	343	291	339	57	134	453	126	264	122	119	480	268	183	185	352	71	57	115	126	258	60	179	239	123	289	114	177	115	297	202	192	114	65	178	189	180	63	118
67	189	775	58	293	174	184	511	115	243	118	58	316	267	322	0	123	374	116	232	66	63	412	349	175	58	193	117	58	66	120	277	114	188	117	229	118	116	117	117	319	252	128	134	234	60	187	174	123	118
117	187	773	118	63	115	117	380	58	253	174	65	311	197	256	115	117	443	121	243	245	115	398	350	177	117	244	118	116	171	63	291	115	179	57	57	174	117	175	60	273	248	244	118	114	116	183	121	180	115
0	198	1090	57	118	171	244	466	129	309	114	58	192	249	260	58	61	351	124	301	118	117	392	390	61	175	313	117	114	60	124	276	117	178	0	58	0	118	118	177	305	323	124	115	120	117	181	177	115	118
61	244	1856	57	173	171	117	395	212	155	58	61	245	319	246	115	125	372	177	551	171	292	414	287	181	115	211	122	172	173	182	260	177	127	173	114	127	60	60	114	259	149	137	58	63	172	128	61	181	57
57	187	1200	141	115	114	131	402	228	361	61	121	247	191	206	57	58	392	118	377	120	186	425	296	182	178	190	174	122	114	60	296	124	175	116	117	174	115	60	118	197	187	306	207	124	63	264	61	60	58
114	183	722	177	125	58	191	389	57	241	58	58	357	208	282	0	126	384	128	256	185	172	466	295	175	118	250	175	179	120	119	300	114	181	175	58	115	120	187	122	260	196	118	181	61	120	130	61	115	115
0	189	711	63	121	118	182	384	58	187	114	65	309	238	280	117	122	406	115	328	194	125	410	346	124	177	254	61	232	57	124	260	114	71	118	120	124	57	0	115	230	255	65	58	115	117	186	123	117	60
61	235	854	232	63	172	233	343	57	244	58	120	257	248	254	118	127	371	128	259	117	249	396	344	176	173	189	118	123	0	117	272	243	124	57	0	61	61	115	118	254	191	182	0	57	115	187	68	118	127
177	303	855	116	65	114	239	416	171	190	122	0	308	320	283	114	117	366	61	294	61	131	398	337	176	58	244	176	60	120	173	272	180	257	187	179	114	120	183	179	305	184	130	57	60	115	240	64	171	0
231	187	862	174	60	57	182	415	120	183	57	116	242	247	247	57	184	370	65	314	60	178	410	286	230	175	124	177	57	57	117	379	63	129	114	61	120	57	116	117	253	190	60	58	57	120	115	63	117	0
119	303	965	115	65	236	232	309	118	241	57	60	308	249	266	117	174	431	123	259	238	241	476	275	115	177	186	114	117	57	175	265	115	181	58	0	118	57	116	115	308	187	69	115	120	60	194	118	175	57
57	181	777	176	115	63	186	452	115	248	57	229	203	302	258	178	172	439	117	197	120	184	450	236	117	123	238	232	232	0	120	207	237	180	126	58	238	0	114	122	270	309	65	176	123	114	244	179	172	57
289	242	809	115	114	57	180	440	57	183	60	0	242	331	263	117	183	363	58	251	123	61	337	281	57	60	128	63	66	60	0	389	234	174	114	115	234	117	117	60	205	260	130	174	57	115	186	123	239	57
178	241	795	117	118	57	180	413	58	242	175	60	186	248	267	0	114	410	177	243	240	180	524	295	172	121	189	175	57	65	65	286	235	71	0	175	174	63	123	114	267	202	120	57	57	58	247	238	180	58
0	237	790	120	178	57	181	469	58	132	61	118	150	254	253	118	184	396	176	247	117	193	339	342	57	57	189	179	66	63	178	384	185	179	64	119	183	122	175	58	276	256	176	117	58	58	229	180	181	172
175	187	833	60	179	0	124	444	57	245	117	57	261	324	257	60	179	425	116	253	172	242	379	274	120	114	193	124	0	57	182	330	176	123	114	124	175	117	0	188	325	240	123	116	59	57	180	116	115	120
60	303	655	115	57	60	192	442	115	235	57	57	198	261	254	115	57	434	175	247	116	114	447	330	123	116	126	120	0	58	128	264	118	198	114	58	115	118	117	175	272	136	121	60	114	115	60	120	185	61
173	189	621	115	176	60	248	443	63	129	114	232	334	272	272	57	120	376	120	208	115	175	454	212	174	115	182	174	117	114	123	329	177	57	116	58	194	114	58	57	193	188	117	180	173	58	295	181	184	59
58	128	637	63	0	114	182	371	122	184	57	57	376	266	197	177	124	356	231	194	182	57	387	217	175	118	185	61	115	178	60	330	60	171	117	58	124	174	65	115	261	304	187	114	115	57	128	174	115	174
174	125	700	181	118	0	234	456	58	307	57	123	248	199	245	57	124	448	136	260	118	63	485	298	175	118	149	58	122	175	184	275	181	242	114	122	175	114	117	115	155	267	131	118	175	120	181	174	176	178
115	122	635	114	173	57	128	453	176	251	118	65	258	316	264	0	138	438	125	251	236	236	355	338	114	114	123	0	171	129	175	267	63	174	235	172	175	115	173	117	261	137	118	58	122	123	63	235	117	114
115	178	686	120	243	0	259	422	119	241	115	0	257	243	379	115	236	427	61	197	178	115	443	371	353	60	238	60	228	57	120	334	115	244	179	0	115	115	122	115	260	282	67	57	115	63	125	126	179	116
115	247	702	60	182	115	124	419	60	175	57	58	248	310	330	58	115	413	240	205	174	61	463	296	115	118	244	125	117	0	180	300	178	123	114	58	234	128	117	235	305	250	184	180	172	179	124	181	178	231
115	250	603	177	118	125	177	421	173	188	57	57	194	252	316	57	240	385	58	196	181	120	401	366	0	117	172	120	115	58	172	217	123	185	57	57	233	65	115	115	185	184	131	114	60	175	185	61	60	115
118	183	596	175	184	0	195	392	61	193	61	61	262	273	261	114	125	432	58	307	175	176	436	269	181	172	238	126	63	178	180	276	235	182	117	172	129	115	57	60	275	241	228	233	57	60	126	61	115	121
58	237	609	181	117	175	134	367	117	188	0	179	188	369	275	57	129	429	123	250	177	115	419	217	114	117	246	117	57	119	175	343	177	179	181	234	132	117	69	58	252	185	177	126	127	66	202	178	177	122
60	242	711	118	175	119	190	477	174	303	171	180	354	249	258	120	241	399	58	272	229	118	427	350	122	114	301	58	115	57	121	201	124	125	115	117	125	181	123	176	212	234	175	57	57	60	175	122	57	122
117	121	607	115	115	117	71	379	176	237	115	118	315	267	268	228	174	443	175	262	124	114	413	341	183	175	296	58	58	115	185	321	124	115	57	115	178	65	120	0	258	246	63	172	124	115	240	234	172	118
114	239	753	0	172	0	183	404	57	248	114	180	250	196	314	115	236	377	172	275	178	122	456	271	179	118	238	115	57	114	173	259	178	188	57	119	185	234	114	114	312	181	61	57	118	115	179	181	60	0
114	181	740	0	235	172	185	402	182	235	57	118	303	193	309	171	115	356	114	328	117	122	415	341	117	173	117	176	122	117	128	266	118	185	114	114	57	175	115	114	278	180	180	175	120	180	185	178	117	232
57	129	781	118	61	58	70	362	115	117	58	172	247	196	322	185	181	439	176	320	181	124	479	288	123	231	61	114	117	118	175	267	57	186	60	114	115	182	115	123	490	184	65	172	63	119	239	64	57	117
58	240	774	60	117	63	122	394	121	190	118	115	325	260	194	57	121	366	118	267	63	116	391	213	231	60	243	58	57	58	189	291	234	123	176	120	119	177	116	123	243	246	121	120	114	57	177	59	118	0
171	241	859	117	121	117	241	402	126	245	0	117	185	264	263	57	179	434	173	259	246	182	381	270	173	57	183	120	116	114	237	260	121	124	117	171	118	172	117	117	321	179	127	57	114	57	183	68	185	0
63	238	847	58	118	171	254	442	114	305	63	114	189	317	317	114	115	367	63	317	65	178	461	340	120	65	132	57	65	118	115	216	175	118	57	197	236	57	172	119	267	242	122	175	58	58	181	127	174	120
63	125	718	57	191	229	123	385	173	126	58	173	186	316	200	117	117	495	228	128	57	121	303	398	60	116	238	176	60	65	232	362	115	122	118	57	119	57	174	116	196	58	171	58	60	117	117	181	114	117
118	176	610	117	177	174	124	443	60	242	57	114	303	181	261	0	66	350	115	249	177	179	367	324	115	0	174	57	114	0	57	253	57	176	60	114	115	114	57	58	253	172	120	61	57	0	126	180	177	114
57	185	502	115	119	119	254	413	172	184	0	118	209	204	192	0	118	296	57	312	182	121	420	255	174	61	63	57	61	57	185	209	176	239	58	126	177	127	118	0	197	121	175	114	58	0	131	64	126	58
119	65	633	258	115	0	143	317	58	239	58	172	258	314	130	114	115	336	173	245	180	117	392	267	174	118	189	179	117	61	127	321	178	178	174	58	117	57	114	118	258	118	175	58	66	0	189	66	238	63
57	124	630	199	119	114	128	351	178	190	63	67	251	260	191	57	114	300	61	127	132	175	320	264	175	117	242	61	58	121	126	291	65	119	65	122	178	63	115	58	200	188	128	60	118	60	124	120	61	183
57	239	777	57	61	58	172	365	175	188	57	181	239	250	257	58	117	303	174	245	117	179	349	321	115	57	179	117	115	59	114	278	236	117	172	116	115	57	61	58	261	118	174	0	172	114	57	64	238	117
57	239	767	61	232	57	120	395	115	245	57	173	253	206	241	57	238	378	115	244	119	119	344	283	57	116	136	179	114	172	117	317	237	63	0	58	175	57	178	57	141	252	179	57	0	116	235	178	114	120
228	184	721	118	174	57	115	356	114	241	0	61	185	309	174	114	117	385	0	300	172	178	435	278	115	114	180	57	57	60	180	267	176	237	117	0	178	57	59	57	328	183	118	0	117	0	243	120	57	60
0	120	650	116	57	114	120	374	57	189	61	118	184	252	179	117	118	351	177	114	180	124	381	330	118	57	182	66	0	57	242	328	120	228	61	118	123	57	124	0	279	248	235	57	66	115	181	121	298	114
57	120	635	118	172	0	127	301	57	129	174	0	238	254	239	0	117	344	0	119	119	121	456	319	117	114	185	120	0	114	116	328	180	121	114	114	182	0	118	57	270	120	173	58	58	58	184	120	114	57
0	180	595	58	0	0	185	304	0	120	57	57	179	121	131	114	118	349	57	242	57	174	430	320	120	58	63	0	57	115	129	260	58	177	115	0	235	58	57	0	241	66	181	57	0	57	232	63	0	57
58	115	602	0	175	58	175	267	58	123	57	117	244	300	181	60	60	268	57	196	174	115	388	213	172	119	66	0	58	114	175	251	114	118	120	57	57	114	57	57	194	122	60	61	60	114	258	61	57	115
118	122	616	123	120	60	63	245	180	185	0	117	245	124	182	0	175	263	0	187	117	57	370	267	117	61	180	0	60	128	63	330	120	58	57	60	58	60	183	174	246	123	118	114	118	118	242	63	124	0
118	117	748	117	179	61	179	369	115	122	0	58	240	179	242	57	117	413	0	133	61	57	390	268	174	60	181	57	0	177	124	262	247	115	116	60	123	57	234	172	268	115	122	124	115	173	175	123	114	175
57	117	646	115	235	58	234	416	114	249	57	60	247	185	194	115	181	297	114	248	114	124	312	277	57	0	237	0	57	121	0	327	0	233	58	60	57	115	118	57	179	181	183	173	117	118	181	122	63	115
114	236	603	171	117	58	0	311	61	295	57	58	175	246	255	115	236	346	57	178	122	122	438	400	240	175	244	120	173	178	242	333	118	186	173	0	120	0	180	117	313	127	179	117	58	123	242	121	114	57
58	178	530	115	115	58	245	360	115	129	57	57	242	272	240	118	172	406	57	117	120	241	396	328	115	122	122	57	63	129	120	254	58	57	179	144	116	0	121	0	241	121	117	173	115	0	120	121	57	171
57	233	596	57	121	0	182	316	57	180	57	175	356	235	236	117	174	406	58	132	57	235	348	270	114	0	118	0	60	61	114	303	65	172	57	60	118	57	116	57	182	124	114	236	179	65	179	117	132	57
61	123	471	58	60	0	183	367	58	181	115	114	184	235	195	57	0	264	0	183	172	238	429	153	117	65	66	57	57	122	118	329	63	122	60	115	118	114	124	57	245	120	117	120	117	0	177	61	120	0
177	115	448	60	118	114	184	414	114	183	61	114	182	195	241	118	175	347	58	234	121	120	343	261	58	117	61	57	117	124	232	139	114	71	114	57	118	0	115	0	132	65	60	179	57	119	176	59	117	114
57	179	621	115	126	0	65	418	115	184	57	57	190	246	373	114	239	416	229	262	59	122	351	328	237	57	58	0	234	118	117	327	120	182	58	58	120	57	133	60	182	174	239	114	58	57	122	116	60	0
63	184	653	118	126	117	186	404	0	241	63	60	261	364	298	117	61	430	57	250	0	180	363	353	177	0	188	59	57	132	175	259	180	118	115	61	118	60	232	179	252	57	122	172	118	0	120	59	67	175
118	297	589	58	122	60	130	328	117	186	173	120	309	307	260	119	117	351	57	185	123	132	383	316	126	58	294	61	118	63	118	272	173	114	0	127	177	58	116	115	184	185	119	229	115	119	121	57	114	58
114	186	598	57	235	0	124	381	120	135	57	0	180	187	192	114	139	337	114	191	63	117	420	344	117	57	66	171	114	179	174	332	119	118	0	0	114	57	119	69	186	187	237	67	60	0	118	63	176	229
61	181	601	63	182	57	183	432	172	136	57	60	303	267	188	115	115	357	0	190	118	180	363	374	65	115	114	0	115	60	115	196	115	173	57	114	57	117	124	0	193	57	183	117	117	58	181	119	121	58
114	65	466	57	121	0	128	345	0	235	0	57	247	318	297	60	114	295	114	70	66	119	359	269	58	61	0	171	0	121	114	197	58	177	114	0	120	0	117	57	120	177	115	114	116	57	126	118	118	57
0	171	496	60	58	57	123	340	58	180	0	57	247	243	124	0	0	275	114	127	114	115	334	261	117	0	61	114	58	57	0	255	57	117	60	0	119	57	116	57	123	173	57	58	57	57	60	117	120	58
60	114	544	57	175	57	69	281	57	234	114	0	232	237	177	115	0	326	57	243	115	57	339	303	117	0	114	57	0	60	57	310	114	171	57	0	118	0	117	117	243	57	173	57	58	58	115	66	171	57
117	171	605	57	61	58	231	346	57	171	0	0	232	242	178	174	122	348	0	232	117	178	394	301	173	57	119	114	60	63	0	186	57	115	171	0	171	0	175	57	238	61	174	60	58	57	179	66	117	0
57	231	572	0	229	57	172	335	57	172	115	57	356	295	236	0	114	256	58	179	0	119	399	303	0	172	173	57	114	171	173	306	59	57	0	60	228	114	0	57	182	119	172	114	57	57	176	121	57	173
172	115	585	0	57	0	122	322	175	183	0	57	235	174	184	0	57	250	57	177	57	114	383	255	120	114	57	57	114	122	117	184	57	174	57	0	174	0	178	57	187	171	237	0	114	57	0	61	57	0
0	60	556	116	171	0	172	348	0	240	0	60	185	244	115	57	58	407	114	197	57	60	393	184	114	57	67	116	0	0	117	185	0	114	114	0	172	57	178	114	302	231	60	114	115	115	118	63	118	58
114	122	452	57	234	114	127	353	114	140	57	58	189	253	183	115	118	328	60	125	117	63	347	258	173	58	60	57	58	175	121	261	61	178	172	57	61	57	180	58	194	122	118	181	176	177	61	120	230	0
115	175	463	58	115	57	124	368	174	181	57	60	197	250	185	0	57	299	57	188	115	175	212	253	60	114	175	117	117	58	114	162	232	60	57	57	229	58	0	0	188	122	123	177	61	114	66	181	63	57
0	115	654	60	121	114	179	365	57	241	0	175	363	189	199	175	122	407	57	181	118	114	424	318	133	117	61	0	57	67	0	204	61	188	59	0	117	57	118	58	136	121	124	63	120	57	131	63	118	118
57	185	569	61	58	122	184	301	58	246	114	122	196	244	193	176	117	415	0	258	115	233	404	352	174	57	176	114	114	119	117	315	114	61	63	117	117	60	117	115	195	115	123	114	60	115	176	59	118	57
58	179	660	60	178	57	120	322	0	187	58	115	188	133	301	0	120	423	58	191	174	65	410	265	120	61	63	117	61	127	180	198	124	65	57	58	57	114	116	0	247	118	126	61	118	118	121	120	171	58
60	60	595	57	0	0	174	347	116	228	0	60	183	181	178	0	58	323	117	234	57	58	342	318	115	57	178	114	117	114	174	235	172	286	171	172	60	57	115	0	176	57	172	57	0	58	115	64	115	118
57	178	521	58	232	0	117	382	57	118	0	57	174	293	300	0	61	374	117	118	115	60	348	183	114	57	117	115	0	114	115	123	179	171	114	0	172	58	57	57	242	232	115	58	229	176	57	63	176	0
0	117	361	57	172	0	0	212	114	120	0	58	180	172	118	0	120	373	57	173	58	174	327	183	57	114	0	115	0	63	228	303	114	171	57	114	0	57	0	0	233	114	180	0	115	0	114	63	115	114
60	176	324	0	57	0	116	331	0	177	0	57	114	127	234	60	119	331	115	121	57	120	342	243	58	0	173	0	57	115	114	245	172	114	57	0	57	57	57	0	116	127	0	120	57	0	57	120	57	58
57	120	490	57	58	0	175	336	0	233	58	57	348	353	177	57	57	361	0	122	116	114	367	245	114	115	183	114	0	57	230	234	0	58	57	58	114	0	114	57	234	114	117	114	57	57	114	121	57	0
0	172	520	0	114	0	121	343	57	174	0	57	241	247	288	172	115	255	58	180	0	0	277	179	0	0	115	57	57	57	119	237	57	175	57	0	60	0	57	0	128	118	118	0	114	114	171	64	58	0
0	231	535	0	58	57	120	355	57	120	0	60	178	176	295	57	118	334	114	182	59	114	336	240	0	0	61	0	57	0	57	115	58	114	57	57	230	60	61	0	118	114	114	57	57	57	171	118	0	0
0	115	571	61	116	0	116	353	172	176	0	57	244	303	173	115	57	321	0	347	57	0	380	248	0	0	115	0	57	65	59	298	57	177	0	57	114	0	115	114	119	175	57	114	57	58	177	120	118	0
114	116	510	0	0	0	120	338	60	178	0	0	289	293	177	57	171	317	57	293	60	60	263	183	58	115	171	0	59	116	57	181	58	114	0	58	114	0	115	0	114	61	114	57	66	0	116	63	114	0
57	114	379	0	0	0	57	335	120	58	114	57	286	122	232	0	58	245	0	124	58	57	315	175	58	229	0	60	0	172	57	243	121	57	0	115	0	0	57	58	119	57	57	0	57	57	57	120	115	0
114	58	374	0	0	0	57	209	57	117	0	57	171	290	171	114	118	316	0	118	0	117	261	248	57	114	57	57	0	0	58	120	0	0	0	0	114	0	58	114	182	172	0	59	114	0	0	68	0	0
0	115	526	0	229	57	173	410	61	119	0	0	240	128	124	63	115	384	58	114	116	172	334	184	0	57	58	114	57	61	176	247	0	115	0	0	115	57	57	0	57	58	0	172	0	114	116	64	115	57
60	63	576	114	115	0	118	336	0	58	57	60	179	171	180	117	172	334	0	114	0	58	333	237	0	172	58	58	176	0	176	122	0	178	0	0	126	57	0	0	118	58	172	58	57	114	114	64	115	0
57	239	678	58	115	0	114	375	118	117	0	0	185	179	237	57	114	263	58	118	0	114	276	242	0	0	179	177	114	174	118	124	117	117	57	114	233	0	61	119	296	117	122	57	115	114	175	61	58	0
114	171	723	114	57	57	71	338	58	230	57	0	239	115	57	0	231	259	57	288	0	0	275	321	115	0	230	0	57	175	63	176	171	0	115	0	58	60	57	0	183	230	174	57	57	57	171	61	57	57
114	114	648	59	57	0	122	262	57	229	57	0	57	175	244	0	58	312	0	115	0	128	289	247	57	57	57	0	57	58	61	196	58	237	171	57	118	57	0	0	123	114	114	0	0	118	121	64	235	115
57	231	432	0	0	57	120	253	57	186	0	0	181	233	178	114	118	253	58	232	0	58	277	129	57	58	0	58	0	0	285	241	171	59	57	57	0	115	114	0	114	0	58	61	58	0	58	61	57	0
115	58	459	58	114	57	177	263	58	57	0	0	176	234	117	57	176	315	0	58	116	60	315	232	115	57	171	57	0	0	57	171	61	63	0	58	57	0	0	114	121	57	0	114	0	57	57	120	0	0
0	115	482	57	0	0	182	349	0	177	0	57	177	190	239	0	57	398	175	119	117	181	340	187	57	57	115	57	57	114	118	120	172	177	0	0	57	57	57	0	183	120	57	0	57	0	0	63	115	57
0	58	539	0	57	57	124	395	57	296	59	0	118	127	124	0	0	396	0	238	114	117	339	193	60	0	57	0	114	118	114	183	57	57	57	0	180	0	57	0	230	0	0	117	0	58	114	64	174	0
57	115	558	57	0	58	122	365	57	239	58	57	239	240	237	114	232	407	59	241	182	174	297	260	0	58	121	57	57	118	114	241	114	122	57	117	57	57	58	57	181	289	118	58	176	0	171	124	119	116
173	236	582	57	63	0	120	313	115	193	57	57	304	188	253	57	120	353	229	357	118	123	309	277	117	57	129	124	120	57	175	215	173	114	57	57	175	118	58	57	257	241	60	0	115	127	183	124	175	0
61	118	605	114	119	115	175	290	70	197	0	122	256	260	132	0	232	370	57	240	57	115	422	278	57	114	177	117	131	118	179	216	115	120	114	57	178	57	57	114	184	185	58	175	63	114	127	64	60	117
115	61	577	115	57	58	67	356	115	73	57	115	195	187	302	115	60	348	57	122	117	66	315	194	231	118	115	0	61	174	60	253	115	60	115	118	234	0	60	114	188	180	126	119	61	174	129	123	65	57
0	57	628	123	117	66	123	348	58	133	115	57	125	189	139	58	117	398	117	237	0	63	359	333	57	117	117	117	60	118	60	203	172	127	0	171	123	57	118	0	191	115	131	60	0	57	118	66	66	60
119	177	535	114	117	60	131	317	117	63	57	0	300	188	192	118	120	343	115	243	57	173	346	305	61	57	118	229	58	114	124	206	57	66	115	57	57	57	57	114	195	172	119	58	115	63	172	123	57	175
115	118	563	0	58	114	65	385	57	187	115	57	187	236	126	57	177	344	57	308	122	120	295	225	123	0	117	171	114	286	58	203	175	299	0	0	180	57	61	0	183	181	124	67	61	115	117	121	0	61
114	237	568	57	171	0	133	436	173	246	0	115	246	261	194	57	114	408	172	117	175	173	355	333	234	65	124	58	122	115	67	318	58	185	115	0	122	58	174	171	247	179	61	174	120	58	179	183	115	120
58	123	617	115	174	114	190	469	118	303	57	118	268	377	202	117	236	384	58	248	124	117	458	333	232	173	115	176	230	120	175	322	120	246	122	120	355	117	57	60	180	125	120	60	172	60	121	121	234	115
114	182	547	171	61	117	182	436	0	251	57	174	192	251	191	115	118	444	114	193	235	175	446	351	174	174	118	115	60	120	177	349	122	178	57	173	247	0	236	61	263	193	123	178	177	57	126	125	179	0
118	58	536	117	61	57	185	373	63	241	57	178	308	186	178	172	123	419	115	191	118	115	308	271	126	0	238	115	171	120	176	256	172	239	58	115	175	117	115	172	259	183	60	115	117	57	176	123	118	60
58	117	628	57	171	0	298	293	115	235	0	0	240	249	189	0	57	285	117	243	123	228	308	270	114	115	184	57	117	0	118	272	60	175	57	57	236	0	118	57	194	239	231	0	0	118	120	178	180	172
0	120	587	114	115	172	184	490	57	122	57	61	311	198	250	114	231	436	172	183	57	117	378	271	60	0	267	117	61	63	118	314	58	176	115	58	128	116	114	177	270	179	229	65	116	58	240	118	118	57
57	177	588	0	181	0	70	382	61	185	57	57	259	242	127	115	179	435	119	182	176	117	389	325	57	122	207	115	121	63	120	333	60	122	57	114	174	58	66	114	271	247	114	115	58	60	127	122	117	0
57	122	644	174	118	114	183	433	57	186	114	57	186	255	250	115	114	378	0	240	173	172	378	273	115	58	132	118	60	57	232	276	171	233	58	117	119	57	121	60	282	313	184	118	0	57	127	180	234	171
175	174	664	124	0	0	246	397	57	185	0	171	196	337	316	118	118	446	61	243	120	119	482	318	66	115	120	117	57	127	114	211	60	187	60	119	184	57	118	0	271	248	185	58	57	65	187	121	120	115
57	58	652	58	63	174	181	336	60	194	117	118	245	253	250	114	176	299	57	57	115	69	408	256	0	117	63	118	0	119	114	261	60	179	0	58	117	116	63	57	251	134	60	179	60	115	65	124	174	0
0	177	548	57	116	57	70	485	121	185	57	117	188	262	189	60	175	326	63	181	123	60	302	212	117	121	129	114	63	171	60	257	127	185	232	0	120	114	61	0	184	76	122	174	63	0	175	126	183	118
60	180	684	57	61	115	237	270	61	307	57	114	181	303	251	124	176	336	58	239	172	115	420	333	120	57	181	115	0	0	117	338	117	126	0	60	65	171	57	0	197	247	65	114	65	60	121	179	61	178
117	307	1017	174	70	117	189	454	117	279	118	65	261	264	260	117	245	470	63	207	122	114	355	346	63	61	241	58	123	115	177	285	115	178	122	117	179	127	172	115	311	300	195	114	175	63	184	124	131	0
234	247	2178	117	118	58	194	455	123	357	58	61	191	258	259	71	135	414	60	213	174	60	362	466	64	69	145	118	286	57	127	296	114	236	117	173	241	175	119	58	323	191	265	118	175	120	114	178	122	115
57	137	1657	0	189	61	249	451	237	269	58	118	188	198	190	65	190	403	115	153	119	179	364	351	125	175	204	57	58	117	57	406	241	240	117	132	120	186	126	57	342	313	261	175	179	118	180	118	175	118
115	76	1398	115	241	117	186	398	60	256	60	115	300	191	266	71	179	386	117	201	61	117	442	350	115	57	253	57	61	57	171	268	128	115	61	58	120	57	57	117	312	257	242	0	127	61	128	64	118	172
57	120	1298	0	63	0	182	449	177	183	57	114	186	321	240	57	63	435	114	135	124	119	430	210	0	115	133	57	58	122	57	250	131	127	58	60	235	181	118	57	151	238	238	114	115	61	63	61	130	0
65	130	646	175	65	118	126	365	61	232	171	61	200	250	253	114	116	241	174	307	174	116	444	265	116	67	183	0	124	57	58	249	63	124	57	115	232	58	234	57	269	119	117	57	67	58	183	122	175	175
57	186	696	123	117	115	249	351	120	246	57	57	257	317	250	118	231	352	0	261	178	123	400	227	61	181	252	57	117	181	229	274	115	237	231	178	177	0	57	58	272	183	123	115	63	60	66	121	238	175
58	242	901	114	61	171	184	482	115	253	120	117	128	255	252	57	132	412	172	136	174	0	381	372	58	176	180	0	58	177	237	388	184	121	173	171	235	58	60	114	194	238	185	180	61	0	61	121	175	122
57	177	719	57	66	57	239	419	58	244	172	61	305	371	195	180	123	427	0	185	176	58	393	298	117	63	123	174	58	121	238	301	134	118	115	172	122	172	57	58	271	132	235	233	124	0	57	181	178	184
114	239	675	0	178	57	121	480	118	184	114	57	294	257	379	172	241	379	114	197	120	171	387	290	132	58	175	237	236	61	238	268	122	124	57	114	234	118	171	57	193	122	120	236	58	114	239	230	229	177
114	299	677	115	177	115	235	419	118	196	115	0	307	368	267	174	114	426	117	199	118	63	372	289	237	171	186	60	173	173	175	374	185	174	115	178	234	59	57	57	73	126	175	115	57	0	122	125	117	60
0	120	665	61	57	114	117	316	229	241	58	58	251	196	303	171	177	418	0	247	239	60	436	348	122	57	193	57	171	171	0	254	65	233	0	172	60	118	175	114	331	120	177	57	115	57	65	120	175	58
115	185	957	58	232	0	176	434	118	204	177	58	253	279	203	119	240	443	115	184	235	120	366	347	118	174	73	178	115	118	60	311	117	238	172	61	117	115	58	58	304	183	182	116	58	58	124	178	118	177
118	200	1133	118	127	115	186	468	181	302	57	175	145	295	278	115	285	388	176	203	118	180	411	289	58	118	127	240	120	117	61	253	125	128	124	60	192	118	173	120	194	178	177	63	175	58	124	118	123	118
57	182	835	114	60	57	130	479	177	244	114	174	185	326	273	178	123	438	174	259	187	115	395	340	232	181	141	172	232	174	174	264	115	63	183	117	172	118	196	120	257	78	123	242	60	63	124	119	63	115
58	174	722	61	69	123	126	323	181	297	60	117	246	250	371	231	231	367	174	184	182	0	426	340	115	116	143	172	121	124	242	270	60	124	172	175	61	0	239	115	313	116	175	60	115	0	240	64	190	117
57	126	616	114	122	0	117	401	177	129	0	58	299	192	371	58	120	375	57	297	117	60	372	273	118	123	120	0	183	115	234	244	172	175	58	115	172	117	120	118	307	236	126	175	115	116	116	120	175	114
57	118	679	63	57	117	175	333	61	174	58	0	306	309	262	0	119	369	58	131	114	232	345	321	122	58	117	58	114	115	122	303	286	124	115	57	60	57	118	57	310	245	174	121	58	0	118	123	0	114
60	179	568	60	57	57	179	372	57	67	116	117	244	192	190	172	181	307	120	242	0	231	368	321	60	175	239	0	115	0	175	191	58	177	126	61	60	57	117	116	186	122	60	63	114	0	126	66	0	57
117	293	620	57	60	58	232	308	58	182	57	0	252	258	251	57	126	415	0	184	118	115	311	268	122	118	175	114	236	0	187	253	122	237	180	115	128	115	171	0	184	239	114	114	115	57	123	64	177	57
120	188	589	58	0	175	198	320	114	196	58	115	250	371	256	173	285	421	63	186	117	117	395	297	123	183	118	57	234	118	247	332	0	353	228	117	181	57	57	119	191	197	175	117	63	118	115	179	58	57
57	123	706	115	60	57	124	366	58	125	115	58	191	306	307	117	0	338	114	240	115	57	467	342	118	177	241	180	0	114	120	252	114	187	57	118	240	57	61	57	366	71	58	61	60	61	118	178	0	114
57	237	1163	57	124	57	178	421	0	185	0	0	243	185	239	118	128	353	0	185	179	239	569	343	60	63	118	116	60	114	117	257	178	186	115	0	238	172	175	0	189	231	65	122	61	115	174	120	177	57
0	241	998	179	121	114	189	385	115	254	0	57	239	261	253	0	242	285	65	187	60	174	432	271	58	58	174	114	241	114	122	282	115	187	57	57	183	57	61	0	246	232	186	174	182	174	236	63	172	57
239	114	597	60	115	0	239	446	114	135	0	175	173	241	185	0	117	335	114	184	171	185	404	274	118	114	171	57	65	0	171	268	250	184	0	57	181	57	120	61	185	179	172	174	122	58	178	61	173	0
58	117	608	0	171	57	197	213	60	237	120	65	127	254	189	0	114	223	119	120	61	120	298	217	58	58	57	115	63	58	183	258	174	127	61	60	115	114	63	57	192	172	67	0	115	114	124	66	176	117
115	118	497	60	117	115	115	299	115	183	114	58	140	200	190	120	186	264	0	129	125	115	296	215	121	124	120	57	65	58	233	236	178	66	63	124	172	0	58	57	238	120	122	119	117	57	123	179	120	0
114	175	381	118	61	115	61	393	117	185	57	115	253	249	186	117	183	273	58	186	115	122	266	265	61	63	118	60	117	58	61	182	116	115	61	61	57	60	0	114	184	58	177	116	118	58	69	121	177	58
171	185	544	118	117	61	232	435	118	180	0	58	235	188	179	114	63	266	60	73	61	116	347	210	128	57	173	58	115	57	178	236	122	115	57	114	114	65	57	0	194	179	178	57	171	57	183	173	235	118
60	191	605	116	65	118	116	342	0	128	57	58	66	202	244	57	183	342	59	124	57	57	306	285	63	63	120	57	173	0	60	234	121	115	115	179	172	115	115	0	128	121	178	60	115	175	309	176	235	123
59	121	497	58	57	61	120	356	175	181	114	65	193	324	246	60	238	303	65	245	117	178	283	406	123	115	58	57	120	0	120	190	173	125	114	124	116	171	57	114	250	180	61	116	118	118	297	64	60	61
0	179	592	57	175	58	286	381	114	128	66	117	192	249	198	58	190	346	0	128	117	118	340	216	65	239	172	57	115	115	120	192	118	116	57	114	117	57	121	115	193	66	123	58	57	0	188	66	58	0
63	180	646	115	65	114	236	373	58	248	58	60	250	258	244	171	65	359	175	180	120	236	293	330	118	172	127	58	58	60	119	178	114	230	116	173	115	117	57	119	204	190	123	184	114	115	297	122	229	57
57	122	757	58	175	116	117	390	114	66	0	63	241	247	251	0	179	344	171	253	172	57	345	348	177	58	230	115	67	0	177	373	60	122	114	178	118	176	60	60	330	126	175	58	0	0	184	240	117	120
58	121	724	58	63	58	187	451	114	189	0	57	242	317	253	174	65	413	57	186	241	174	349	381	115	0	244	114	185	0	121	265	119	176	120	58	115	115	114	57	257	180	187	289	115	229	117	61	116	114
61	181	678	178	61	57	177	430	118	183	0	171	261	177	239	57	185	421	58	320	120	115	463	294	117	120	174	57	57	0	118	276	177	129	171	57	120	57	118	57	253	177	57	120	0	126	185	121	176	233
60	115	620	115	58	58	182	433	57	259	0	0	241	294	256	117	235	344	115	198	183	114	433	330	61	115	117	0	66	57	124	308	63	133	57	57	129	63	126	57	214	182	229	115	0	61	171	175	115	115
0	174	669	61	172	118	299	445	175	181	58	117	232	306	257	114	190	348	114	256	121	58	401	290	58	57	123	116	57	118	57	282	171	61	57	114	235	57	179	57	257	236	57	172	59	60	175	119	174	57
171	236	1284	57	65	174	181	383	117	196	57	65	323	310	242	0	182	300	114	194	178	119	317	305	58	118	130	57	60	57	58	221	118	176	115	120	298	114	114	115	263	179	179	124	181	60	174	184	183	0
120	249	1107	0	58	0	122	368	115	174	57	115	312	299	184	58	120	369	174	309	124	353	358	240	120	177	118	0	172	0	172	332	61	117	171	61	132	61	124	0	315	119	196	118	121	57	177	119	120	0
173	65	496	0	115	57	178	411	57	126	58	115	248	260	186	0	128	427	114	270	120	184	369	192	121	58	66	0	57	60	57	208	236	118	61	178	117	57	118	115	191	115	118	118	123	58	117	120	116	117
57	292	603	114	115	57	242	323	174	183	57	0	186	241	203	57	242	378	289	194	239	58	352	350	117	60	115	57	57	57	126	262	190	69	0	171	292	117	122	120	249	289	127	177	116	115	235	182	183	117
0	235	650	57	57	57	181	415	119	296	114	0	246	301	135	0	233	412	57	118	182	58	447	196	238	57	295	119	60	122	117	260	125	124	171	114	117	57	61	0	190	242	238	114	174	57	126	57	178	171
117	172	701	115	173	58	200	409	0	181	58	114	135	184	251	0	118	363	117	191	246	57	410	337	116	175	201	63	58	0	174	328	171	190	118	171	117	61	57	114	262	172	235	174	0	118	174	119	210	57
61	183	629	118	291	60	175	413	114	186	114	119	184	241	182	63	179	397	0	188	58	232	452	230	173	57	120	117	126	117	114	317	117	234	0	59	231	124	60	173	246	176	66	172	69	171	240	180	126	115
114	118	620	58	61	128	181	440	57	245	0	128	248	192	246	57	174	377	117	268	122	115	412	523	58	57	129	117	244	124	240	317	192	127	61	57	71	123	126	60	257	126	181	115	115	58	242	61	127	119
115	58	555	57	58	57	66	356	63	187	60	0	240	244	192	57	116	378	117	244	117	57	363	329	117	114	57	58	57	114	177	189	174	172	120	58	194	171	57	57	296	60	172	115	0	0	60	124	122	114
0	183	458	60	57	57	67	358	58	125	118	0	313	186	305	57	117	345	118	197	0	175	349	254	120	121	118	0	57	118	180	259	123	118	115	174	120	57	57	57	261	124	178	118	114	0	63	123	181	0
57	180	516	231	57	115	181	364	118	178	57	117	180	297	297	115	124	413	60	198	181	190	420	267	119	0	118	174	0	119	121	255	175	120	114	0	116	57	173	57	259	175	65	61	118	58	177	175	66	0
0	181	1653	115	114	171	184	476	115	271	114	122	120	243	361	0	120	343	115	199	179	172	377	267	114	58	177	58	120	176	114	195	117	179	114	0	171	60	61	0	250	177	301	114	61	117	181	241	115	0
57	201	2373	57	123	176	181	502	114	368	118	57	123	184	254	0	177	349	230	231	179	236	288	263	115	115	184	115	175	230	116	257	63	117	116	57	234	117	115	174	361	177	280	117	174	0	0	293	117	60
119	325	2014	57	118	58	132	870	114	292	178	67	247	282	187	57	61	456	115	284	180	117	398	385	117	60	237	174	180	60	114	383	124	188	230	57	119	117	126	0	253	182	214	125	122	126	182	181	61	178
0	232	927	61	118	115	254	575	58	187	114	120	246	320	242	57	174	397	114	246	183	232	505	284	61	0	114	122	180	183	123	318	196	257	115	57	204	60	166	117	198	236	238	246	115	121	123	184	175	114
57	287	795	234	123	57	199	413	114	246	118	117	248	250	301	125	115	383	115	200	124	60	673	373	57	114	114	130	184	187	185	191	124	266	114	57	187	180	249	179	249	244	189	114	0	114	122	122	118	119
126	192	1551	120	127	0	184	435	172	185	58	125	247	200	246	238	176	314	172	301	124	134	345	267	182	0	176	57	65	257	114	302	191	117	58	115	76	61	181	299	250	240	193	58	232	174	176	129	187	60
246	450	3274	172	142	118	121	429	115	140	57	179	128	247	247	233	178	386	121	365	123	255	374	351	181	117	182	0	115	134	119	266	260	63	117	117	187	57	141	185	237	175	443	117	177	118	118	64	118	115
322	404	5600	119	367	114	243	575	115	264	58	259	255	259	245	58	241	390	120	795	257	226	485	298	118	119	122	61	173	250	184	428	175	117	176	114	246	61	204	121	213	184	456	120	183	140	180	122	180	171
260	457	4820	175	332	172	137	692	171	326	58	185	190	188	242	58	122	310	182	494	239	347	470	340	119	57	237	60	127	121	119	339	120	233	57	114	130	171	178	184	185	304	389	122	185	58	231	184	177	114
178	553	5939	67	426	58	192	807	121	632	232	122	299	323	375	114	184	478	181	393	195	220	497	362	63	118	234	120	73	241	240	264	188	194	60	60	187	178	131	122	257	187	589	173	66	183	127	117	127	238
164	392	4742	176	381	114	244	804	238	422	63	119	196	272	262	115	235	437	60	256	181	390	463	331	57	122	302	58	126	114	178	391	117	120	120	57	240	115	180	57	261	242	443	172	120	57	123	119	231	179
246	405	1860	60	154	61	175	507	176	208	131	174	186	263	184	63	175	484	118	220	187	300	368	293	177	117	130	171	189	118	115	394	186	180	60	174	243	61	120	60	214	181	299	188	115	177	123	180	123	60
186	253	1531	182	187	115	258	467	60	245	173	121	262	247	266	117	184	458	57	218	119	147	451	404	122	119	118	179	63	118	135	206	63	239	60	57	245	126	69	136	254	292	323	115	57	120	181	237	121	116
176	264	1058	115	297	175	193	505	264	268	0	114	245	314	311	115	241	324	232	203	195	182	422	344	232	117	183	125	236	128	174	318	188	185	114	175	244	115	128	259	243	236	251	184	181	115	129	119	176	57
118	241	783	60	174	120	238	458	172	243	114	173	294	269	251	0	61	433	0	268	174	179	366	289	172	114	65	118	61	118	171	250	236	178	124	58	183	171	180	117	250	298	240	235	114	174	174	129	65	0
173	240	760	123	179	116	186	491	60	60	171	120	185	287	308	0	186	335	57	304	177	120	425	327	117	172	192	117	58	57	58	311	122	136	57	58	58	65	179	60	244	121	130	178	0	171	175	120	65	115
132	203	828	0	175	57	184	518	57	309	114	114	309	256	194	57	182	423	230	265	286	240	384	298	172	172	175	61	63	0	57	206	177	187	114	121	184	57	121	172	206	184	130	63	231	58	120	238	183	114
238	249	710	228	183	57	245	481	119	191	120	231	252	245	269	57	236	442	176	270	115	179	388	352	124	119	121	60	239	66	122	364	172	139	58	122	184	58	180	126	318	121	199	180	118	177	198	175	198	115
58	61	670	57	179	57	70	375	118	126	114	57	316	261	129	118	178	444	59	248	183	0	364	268	114	174	126	63	115	57	229	320	122	121	0	117	292	171	122	60	196	321	126	180	57	121	63	177	118	114
121	232	604	114	182	57	57	442	114	295	58	61	251	309	264	57	118	311	230	198	302	185	425	283	118	117	173	118	121	118	63	250	244	176	58	58	116	121	60	176	200	125	128	118	58	57	123	66	123	60
188	188	606	61	132	115	118	462	115	251	117	122	251	314	299	0	250	373	115	347	128	125	375	299	125	118	126	61	229	57	121	261	130	63	118	57	191	114	123	114	132	181	67	230	60	173	117	119	184	114
171	253	692	0	180	117	238	450	0	129	0	174	363	250	248	122	124	421	57	313	125	126	385	287	117	232	232	60	172	114	176	310	118	181	171	58	171	118	125	0	318	257	234	120	114	60	116	120	130	118
178	301	797	119	246	60	243	495	118	239	57	58	245	182	253	114	185	435	127	345	234	254	463	342	58	0	293	122	119	177	172	325	182	231	232	65	120	118	123	179	327	249	184	174	177	59	135	175	186	57
186	270	1099	133	250	58	128	481	60	264	57	118	300	183	250	115	118	460	61	297	122	137	446	280	57	0	66	120	60	122	124	357	61	189	57	0	184	174	63	57	289	251	196	123	127	60	256	174	379	119
63	301	784	58	249	58	243	366	0	246	115	184	135	308	313	114	115	328	118	298	242	126	374	281	178	58	177	60	188	57	174	265	234	183	171	117	121	122	125	211	324	298	182	180	130	60	183	119	174	116
65	185	639	60	117	57	178	485	0	186	0	172	190	249	298	57	286	351	57	199	233	233	256	296	60	182	124	115	65	57	234	258	175	185	172	0	181	57	120	118	268	183	244	186	61	0	126	123	236	57
123	320	697	57	119	57	186	390	115	293	115	177	185	188	362	117	57	350	0	246	177	126	357	261	123	117	233	61	177	58	60	243	178	178	116	114	63	126	183	114	262	240	118	117	233	0	176	177	58	114
179	184	697	122	235	115	182	629	128	197	115	121	247	242	250	60	229	376	60	276	119	245	357	227	182	179	179	64	232	115	182	275	70	130	61	119	117	238	128	0	199	240	244	116	123	121	187	61	185	179
246	340	1336	126	189	177	254	672	172	246	128	60	246	255	256	119	187	418	123	315	63	194	421	303	186	181	201	114	192	57	184	361	179	187	115	122	187	118	181	114	226	260	200	60	126	126	297	122	188	294
145	272	2100	63	207	176	262	1109	66	311	188	194	251	193	247	0	200	477	188	244	172	253	369	359	231	120	310	63	71	115	180	359	120	127	118	61	184	243	232	0	282	262	279	200	118	248	299	119	136	115
242	245	2613	198	281	173	246	715	115	355	185	273	198	316	303	57	124	360	180	338	185	284	386	300	130	127	186	119	208	175	286	370	193	243	118	176	195	117	235	175	217	189	173	257	252	242	291	116	187	232
208	210	855	0	128	118	271	624	115	187	117	121	252	368	320	115	269	528	126	200	172	185	463	389	127	57	240	138	266	123	176	361	135	342	193	118	245	115	57	58	273	238	137	193	120	63	151	186	234	117
178	179	652	0	124	58	185	870	57	257	232	121	256	268	695	58	200	388	63	188	67	245	377	266	116	174	233	125	177	0	180	335	235	240	202	114	244	127	0	59	188	117	120	177	117	117	124	196	63	57
173	185	780	177	180	116	298	675	122	237	57	119	236	309	186	58	119	362	57	298	178	121	310	248	176	58	184	57	61	61	174	303	114	117	115	57	57	61	114	57	188	233	240	175	120	58	231	182	238	174
117	122	792	58	244	58	194	457	60	184	117	117	254	185	315	57	234	362	115	326	178	182	372	259	180	57	175	173	171	0	117	326	121	231	175	176	243	178	115	57	187	119	180	123	114	175	191	115	179	117
191	240	665	177	302	57	213	486	0	195	58	245	248	309	244	57	290	426	115	282	122	180	462	268	177	123	171	114	116	187	236	335	181	179	114	61	128	115	126	179	256	117	191	237	115	58	132	184	0	0
174	183	590	114	119	127	310	473	60	242	116	117	242	245	301	0	239	397	115	262	178	121	400	367	171	116	57	61	117	114	61	309	174	231	120	57	244	114	123	188	246	246	117	114	58	57	177	117	173	57
57	61	585	115	239	177	182	467	61	133	57	58	302	306	306	121	181	436	236	308	179	178	424	254	177	127	231	174	171	57	174	260	117	298	114	180	175	171	121	175	263	243	235	114	114	57	181	179	232	60
57	294	572	171	118	174	117	396	58	57	0	115	300	237	245	117	126	422	117	243	238	186	406	308	119	117	114	181	117	118	174	302	123	172	58	58	182	57	57	171	296	240	114	115	60	0	115	121	233	182
114	187	607	0	57	114	182	403	57	177	114	65	303	247	317	60	118	383	115	193	115	116	293	237	118	118	172	120	60	0	171	252	174	57	126	58	244	58	0	57	120	120	230	57	119	115	185	63	232	114
114	192	571	114	180	58	184	383	118	233	0	121	297	305	236	60	118	344	173	251	175	118	387	251	175	117	121	118	124	58	232	309	118	177	0	0	178	118	115	0	237	115	172	115	177	114	212	59	175	118
115	247	687	60	189	0	183	383	183	196	171	173	179	130	314	60	235	375	118	279	176	181	368	318	176	58	180	115	126	115	0	306	233	126	57	118	242	57	114	232	188	125	177	179	115	114	226	116	190	114
119	254	819	114	183	172	184	539	117	207	123	230	242	375	192	172	233	326	58	308	127	187	450	321	115	235	115	192	128	117	237	361	119	403	118	176	124	57	114	174	305	118	248	177	57	116	216	117	61	247
246	314	1052	61	306	57	256	554	180	262	174	235	241	291	313	0	234	363	177	280	234	221	454	314	230	194	179	117	61	179	237	329	238	190	172	228	118	57	175	126	65	194	189	131	286	233	302	238	233	173
173	275	1305	182	196	118	298	633	117	304	128	194	251	238	255	66	247	370	115	183	233	316	378	267	119	182	267	124	173	180	182	396	122	233	57	0	280	181	115	230	314	213	252	254	176	175	245	183	177	66
117	206	1871	115	181	57	118	599	58	279	126	117	230	241	242	115	183	363	175	242	175	176	410	307	114	57	114	178	115	231	232	212	115	241	115	57	66	0	0	127	252	124	179	114	117	58	162	245	172	232
172	257	1756	118	185	57	176	737	58	231	194	114	181	297	316	118	60	346	175	239	174	58	333	255	115	58	119	115	0	57	117	295	236	57	115	118	176	0	0	117	296	233	119	57	114	57	266	235	114	60
177	247	1204	114	181	60	176	973	57	182	225	61	245	253	190	115	119	420	115	238	117	175	322	247	114	173	57	57	118	0	116	249	238	172	117	58	351	172	57	58	300	124	121	191	57	117	291	119	57	178
61	240	889	174	186	172	237	2209	115	192	448	180	300	353	326	61	231	299	174	241	177	0	522	273	180	114	292	184	117	120	175	321	118	203	175	57	118	114	0	61	250	248	117	57	57	117	260	243	242	140
115	181	601	57	176	0	118	2433	0	121	460	58	246	240	313	57	181	411	117	172	117	0	393	228	0	0	58	177	57	57	175	302	0	176	57	57	126	57	0	57	241	172	58	116	0	0	181	180	175	245
57	237	600	0	177	57	288	901	114	234	197	0	247	298	295	0	234	401	58	121	117	114	253	181	57	114	133	115	0	0	116	182	61	118	59	118	230	60	0	114	239	172	175	0	0	57	124	176	229	60
124	181	688	177	124	57	235	708	118	309	247	171	124	293	252	171	174	344	175	209	57	177	350	263	115	115	131	131	0	122	174	319	182	173	114	117	117	116	60	60	235	180	63	57	171	117	250	233	236	114
63	239	664	0	173	116	248	644	0	250	123	117	314	269	128	57	121	430	177	313	0	235	357	398	238	115	174	127	172	58	297	329	180	120	182	117	185	174	0	115	308	177	126	122	114	179	184	119	118	173
171	235	571	57	245	58	121	500	117	235	57	57	184	335	261	115	63	436	179	185	57	123	348	250	121	57	57	129	61	58	183	311	116	175	58	115	136	176	118	57	246	184	120	0	228	57	183	120	0	230
0	175	527	116	57	115	191	496	230	192	117	114	241	177	257	115	175	296	0	192	117	179	362	195	172	57	116	127	57	61	122	189	186	115	116	58	121	173	61	57	307	251	174	0	115	122	187	174	115	58
175	296	535	60	0	176	178	455	58	57	58	58	173	295	237	114	177	391	118	117	175	114	342	209	61	123	233	67	115	118	230	261	181	58	114	0	239	117	58	58	188	232	289	175	115	118	237	118	235	0
114	182	596	118	177	119	174	564	178	359	121	0	295	188	177	121	174	371	174	245	58	176	401	264	116	115	297	193	0	57	231	304	65	237	120	115	228	66	114	118	243	117	58	114	0	65	188	176	176	117
178	229	512	115	123	118	175	474	117	305	58	0	175	176	253	57	114	390	174	156	182	248	390	208	0	57	229	152	172	61	232	247	114	237	57	174	182	115	117	0	298	175	115	0	58	115	185	63	114	171
123	305	498	126	118	57	180	492	60	244	117	0	302	242	186	178	291	347	228	199	175	235	399	365	58	57	58	146	57	173	116	316	175	237	117	61	115	119	57	118	242	171	176	114	57	57	176	59	231	58
175	241	549	179	174	65	179	481	0	118	60	57	292	181	293	176	229	407	0	132	114	178	337	372	177	118	181	95	116	173	231	252	117	0	57	118	66	229	0	57	295	172	120	0	57	117	180	59	58	177
57	234	516	115	121	172	114	684	118	120	242	172	119	124	185	0	172	394	60	114	117	122	331	242	0	61	115	144	57	57	115	232	172	171	114	0	117	57	0	117	188	233	57	120	58	57	0	116	57	173
232	118	551	176	60	0	173	589	126	176	120	175	251	298	246	174	57	255	58	196	115	117	285	245	119	115	127	135	57	60	185	307	180	174	172	57	180	0	58	174	197	58	61	114	57	117	188	175	119	114
173	121	558	181	239	175	173	525	63	182	121	65	240	178	191	174	114	416	118	187	173	183	343	266	117	57	251	126	57	118	115	258	181	175	117	115	121	115	60	114	248	186	57	118	114	57	240	179	177	177
235	262	635	178	173	118	234	527	118	116	175	115	233	181	259	0	232	337	58	305	115	181	352	317	0	60	115	185	115	58	60	379	181	117	57	58	232	57	121	57	261	129	120	57	57	57	126	119	171	61
237	327	723	179	238	118	305	650	0	293	188	172	291	300	261	184	57	421	57	250	178	234	416	254	117	117	255	139	122	63	117	325	185	189	57	114	117	176	122	115	192	192	297	114	234	61	191	179	181	175
236	297	730	122	232	196	390	761	187	69	198	187	317	299	302	368	177	448	174	261	236	121	507	585	118	125	263	251	188	190	179	416	250	282	59	58	234	63	135	115	251	175	178	126	57	142	323	130	246	252
124	265	901	265	191	288	380	1073	178	190	225	191	336	322	314	359	251	501	120	283	238	246	1000	1348	246	229	304	251	292	237	246	425	497	422	242	114	379	185	277	331	326	252	189	245	137	136	423	197	257	190
123	336	1605	271	308	394	575	1567	126	268	167	304	324	333	265	314	207	497	188	259	238	286	2347	823	266	393	340	420	193	277	183	588	517	698	324	123	596	169	152	425	338	193	270	328	260	282	376	199	344	200
353	514	2483	366	338	233	495	1309	118	277	389	291	405	368	277	177	228	652	230	289	183	299	2034	687	266	351	226	384	268	362	201	609	314	540	242	178	571	203	406	362	265	129	319	311	347	225	349	189	209	274
271	334	998	131	212	257	351	1487	122	256	373	227	448	430	342	271	133	639	229	274	192	228	1137	456	285	387	125	316	153	263	213	463	328	251	274	179	276	181	325	416	202	172	195	270	243	124	214	265	127	336
182	287	1205	183	194	137	391	1799	179	193	382	65	284	328	394	201	139	454	199	256	240	185	989	458	189	265	150	221	128	185	197	359	261	326	190	179	360	179	132	193	263	242	255	186	183	57	184	195	137	184
191	353	1290	128	262	238	201	2322	57	193	296	179	322	331	306	310	185	518	178	264	177	203	907	401	239	180	201	268	176	129	250	393	182	259	172	115	319	58	127	304	189	172	253	123	245	176	261	121	253	331
188	286	818	192	339	206	198	808	0	238	261	318	314	310	246	147	180	397	57	276	179	123	688	423	214	116	194	367	127	128	185	471	574	202	173	174	345	58	208	181	256	209	301	288	201	119	450	184	235	185
246	255	1006	251	195	69	373	746	115	326	243	121	249	249	322	192	124	387	63	302	118	184	682	421	183	127	183	248	198	125	57	368	221	289	177	176	193	60	175	187	363	132	189	207	245	0	314	189	236	123
120	248	801	115	187	176	267	703	0	198	186	237	250	252	325	238	118	433	58	256	238	184	522	324	124	172	123	196	179	119	184	266	246	204	175	236	247	60	66	60	263	369	287	140	116	0	199	172	121	181
125	191	615	173	187	128	350	601	63	198	182	57	383	333	185	210	119	408	121	143	123	182	556	441	180	174	184	199	152	183	235	192	291	365	175	115	248	57	120	117	273	120	180	134	60	69	186	179	176	124
231	245	620	116	189	121	214	585	171	263	126	115	325	334	516	123	188	333	183	206	121	248	1064	460	179	126	181	202	241	117	120	333	249	309	303	115	458	115	184	251	148	118	176	174	57	57	191	182	120	126
173	280	728	115	179	176	249	932	60	245	202	174	316	262	368	117	272	499	117	255	118	241	679	276	179	124	65	185	117	290	177	322	178	187	171	0	355	174	175	137	252	61	61	172	178	60	243	182	177	118
186	242	682	172	61	127	218	749	58	253	128	125	186	316	260	180	189	464	117	246	58	177	692	342	188	254	191	178	118	188	233	288	182	234	117	57	298	60	190	242	133	240	63	63	180	174	250	119	115	243
239	246	668	59	126	188	230	612	115	128	233	57	254	245	263	189	177	353	174	197	60	294	742	407	57	128	118	198	175	181	172	245	132	332	60	58	343	57	182	124	235	191	57	114	57	175	120	181	245	115
118	196	756	122	183	123	279	657	0	278	118	244	180	177	323	118	186	348	116	183	229	174	714	454	176	57	118	187	171	125	123	283	253	367	57	57	308	0	175	116	126	185	234	235	242	131	252	171	185	119
206	207	1116	385	242	228	263	729	57	260	125	137	303	243	280	119	241	411	66	190	118	303	487	285	247	209	189	180	178	114	181	405	209	333	58	60	138	0	240	174	181	180	140	271	149	137	286	240	199	187
302	332	1158	419	205	230	188	1101	0	120	217	281	330	289	126	181	239	483	115	217	175	253	618	311	208	177	124	235	139	120	288	658	315	311	178	114	254	120	129	171	180	196	188	383	311	129	475	191	421	253
273	191	641	136	124	184	338	816	57	244	247	209	315	256	324	199	232	398	184	132	171	211	732	612	128	235	124	196	252	275	294	409	207	395	115	57	210	118	229	232	184	123	187	211	150	122	307	120	396	186
121	129	664	58	179	185	189	756	58	185	307	116	251	267	499	171	183	349	143	249	60	184	615	375	246	357	187	185	115	317	237	318	238	311	114	57	354	115	126	208	191	122	178	177	183	120	120	188	147	291
180	121	743	173	181	174	248	569	172	186	178	171	184	191	275	58	386	354	143	128	61	127	415	329	115	199	130	177	229	117	57	279	186	246	115	57	121	119	57	178	125	243	121	172	235	61	188	174	181	118
232	258	1209	178	124	192	240	525	115	187	57	115	189	239	207	119	275	393	127	240	176	237	402	285	176	171	196	57	116	118	179	429	202	237	174	58	188	118	114	176	245	180	250	126	175	121	246	121	184	0
178	256	1024	178	183	186	238	515	123	182	60	178	310	299	311	179	241	312	58	184	172	292	412	323	123	114	250	115	58	114	118	286	118	184	231	60	135	121	63	116	65	65	122	117	178	120	242	285	258	120
181	235	876	57	183	118	179	441	60	183	117	0	234	247	258	120	182	350	115	247	183	128	382	256	174	240	154	57	57	116	123	251	181	191	116	0	184	57	0	117	237	234	60	118	117	114	116	173	176	58
118	121	714	122	175	120	187	422	0	130	114	114	244	180	203	120	183	330	57	123	61	191	407	256	174	60	60	117	121	60	57	254	58	247	118	57	236	124	0	118	123	114	238	181	237	119	120	179	116	122
175	179	488	63	179	0	186	439	0	118	57	114	193	301	302	61	191	318	0	131	120	182	427	208	57	57	61	114	173	63	172	244	115	69	58	171	300	114	57	182	243	115	123	115	182	114	117	121	122	76
179	173	545	115	118	115	117	385	0	234	57	0	189	300	124	114	241	410	173	185	57	184	353	250	57	118	233	118	58	65	172	185	61	58	57	117	230	58	114	114	126	60	177	114	118	60	172	57	125	136
179	171	542	57	58	57	240	405	57	239	114	57	183	189	252	61	61	283	0	312	175	114	281	250	122	115	115	175	232	115	60	242	177	118	57	0	118	174	115	174	248	119	60	58	121	117	123	118	57	80
118	184	508	58	123	0	120	414	65	121	118	171	178	119	121	117	120	328	0	129	114	121	225	191	180	58	225	0	57	115	232	244	178	122	115	116	249	171	0	57	182	118	61	115	114	115	119	116	171	71
114	66	533	57	177	0	120	375	177	121	0	57	231	67	251	57	117	341	115	250	174	178	361	299	171	57	170	0	172	114	117	187	63	118	114	58	177	0	57	115	181	115	60	114	118	0	125	114	61	196
57	63	469	115	183	57	58	388	0	254	57	229	177	179	248	58	65	351	57	296	243	181	328	188	114	231	104	117	0	179	57	259	118	128	114	114	118	57	114	0	180	179	120	117	0	58	234	119	114	79
60	119	444	114	118	177	127	426	60	246	117	0	234	243	258	0	57	339	0	306	184	237	385	135	57	0	182	171	120	126	123	243	178	193	114	114	240	57	57	116	173	171	57	114	115	118	118	57	61	126
117	118	482	0	183	177	133	372	57	180	57	115	237	121	262	57	58	218	120	228	60	188	463	193	180	0	222	57	60	137	114	237	190	125	115	57	123	0	0	58	243	63	178	123	174	178	125	178	174	138
118	243	949	116	127	115	190	355	61	301	61	57	191	184	188	57	117	276	57	220	122	179	431	254	117	120	206	117	124	79	182	201	176	186	114	0	123	0	172	117	292	183	228	177	174	180	185	64	297	190
192	130	1381	131	202	173	243	424	115	193	60	190	202	259	190	118	194	473	61	143	175	259	330	333	133	116	187	58	301	119	124	284	132	208	123	185	180	131	58	57	243	292	250	123	239	128	261	61	205	133
206	136	840	132	153	124	119	487	57	243	114	185	253	203	246	179	183	479	114	205	233	204	525	382	235	180	240	192	118	131	136	379	305	213	192	84	243	123	65	124	239	115	118	184	192	177	188	115	344	185
115	124	606	0	180	57	120	421	176	247	0	57	249	185	263	125	174	350	114	263	58	177	361	303	131	174	243	58	58	123	118	240	123	229	126	61	179	175	115	175	128	237	119	117	118	118	118	176	250	58
57	241	550	120	126	57	181	309	57	179	0	60	303	183	363	115	125	397	57	149	117	237	278	309	120	114	134	114	173	122	123	187	233	117	176	136	122	121	58	176	125	117	240	116	118	119	195	175	63	74
115	185	590	57	123	116	183	309	177	189	115	58	185	185	243	180	182	264	57	316	175	185	220	196	123	58	122	0	58	67	63	172	172	126	0	172	114	131	0	57	186	178	114	0	60	129	183	178	115	118
229	181	791	58	129	58	182	352	119	292	114	58	239	127	244	181	232	379	57	284	234	120	341	257	179	183	174	57	57	251	174	233	116	232	57	0	179	57	117	58	119	66	130	58	57	121	175	61	238	183
174	187	793	0	191	172	60	334	180	126	57	115	238	233	243	60	122	325	60	339	115	178	325	244	0	115	141	57	118	137	57	247	182	60	58	63	182	123	0	63	177	122	120	60	115	180	60	61	178	126
122	196	646	171	128	172	175	268	58	118	0	175	115	118	255	115	181	323	58	258	117	176	341	243	121	121	118	57	115	66	58	127	179	115	57	115	115	117	175	115	123	60	58	0	115	66	182	118	180	123
63	130	541	61	184	173	239	272	120	171	58	174	175	115	183	118	114	248	0	223	122	191	283	181	115	61	117	0	60	114	60	243	181	118	118	57	115	58	57	115	114	114	0	174	116	127	240	116	315	69
120	180	510	57	193	60	122	232	57	119	171	0	121	61	245	194	120	184	57	208	120	126	309	144	115	189	128	118	120	126	58	196	190	124	57	175	122	171	60	121	114	58	0	115	61	125	178	59	164	63
181	254	447	73	194	124	200	285	125	216	57	69	114	58	207	120	194	311	57	186	236	136	322	256	71	210	200	82	132	119	57	151	133	139	57	114	83	71	118	125	118	115	129	129	60	172	193	57	245	116
147	209	578	134	224	141	79	430	272	428	209	223	134	195	239	141	195	234	133	379	128	201	495	245	249	236	300	201	120	250	132	320	416	158	61	138	284	118	137	250	126	180	118	200	219	193	376	188	215	199
178	187	453	114	217	119	61	342	61	202	123	122	119	126	183	124	145	206	57	216	114	127	362	144	188	197	165	117	128	125	128	184	224	140	58	139	127	116	118	117	123	0	73	156	179	58	278	184	184	125
58	184	666	57	264	176	60	275	117	145	60	116	63	65	131	57	126	256	114	194	121	184	212	232	121	200	125	120	118	183	118	0	118	58	57	183	115	57	58	58	175	61	127	58	0	118	185	59	131	129
118	121	844	60	149	58	118	289	0	209	120	57	175	57	123	118	123	187	175	70	122	67	216	122	115	120	126	122	58	120	121	124	177	114	58	171	128	58	57	0	118	115	97	58	117	115	123	240	200	181
178	132	683	117	206	57	234	225	121	202	63	117	117	123	118	117	115	318	114	186	177	131	265	247	234	121	117	61	115	136	118	195	174	177	0	120	57	60	0	57	57	0	191	57	115	0	183	177	127	124
57	131	435	176	123	172	114	322	57	61	57	0	118	115	252	115	63	374	60	184	175	181	200	128	229	117	127	175	177	188	60	297	231	57	57	63	117	57	57	0	118	118	65	57	114	0	61	115	125	131
117	118	479	58	186	57	60	272	175	244	0	117	123	296	298	175	120	367	174	253	114	180	263	186	58	173	63	0	114	122	114	187	120	60	0	177	57	60	0	0	178	115	63	117	58	57	172	174	117	123
58	124	773	120	175	115	180	271	58	116	175	0	126	238	198	173	175	205	57	189	174	235	310	124	116	118	131	57	0	69	174	242	129	124	57	58	115	119	0	0	290	118	69	61	57	57	58	121	121	143
114	134	1013	127	189	179	183	310	177	222	57	61	183	243	263	115	117	345	175	193	65	130	350	248	175	172	192	0	114	124	178	202	177	123	57	0	180	115	0	57	177	274	237	177	177	119	173	177	206	189
177	181	647	58	189	126	66	499	171	132	176	118	242	186	245	118	174	398	58	244	231	124	370	301	176	176	116	173	117	137	242	254	179	131	0	235	182	58	193	171	314	198	177	57	118	189	121	118	270	168
120	304	659	178	185	121	181	1237	117	175	217	120	239	241	323	179	172	282	118	121	177	257	366	248	182	175	176	117	114	70	178	365	66	122	114	57	238	57	57	57	241	271	115	114	115	60	234	130	126	224
236	175	542	119	115	0	178	581	115	191	115	115	183	184	191	123	241	328	117	233	61	241	426	244	241	117	181	0	121	125	176	371	181	60	0	171	242	116	118	114	248	250	58	127	174	231	191	232	239	265
118	59	589	117	182	58	239	415	172	233	57	60	234	124	250	180	181	388	58	181	172	235	403	320	176	66	172	115	117	190	172	303	244	121	59	119	58	114	57	115	234	246	174	120	239	174	185	116	232	156
0	228	549	172	117	175	180	383	120	178	58	117	183	290	237	57	118	202	0	249	235	184	409	240	118	117	172	114	118	187	180	252	177	119	57	0	253	0	114	179	243	189	118	0	114	115	121	61	175	115
69	234	582	0	123	176	180	346	193	200	115	57	177	114	133	63	117	328	61	263	63	130	407	256	125	123	133	0	115	120	0	256	127	175	172	65	188	171	174	116	199	271	115	115	118	58	175	59	118	192
71	190	543	57	124	57	188	368	116	186	233	57	179	180	181	180	69	321	0	203	115	242	324	244	117	58	174	114	114	123	0	132	119	66	177	61	173	57	57	57	241	198	66	121	115	0	181	118	129	195
117	248	691	65	289	57	243	326	58	250	114	114	177	180	174	121	125	229	0	182	61	237	335	308	114	174	186	131	177	115	57	340	65	197	0	58	238	116	0	118	260	180	172	115	114	63	244	174	175	114
61	123	764	118	231	0	189	326	114	242	57	57	177	182	232	117	67	386	57	256	232	180	411	244	57	178	250	171	0	0	116	260	115	127	117	114	251	57	57	118	188	239	117	58	57	57	58	177	122	118
61	122	739	114	297	114	231	450	0	339	120	58	245	248	190	57	136	415	114	201	65	128	333	255	117	57	175	120	175	57	178	334	177	127	115	117	184	178	60	114	230	123	58	58	63	116	231	236	185	115
177	185	577	57	120	114	117	424	57	183	57	58	196	184	182	114	183	287	58	244	243	121	341	198	114	0	178	116	117	57	119	215	115	121	115	58	175	119	114	60	184	120	57	61	57	61	290	116	250	57
0	65	543	58	121	171	180	372	0	180	0	114	173	180	127	114	67	267	115	123	0	175	349	241	117	120	174	175	0	0	118	128	120	178	57	0	232	0	0	114	118	124	234	0	0	58	125	173	182	57
114	181	627	0	124	115	181	226	117	192	0	57	236	180	181	58	176	382	0	250	228	115	205	244	57	115	127	60	117	57	58	184	171	60	172	57	180	0	0	117	118	57	117	172	171	57	183	181	114	180
61	175	570	57	180	0	123	384	115	65	57	57	180	320	181	180	118	387	57	188	178	175	352	260	117	179	119	57	57	114	115	309	120	181	57	61	175	0	114	57	118	57	114	57	0	57	176	61	0	0
0	120	695	117	231	0	175	405	57	128	0	115	258	236	236	0	180	433	175	246	233	174	349	318	60	58	171	171	115	0	174	286	121	114	134	172	181	0	114	234	244	180	177	181	237	60	178	178	243	114
57	123	721	114	188	0	228	435	58	123	114	118	252	328	253	180	124	417	115	184	128	183	428	315	57	0	191	58	173	118	295	355	238	181	119	145	257	180	57	122	336	188	60	118	176	179	232	124	200	0
174	180	645	114	200	118	175	368	57	291	0	114	199	199	253	60	181	490	57	71	207	178	263	255	114	176	232	57	60	0	194	323	0	63	57	185	240	115	57	178	190	174	58	115	173	114	114	124	149	57
118	173	721	58	202	114	232	437	116	237	0	231	316	239	244	121	117	365	117	125	174	182	380	365	57	60	115	60	61	61	57	259	126	180	58	57	239	60	57	116	256	141	133	114	61	0	245	120	199	115
0	58	558	61	63	60	67	373	58	115	57	115	128	199	315	114	119	409	171	247	118	115	232	252	0	57	60	116	125	57	175	152	61	66	122	57	179	234	57	232	201	60	57	237	57	0	176	126	115	0
121	240	581	115	114	57	122	314	58	115	0	57	235	237	234	57	117	342	116	195	171	121	339	185	114	60	125	230	172	0	60	189	0	126	0	61	235	124	57	115	174	63	173	115	57	0	181	175	119	57
0	186	1129	58	178	114	128	390	114	243	114	115	190	240	176	57	125	344	61	245	122	124	333	198	173	123	177	115	118	58	177	263	178	190	58	175	189	116	0	63	186	61	239	57	118	0	229	175	122	118
114	263	931	116	193	117	186	405	0	233	177	60	176	239	242	117	191	446	57	190	288	124	332	274	58	114	270	178	230	0	231	320	174	298	0	115	242	115	57	115	277	181	120	115	174	57	173	182	171	57
120	125	693	60	187	57	185	397	0	258	58	116	238	310	176	0	135	431	114	195	58	179	375	257	240	173	57	120	58	114	119	206	236	247	181	114	324	117	0	69	320	180	178	114	58	126	61	128	120	117
118	307	689	179	178	118	187	312	124	308	115	115	117	184	187	0	175	433	57	253	118	243	345	259	118	118	239	176	58	58	117	253	178	63	61	57	184	63	57	114	264	237	118	58	63	57	181	126	131	57
180	186	975	119	197	116	188	348	57	312	57	0	180	295	249	118	243	354	57	196	174	67	414	263	176	179	125	174	58	57	122	313	114	129	234	174	187	178	57	114	243	184	180	114	57	172	180	176	185	117
175	136	1803	0	175	60	195	360	114	134	117	115	255	243	253	172	189	441	122	256	175	172	388	248	58	57	117	118	60	172	180	367	175	181	115	119	318	114	114	118	175	276	193	57	0	57	127	117	79	230
118	136	2026	57	173	115	129	479	179	215	117	58	251	359	198	60	229	514	60	179	116	114	353	331	115	57	137	58	60	114	232	220	125	193	126	178	242	185	175	57	244	261	193	177	66	60	180	122	125	120
175	244	959	174	175	178	116	331	57	242	58	0	255	198	221	114	293	409	118	187	175	176	336	269	114	229	178	118	180	115	185	210	116	180	123	145	249	121	178	174	254	192	236	120	118	58	249	130	184	174
0	213	1220	177	183	0	73	371	58	129	116	114	260	253	192	0	190	435	57	246	117	187	418	330	116	117	189	291	117	0	186	313	118	175	172	61	235	123	0	57	303	311	186	117	58	57	179	129	180	171
115	191	1155	115	130	57	126	364	57	184	57	58	293	257	185	115	172	373	173	196	114	58	277	316	61	122	182	115	58	120	237	279	288	124	114	114	125	117	58	58	185	252	126	114	58	114	179	232	241	174
60	180	677	60	122	58	119	342	0	246	172	57	239	293	301	0	121	369	118	242	117	172	400	257	116	179	174	0	114	117	180	196	172	124	0	173	183	60	57	116	249	182	118	58	58	114	173	177	231	179
65	242	1022	58	177	60	181	358	58	246	57	57	292	352	248	57	115	345	119	202	118	120	287	312	120	120	128	60	124	118	117	337	115	69	117	115	123	57	0	57	306	126	243	175	120	57	65	114	193	57
0	117	767	115	231	57	138	264	0	177	58	58	119	300	195	57	183	338	60	182	57	121	339	249	117	57	181	115	122	61	122	297	60	184	0	0	121	117	0	125	128	117	124	59	60	115	115	179	183	175
121	138	1283	116	185	58	134	350	60	197	174	63	188	241	243	115	114	412	58	195	175	114	342	201	176	0	120	57	58	60	120	258	296	118	114	0	181	114	114	57	184	133	123	120	58	115	235	183	172	176
57	185	1131	0	181	0	240	346	175	182	174	115	299	117	308	117	186	310	0	245	114	125	438	264	115	114	118	248	58	118	57	198	247	141	117	60	121	119	115	117	298	135	235	116	174	60	123	194	181	60
115	126	1058	60	241	57	186	303	0	238	175	120	184	298	246	118	61	361	118	180	115	183	463	376	175	58	120	117	60	116	177	321	118	187	176	176	192	0	0	58	294	186	171	57	59	57	238	61	115	57
118	314	1566	57	246	57	182	365	126	246	0	171	180	244	198	175	120	435	0	196	58	239	405	188	57	114	115	0	118	116	232	254	127	179	58	58	242	121	122	58	250	183	193	118	122	114	187	114	239	118
57	217	1958	60	236	115	234	373	221	247	61	173	197	302	195	115	182	352	116	196	58	174	366	276	118	180	289	61	122	0	173	320	241	66	58	57	178	118	0	114	257	202	138	115	120	0	242	121	181	57
186	309	2819	172	272	122	189	417	270	431	117	117	255	231	253	117	115	310	174	489	174	208	361	245	57	57	229	57	175	0	176	378	177	115	175	58	176	175	124	0	201	196	174	188	60	117	302	172	177	173
61	265	1388	117	130	57	122	298	172	338	0	116	130	118	243	60	118	407	57	199	177	192	275	195	116	66	185	60	0	57	63	336	171	118	57	115	187	0	60	114	304	183	189	122	172	0	119	121	178	57
120	296	701	59	186	61	125	283	119	317	60	114	238	242	233	57	57	360	171	200	0	183	332	253	120	60	125	65	57	57	115	265	174	116	58	120	176	117	116	0	183	153	240	115	58	57	230	121	60	121
131	185	690	0	178	58	61	265	58	248	0	0	251	123	183	57	120	331	58	180	174	184	323	195	119	114	183	124	60	120	57	237	123	246	120	116	188	0	58	171	305	192	246	172	57	114	182	174	120	114
121	198	954	0	124	118	118	360	116	191	57	60	303	256	257	57	236	339	58	185	172	126	411	272	116	117	124	247	57	58	234	201	0	66	58	230	121	183	120	119	251	243	177	57	0	175	120	64	122	0
114	185	841	57	118	114	235	442	57	236	58	115	291	237	247	57	122	295	61	181	60	125	338	370	234	172	118	114	114	115	130	310	58	120	57	57	60	233	60	60	213	179	58	178	57	119	58	122	192	60
126	123	836	115	114	114	114	294	114	179	0	0	177	116	179	114	179	408	58	183	117	60	336	241	0	119	0	57	0	57	114	135	114	240	58	58	115	58	0	0	184	241	117	117	57	117	172	121	127	57
0	187	767	120	60	57	177	206	118	232	228	57	188	180	246	0	117	329	115	127	114	172	263	185	58	118	115	117	0	114	176	239	60	237	114	115	178	115	0	114	119	118	120	121	58	57	121	121	65	60
57	189	698	171	124	172	122	339	0	184	0	0	257	185	193	60	126	213	118	122	0	176	276	156	0	57	175	173	58	61	174	183	60	58	61	118	177	60	57	174	182	121	190	117	118	115	175	118	118	60
173	181	959	57	126	121	243	327	63	185	57	0	243	245	312	114	123	288	57	185	173	172	263	205	60	172	118	57	0	115	176	253	114	128	120	57	173	58	0	121	300	114	189	178	115	57	240	238	123	114
172	134	798	57	117	115	258	366	57	316	114	114	303	190	257	0	123	439	57	205	117	178	363	275	57	120	240	114	172	58	114	244	175	185	229	57	292	124	115	122	184	189	187	122	115	119	182	183	60	115
176	137	931	57	184	114	183	323	175	346	70	58	248	176	236	114	180	308	57	137	128	117	329	315	115	229	173	57	57	57	237	342	174	122	0	115	293	58	57	120	197	180	180	174	118	57	176	177	0	128
114	188	801	179	178	57	123	353	115	343	57	57	244	244	268	229	123	429	57	322	124	175	421	253	60	175	123	235	58	57	0	313	176	289	61	114	291	115	0	174	321	306	188	116	0	57	124	123	179	117
118	193	806	295	184	115	249	338	175	343	60	118	246	241	304	57	245	422	115	320	179	114	371	317	115	57	124	117	115	114	124	297	188	240	58	175	178	231	60	120	199	297	182	181	176	120	236	178	131	60
117	124	991	114	188	57	128	276	60	131	57	115	250	303	235	115	58	410	57	435	67	175	385	257	0	171	0	172	57	114	186	311	174	228	60	114	233	173	57	57	203	177	183	61	120	57	115	121	57	118
57	65	2903	173	231	171	234	355	120	304	57	58	313	181	146	60	128	432	117	316	116	118	413	200	57	120	115	233	58	117	234	307	115	63	57	58	125	176	58	58	254	234	207	57	58	0	173	118	57	0
0	238	1593	58	181	114	239	308	118	212	0	117	243	178	188	61	123	315	57	268	123	172	311	212	115	186	120	115	58	63	179	252	115	180	121	116	245	0	0	57	196	233	130	171	118	114	118	126	122	60
58	236	1176	0	118	61	185	236	132	270	0	0	185	184	199	115	115	401	58	325	58	115	339	250	61	115	154	178	57	116	63	293	119	189	116	232	244	0	57	175	197	316	188	242	120	61	57	182	171	57
173	270	1641	60	191	117	130	324	135	258	57	232	185	239	252	115	249	362	228	364	117	66	369	193	174	129	141	122	118	133	117	256	130	306	174	114	243	174	57	250	193	270	134	121	63	60	174	187	180	57
114	232	789	124	115	115	246	270	57	246	57	58	298	352	258	115	57	345	177	253	57	118	526	259	65	57	122	126	0	114	184	250	171	239	115	58	242	172	57	175	263	124	181	176	115	115	121	122	236	60
121	192	829	0	175	117	190	365	57	314	0	0	187	183	251	57	118	332	59	192	126	58	338	244	118	57	118	118	120	58	288	191	115	183	0	57	242	117	0	174	127	115	119	235	114	114	63	121	117	183
174	246	803	172	57	115	67	383	114	193	0	57	126	248	252	120	231	438	58	256	114	114	344	194	57	57	176	175	232	118	60	249	122	115	0	57	230	57	0	171	243	186	182	119	58	114	117	124	61	60
0	267	804	120	185	114	175	399	0	330	114	174	308	123	191	58	58	354	114	190	67	115	280	263	0	58	61	119	232	57	57	300	58	119	117	0	176	118	58	172	197	179	185	179	116	57	116	184	116	114
57	183	561	71	123	0	176	287	114	132	114	172	301	178	176	57	177	406	117	383	57	60	290	253	115	115	121	173	117	173	118	194	58	117	115	58	237	114	58	57	181	239	177	60	114	57	181	121	173	121
238	234	807	0	120	116	183	406	122	187	57	116	184	181	200	118	177	346	117	340	58	229	413	134	118	123	297	175	229	175	176	257	117	187	118	120	235	116	58	115	177	117	307	115	117	0	180	178	65	114
0	179	927	0	121	120	179	334	58	235	114	114	182	310	121	115	194	427	117	433	172	58	401	316	61	117	185	115	176	57	238	196	118	174	114	60	119	176	0	114	124	178	248	60	171	0	121	186	117	174
133	187	736	179	171	115	131	342	175	198	0	115	123	58	310	123	0	337	0	219	60	231	330	305	114	57	239	177	57	57	178	125	181	66	114	117	186	57	123	118	240	249	116	120	115	114	123	129	123	63
57	184	673	63	175	0	181	273	0	184	57	57	244	252	238	118	125	312	57	327	57	120	335	186	115	65	172	180	117	0	116	304	175	126	114	57	122	57	171	115	237	171	171	117	116	171	231	241	171	114
114	130	935	118	126	0	174	323	118	186	0	63	235	298	179	0	121	369	114	257	0	57	276	253	57	58	269	175	60	58	118	252	176	232	235	58	173	120	58	60	261	242	246	115	57	174	117	131	122	0
115	188	1144	0	118	57	175	364	117	172	57	57	119	241	190	57	117	405	0	253	58	172	290	184	0	57	57	58	57	58	173	185	173	65	57	0	181	118	121	115	243	115	58	0	57	114	60	178	117	114
119	123	1095	57	115	123	179	345	115	178	114	115	311	247	195	57	118	298	61	250	58	65	295	207	57	177	126	172	57	0	118	241	123	243	57	0	186	115	0	60	183	185	126	57	61	0	119	64	61	0
115	247	670	124	173	114	180	458	57	183	60	114	186	240	239	0	114	421	232	193	57	175	314	332	118	0	233	180	115	57	175	257	115	182	57	70	66	0	0	118	186	285	118	232	117	63	229	122	115	176
0	114	560	117	61	57	179	349	57	176	57	115	233	118	130	57	114	305	116	258	57	63	339	242	58	114	230	117	0	0	179	191	60	117	57	57	118	127	0	173	178	118	61	117	115	57	118	59	115	173
60	180	588	116	115	119	58	266	59	58	0	58	127	58	188	0	117	337	174	123	120	66	231	249	57	120	120	182	176	57	117	182	60	118	57	67	121	58	60	57	251	114	121	59	175	57	114	118	177	57
58	172	511	0	58	57	178	207	60	184	57	57	241	243	241	57	115	199	57	66	66	58	274	121	0	0	57	115	58	0	124	253	57	181	58	57	119	57	57	117	188	171	57	57	57	115	58	124	115	57
116	123	528	0	118	117	65	197	178	124	57	57	178	239	172	0	57	261	58	199	0	115	260	175	117	58	117	114	58	63	115	123	57	174	115	58	238	120	0	60	233	0	188	114	115	58	124	57	115	172
57	171	577	60	115	57	120	307	115	126	58	0	179	182	238	0	57	283	58	179	0	172	322	65	114	119	116	117	115	171	118	133	177	115	115	60	180	0	57	0	232	171	60	117	0	182	180	236	117	60
116	238	625	57	174	120	231	207	0	172	115	117	245	237	234	60	176	331	57	250	173	172	350	246	123	116	114	177	119	57	115	180	58	69	115	61	181	119	115	114	123	118	120	0	119	0	115	179	115	174
115	121	812	179	114	57	121	260	117	187	57	175	126	231	189	61	116	407	0	248	57	179	312	179	0	57	115	238	0	58	117	257	114	180	0	57	190	58	0	116	244	176	181	119	58	57	172	64	171	63
58	174	804	128	118	57	180	409	0	303	0	120	259	213	180	0	60	454	57	307	172	123	434	337	122	120	116	114	118	58	233	201	179	124	115	114	246	180	115	118	307	122	236	182	117	120	126	63	122	115
57	234	653	237	117	58	183	295	60	125	0	115	239	240	365	174	126	372	120	249	117	115	467	248	176	180	177	189	57	0	174	196	63	123	0	61	233	118	0	58	305	232	115	114	181	58	235	183	120	115
114	117	640	115	118	0	182	349	58	177	57	58	178	126	183	57	116	402	0	63	118	57	372	192	61	115	116	63	117	57	176	241	174	184	57	0	189	115	57	57	195	57	228	114	115	57	124	120	120	178
116	179	668	66	120	116	239	273	0	300	0	118	126	256	296	116	171	428	171	238	118	121	292	250	0	114	114	181	57	177	235	298	115	63	114	0	176	60	117	174	309	172	175	174	66	118	114	64	117	173
115	175	812	114	117	57	233	357	175	234	171	120	118	362	202	58	57	295	117	307	115	182	420	247	175	178	177	173	114	117	176	242	228	174	114	58	232	63	114	118	292	122	232	58	0	0	118	177	174	171
125	127	1143	173	61	57	124	349	114	196	0	65	244	240	243	57	122	355	115	126	115	187	335	200	60	119	177	115	115	57	57	319	118	183	114	0	124	115	0	58	187	58	126	174	118	57	260	64	129	60
115	124	557	172	58	229	118	271	174	236	116	124	123	118	184	57	0	360	57	185	0	58	300	196	57	233	120	119	57	0	57	196	58	63	115	0	176	57	171	58	238	115	172	114	120	60	188	181	175	178
125	57	588	60	120	57	243	359	178	118	58	58	302	258	363	58	172	419	115	248	177	120	301	261	0	237	175	175	57	57	117	254	123	115	114	0	241	63	57	173	367	238	174	115	172	118	117	57	178	121
63	175	740	118	114	116	174	391	0	255	57	171	175	262	229	57	116	356	57	245	58	60	295	130	57	117	58	120	116	57	0	326	60	114	177	0	239	118	0	57	192	189	172	117	114	115	60	178	118	60
65	70	591	118	115	115	181	397	58	306	65	60	302	186	244	63	123	389	172	189	115	57	360	320	115	57	187	119	172	114	174	264	117	175	118	0	190	116	0	117	235	245	174	175	57	0	121	63	58	177
120	123	651	175	61	58	196	289	57	241	0	117	242	191	374	57	58	390	114	183	57	115	348	245	115	61	117	121	114	0	181	247	118	118	114	58	239	57	58	60	241	184	174	60	178	58	190	114	179	119
57	185	648	57	57	118	121	355	57	172	58	57	296	190	177	0	177	302	60	176	57	60	417	180	115	61	124	61	115	57	0	185	115	177	124	115	237	0	0	57	178	118	171	118	58	0	120	179	57	117
117	184	789	63	57	57	66	276	115	186	61	57	244	234	238	61	118	292	118	233	57	120	348	250	57	114	235	57	0	58	184	246	121	183	115	115	191	57	58	57	118	122	57	174	174	58	125	121	232	118
115	236	723	179	171	171	122	340	57	182	58	121	177	235	256	114	120	420	0	184	118	117	352	301	115	0	180	119	57	114	121	261	118	123	235	57	241	175	57	57	127	117	175	123	180	182	247	119	118	61
172	180	607	58	57	115	118	343	0	183	0	228	175	288	295	0	118	355	0	200	0	115	420	305	182	0	175	60	57	0	114	251	117	174	174	115	239	118	115	60	244	125	172	139	61	174	179	61	116	65
0	118	605	58	115	0	118	286	115	291	0	119	186	243	241	0	172	295	173	309	238	175	416	264	60	57	177	114	115	118	171	254	0	174	175	114	238	0	114	57	192	250	171	172	0	57	63	124	61	189
57	182	1015	172	119	0	182	289	57	307	114	0	180	130	238	57	121	423	118	241	182	172	347	259	57	117	114	57	57	114	115	310	229	175	0	57	122	122	0	119	193	236	117	0	57	114	234	63	114	58
171	120	819	60	114	114	120	341	57	176	0	0	255	263	244	58	177	425	115	242	174	123	379	248	60	176	187	180	119	57	114	237	61	190	114	57	232	58	173	114	185	70	297	118	57	115	184	185	0	126
115	125	610	57	118	0	178	288	0	134	57	0	239	189	203	60	60	345	0	237	172	177	288	246	0	60	0	57	116	58	115	310	178	119	60	0	60	0	57	57	241	254	120	116	115	0	120	122	57	57
114	233	461	57	114	57	124	343	0	130	67	58	235	243	251	57	114	232	58	184	115	121	306	184	60	115	229	178	57	57	123	237	178	130	117	57	60	174	114	118	175	118	232	0	234	114	179	182	122	120
117	181	528	0	60	116	175	269	57	191	58	57	236	240	194	57	119	409	114	246	172	118	312	241	0	118	60	58	175	117	122	186	172	177	57	114	249	58	171	118	182	172	114	178	123	59	173	178	115	57
57	172	596	114	58	57	119	295	57	187	57	114	247	239	315	0	172	350	57	237	123	186	425	243	172	115	119	127	114	58	180	303	60	115	119	57	249	115	118	57	242	184	178	117	115	58	236	120	117	61
114	236	572	0	115	0	175	271	0	172	118	57	117	176	180	115	117	354	58	179	117	117	292	175	57	0	185	114	114	118	118	186	177	177	57	114	172	114	114	115	217	244	120	114	118	0	236	120	179	174
57	183	626	60	172	61	65	334	57	122	57	115	244	119	250	115	177	306	116	117	171	119	338	243	57	58	239	177	57	0	288	363	118	121	57	57	178	58	117	116	211	235	174	114	115	60	234	180	60	58
171	238	619	57	118	0	127	334	0	176	0	116	238	233	124	0	290	436	126	116	114	119	349	190	0	114	177	117	57	115	128	252	174	230	0	117	181	231	57	175	239	60	61	237	115	57	118	119	120	120
60	73	526	0	117	0	123	273	114	175	0	63	237	300	238	60	182	286	116	178	65	60	323	300	115	57	61	57	116	61	117	179	122	116	114	118	300	0	0	61	242	235	115	115	57	0	231	66	60	117
0	115	487	0	57	0	174	306	0	244	57	171	180	233	124	0	125	320	57	297	172	115	260	175	57	57	115	61	0	57	58	234	115	60	57	58	304	114	0	58	181	174	118	117	0	58	171	63	57	0
57	180	500	118	60	171	236	260	175	292	57	0	238	236	137	58	65	411	171	181	179	191	352	115	58	172	181	179	116	57	60	243	58	58	122	61	176	119	171	114	302	124	172	114	57	119	124	129	234	115
0	180	595	57	58	60	239	291	57	184	57	116	243	301	131	171	193	368	0	132	180	122	345	255	57	114	180	177	115	58	230	207	174	178	115	116	185	114	0	57	124	122	57	171	174	63	174	121	59	57
57	234	651	116	58	114	187	350	59	122	60	60	234	286	247	60	185	438	60	248	118	122	397	260	117	125	185	181	114	172	127	323	239	186	114	57	236	115	115	71	236	123	172	63	114	61	178	137	124	0
57	176	637	230	180	116	179	385	0	249	58	114	194	197	255	115	123	373	58	243	119	57	365	308	116	63	115	57	177	172	241	251	232	177	114	60	184	172	0	118	202	301	176	121	57	118	127	123	176	70
0	235	618	0	63	57	116	380	114	294	171	116	298	132	314	57	181	392	0	130	175	61	284	259	115	117	121	119	117	58	178	192	120	175	0	118	247	0	114	180	177	186	173	117	0	57	234	121	120	57
172	114	594	58	61	0	234	270	57	120	57	114	246	192	190	115	235	363	114	124	114	58	325	186	57	172	58	58	114	61	174	254	174	171	65	117	172	125	60	57	180	120	290	0	57	58	114	188	117	183
115	186	558	0	119	115	175	315	57	182	0	114	245	186	186	114	178	316	118	249	119	180	336	185	114	57	58	117	172	114	237	244	178	174	115	57	177	58	0	118	120	115	116	115	0	118	174	63	115	117
0	183	506	57	124	114	118	270	114	242	57	57	185	252	74	58	120	265	118	240	114	0	300	238	173	175	63	117	121	121	233	258	120	58	57	0	179	116	57	115	249	115	232	115	115	171	119	123	0	57
58	174	638	172	175	57	174	413	57	364	0	115	238	236	201	172	184	291	57	183	57	176	299	190	118	57	171	119	58	61	171	202	61	182	117	57	191	114	0	184	178	176	183	116	120	0	239	183	174	176
57	187	651	58	61	114	63	329	57	118	117	172	239	181	248	118	173	421	58	245	119	114	295	306	58	59	114	118	229	60	175	188	125	291	57	114	185	116	175	61	234	177	239	0	0	172	234	118	179	58
58	241	624	115	58	57	187	349	57	180	60	0	192	237	245	173	244	348	114	192	60	121	342	254	116	57	180	187	67	57	174	264	63	185	67	60	181	61	114	180	247	125	115	172	123	57	183	121	58	58
63	127	592	114	177	58	185	356	0	176	0	57	183	185	265	119	176	359	63	183	58	125	290	183	58	0	118	233	57	0	172	269	118	184	0	114	235	117	114	115	290	120	115	57	114	114	171	239	57	57
57	244	516	171	115	57	182	346	60	231	57	57	232	185	203	115	177	339	57	118	114	177	361	198	232	0	57	129	57	60	174	268	186	119	173	0	238	173	115	173	243	238	117	58	172	57	126	122	175	115
60	135	572	0	65	57	179	221	0	179	0	174	236	236	259	119	230	292	181	180	120	173	364	255	175	171	289	181	0	115	174	364	176	183	0	58	181	234	57	117	201	184	122	117	114	61	181	63	179	171
115	242	539	121	65	57	171	340	60	178	114	0	183	205	134	60	114	364	175	178	174	174	377	208	117	57	119	181	114	115	66	192	178	232	121	58	232	199	0	114	191	172	119	118	115	57	177	64	114	57
58	185	580	57	58	57	57	391	58	306	0	114	180	245	181	114	114	416	171	237	117	172	300	237	115	57	117	124	58	57	57	188	180	58	117	0	235	120	0	180	244	122	179	114	0	115	173	120	242	114
58	239	591	0	61	174	118	328	115	127	61	58	301	135	271	0	235	342	120	237	117	179	284	260	117	57	184	126	57	57	177	361	182	57	59	117	188	60	0	58	246	245	117	117	230	57	177	118	114	57
0	181	675	171	120	60	229	294	120	177	57	57	233	177	261	57	115	280	0	188	120	117	307	244	57	60	127	247	0	115	233	251	174	177	57	114	173	61	57	115	234	184	179	57	114	0	119	116	0	0
0	184	664	57	67	172	179	357	57	172	58	60	233	69	252	117	118	336	115	190	58	301	341	195	175	118	177	127	66	60	172	250	179	63	175	115	184	179	171	118	191	188	239	117	65	57	65	61	114	115
117	242	594	117	125	57	183	265	57	182	58	114	245	123	185	0	67	321	0	236	60	299	271	306	117	57	180	122	61	57	57	250	58	118	115	114	187	123	0	58	250	173	118	117	57	115	115	118	116	57
183	174	1157	172	127	0	232	279	205	186	57	114	246	242	238	61	58	288	60	183	121	236	336	199	58	115	213	172	114	115	180	196	175	174	115	58	190	57	60	118	63	0	180	0	0	0	186	116	172	57
177	192	1337	58	178	57	178	293	232	122	0	115	123	238	245	57	120	271	0	193	114	183	336	185	0	118	238	126	0	114	115	259	57	117	57	0	181	119	0	63	179	233	126	61	58	0	60	121	114	0
58	179	605	83	118	57	177	357	114	177	0	175	238	301	299	0	125	389	63	180	177	176	303	193	115	0	117	115	57	57	176	253	236	174	120	114	182	116	60	117	256	176	176	57	176	57	124	121	61	117
60	175	516	0	118	0	119	326	0	58	58	114	189	176	172	58	58	341	175	176	96	172	208	181	115	57	118	0	0	58	60	239	176	250	57	57	230	57	57	115	241	124	126	57	0	57	117	129	0	114
76	127	549	57	171	58	117	272	0	175	57	114	238	232	124	57	115	350	115	201	171	120	223	181	114	172	185	67	114	57	114	245	126	237	230	114	175	115	0	116	185	114	288	57	0	114	119	61	118	57
117	234	618	0	115	0	114	270	122	126	0	57	246	239	187	114	204	313	118	252	114	57	397	189	57	117	121	60	0	0	59	240	178	176	57	0	175	114	57	0	125	57	65	0	58	57	239	64	114	57
57	128	542	57	114	116	120	282	57	116	0	57	176	232	173	124	114	266	58	114	118	174	204	121	0	0	117	0	59	57	58	257	0	118	57	0	180	0	114	114	237	139	0	58	57	57	172	61	57	57
57	186	470	115	115	57	63	243	115	115	60	65	115	236	179	57	119	407	57	181	58	63	317	234	117	229	57	58	0	57	57	206	58	115	0	120	136	60	57	0	293	175	114	58	57	0	116	120	58	58
116	60	597	58	58	117	233	270	117	173	58	114	115	229	237	0	177	340	117	185	63	117	229	133	57	57	57	114	0	57	126	138	58	120	60	171	123	114	177	57	130	176	57	57	0	0	183	120	172	124
60	124	539	118	58	57	177	366	60	236	63	58	242	180	184	171	115	400	57	254	58	58	339	252	0	116	58	286	0	174	127	248	57	60	114	0	118	57	57	0	239	189	117	57	118	0	175	123	117	57
115	238	532	114	65	58	120	342	0	240	57	58	297	241	174	57	114	335	114	184	57	74	273	299	58	0	233	57	114	57	0	245	115	116	175	58	171	57	114	58	239	173	182	231	117	57	240	122	57	118
63	179	484	118	184	58	188	313	0	0	58	58	233	244	181	58	178	277	60	251	0	118	284	134	114	58	65	117	58	0	66	240	57	60	0	58	175	117	0	115	177	120	114	61	57	174	175	128	125	60
57	237	610	0	60	0	115	274	114	245	61	57	233	129	235	171	57	323	60	60	0	178	329	196	0	57	57	121	114	122	174	132	117	175	114	0	238	0	58	0	183	114	118	0	57	57	119	123	58	57
114	182	918	114	176	115	65	398	0	179	66	115	186	191	238	0	58	392	171	176	57	175	325	304	58	173	58	180	173	119	0	368	114	172	114	58	123	122	0	57	237	175	120	118	61	114	123	127	60	58
0	58	480	0	65	115	58	319	0	177	66	57	230	122	124	0	58	335	57	213	114	115	208	191	117	0	176	63	0	176	58	181	175	171	58	0	126	0	117	58	186	119	0	115	115	61	175	122	115	57
57	174	393	57	61	61	171	331	176	121	0	57	182	246	171	58	114	266	117	207	116	126	199	129	0	0	57	114	57	60	114	70	118	186	118	57	60	57	57	114	178	124	174	117	117	115	180	63	63	57
0	175	520	58	124	0	117	294	0	61	60	114	239	179	123	118	115	416	60	299	61	118	231	308	60	120	118	244	0	183	117	352	117	118	116	57	63	58	114	60	245	65	114	114	57	117	124	122	58	114
0	235	611	57	171	121	118	288	57	198	0	0	181	176	181	118	61	260	175	123	114	238	395	132	65	118	114	121	57	184	114	249	183	174	0	57	234	0	172	115	233	58	123	118	58	116	67	64	115	115
61	127	572	121	60	172	174	329	57	188	0	58	240	180	193	173	114	384	172	181	60	235	327	251	57	63	117	119	120	63	0	175	57	177	117	174	183	0	118	60	126	117	118	57	61	61	182	123	179	0
117	118	641	0	67	65	176	322	60	129	67	114	183	181	178	60	234	202	57	249	117	124	289	186	60	57	120	60	118	118	57	69	119	57	57	174	184	115	58	0	121	230	123	117	58	172	187	133	230	58
58	237	563	0	61	0	120	283	57	139	58	115	177	180	188	58	60	327	57	123	0	184	418	255	179	57	115	115	0	61	176	196	114	57	116	116	127	118	117	122	242	59	60	114	58	118	124	121	60	118
57	119	465	0	114	0	114	272	0	242	65	118	236	123	184	115	180	262	0	73	58	181	206	243	63	0	117	175	119	181	117	219	58	177	0	114	117	58	57	60	181	121	0	61	114	57	116	126	60	60
173	124	636	57	117	57	60	204	114	175	114	114	127	123	127	172	174	259	57	66	115	127	260	239	117	57	177	58	0	171	124	125	0	176	0	58	180	115	173	57	184	58	175	172	58	123	61	183	60	114
175	126	631	60	61	60	239	303	58	183	57	65	185	179	255	58	0	335	57	246	120	127	320	249	60	61	116	187	57	117	116	189	58	176	57	60	121	63	115	60	181	179	58	172	114	58	120	68	238	58
57	124	489	122	120	115	120	395	114	177	177	0	246	185	173	58	114	279	0	242	0	187	331	312	174	114	123	122	60	114	117	142	114	179	57	60	65	58	57	115	187	115	120	115	115	57	127	123	60	63
234	123	542	57	67	66	174	358	0	179	117	120	172	182	241	117	117	274	58	122	114	127	335	187	114	57	115	122	57	178	60	249	60	60	0	0	175	114	119	57	179	171	123	118	115	0	120	64	115	57
171	184	540	57	118	57	236	341	57	293	67	60	232	185	236	172	120	345	179	122	0	124	263	141	171	58	173	171	116	58	118	190	60	237	57	0	298	57	58	57	126	116	69	63	57	177	245	63	120	60
173	172	516	57	0	114	174	279	0	259	63	60	174	178	134	57	172	277	115	184	0	65	319	298	175	60	57	115	0	180	177	199	58	114	58	60	232	57	122	58	123	121	120	57	60	57	123	120	120	177
58	119	378	0	118	114	123	251	0	189	63	57	188	241	136	117	117	211	114	190	180	125	270	128	61	58	122	58	0	58	177	232	115	121	114	117	127	0	172	117	179	210	115	58	67	171	114	64	116	117
60	65	466	57	63	57	63	158	115	124	58	60	181	127	178	115	123	220	0	119	60	65	252	124	118	57	66	114	61	121	117	71	172	234	57	58	180	58	171	0	117	348	124	0	114	114	114	118	58	116
119	183	534	57	57	57	117	403	57	124	58	114	306	123	184	61	124	340	115	181	0	63	374	181	116	58	117	57	0	117	118	195	117	118	57	174	177	114	60	60	175	249	114	58	57	60	121	120	119	57
115	127	548	0	61	115	67	340	58	242	63	57	173	181	185	174	122	332	0	191	115	124	342	130	118	117	176	57	61	174	172	192	239	118	173	57	302	0	117	57	66	57	123	114	66	118	115	120	183	114
118	114	515	0	61	0	250	344	60	192	123	115	312	128	235	58	184	359	171	128	118	183	263	132	173	114	0	120	171	116	172	186	116	178	57	0	67	0	58	59	174	181	118	0	120	114	124	185	178	0
0	120	488	58	180	57	58	383	114	179	0	0	236	245	241	57	233	385	0	127	173	120	314	143	171	57	126	0	60	58	184	123	231	175	0	61	172	0	58	60	288	250	114	58	57	115	69	121	118	60
0	124	434	58	0	114	114	275	0	128	63	57	117	245	233	0	57	384	57	174	177	171	326	188	114	0	231	115	0	116	172	130	117	233	230	57	298	114	57	0	184	114	177	63	117	115	120	64	172	61
114	180	388	171	118	0	172	244	0	66	117	0	174	236	114	114	118	203	57	175	61	121	253	185	57	114	63	117	0	114	63	184	57	57	115	57	117	0	0	0	176	60	115	0	117	115	0	66	0	57
60	115	372	60	58	0	178	254	57	67	63	0	121	60	124	57	229	273	119	119	0	58	183	180	114	171	58	58	60	0	57	124	58	63	0	0	126	0	114	57	183	57	57	57	57	115	180	181	58	114
115	118	540	121	66	0	60	281	0	126	66	0	303	122	124	114	176	215	117	178	0	243	256	246	60	57	172	120	0	57	175	182	118	121	60	0	116	57	60	171	232	60	171	117	65	114	65	59	120	57
58	174	462	57	58	58	122	322	57	183	58	60	177	190	233	57	116	267	58	118	171	118	258	238	117	0	0	122	114	115	174	235	232	178	0	57	186	60	0	57	189	57	175	57	65	57	65	119	172	57
0	125	476	57	57	171	239	296	57	69	66	60	243	65	236	0	174	325	57	118	0	126	213	303	61	58	117	117	61	117	119	132	65	180	0	57	238	177	57	58	116	115	58	57	57	0	58	64	127	61
115	180	461	115	125	57	174	343	58	232	61	58	244	245	182	0	117	330	114	185	114	184	252	133	0	0	116	126	0	122	60	136	174	119	57	57	115	57	229	58	175	119	180	122	58	114	174	121	60	58
118	175	519	57	115	120	123	205	0	238	63	120	57	177	184	60	118	320	0	179	175	118	318	296	60	57	58	117	114	115	57	245	177	175	57	0	185	175	115	117	115	115	115	58	60	0	118	121	58	115
0	120	423	57	178	0	57	193	57	138	122	116	178	57	179	0	57	322	67	57	58	181	326	233	117	57	114	0	57	174	114	124	114	174	115	114	115	114	57	114	181	126	115	115	60	60	179	64	115	61
115	58	346	0	57	118	119	318	58	123	69	58	239	122	180	57	57	323	0	127	61	121	254	124	121	0	115	61	61	115	114	240	180	120	60	172	63	117	0	58	119	176	58	118	58	0	120	121	115	57
174	173	495	58	122	57	57	261	57	61	58	58	128	251	245	57	0	220	57	127	116	174	343	246	115	57	117	61	114	115	61	242	174	174	0	57	184	58	114	58	114	57	175	58	0	0	121	120	58	58
175	177	460	0	60	114	235	331	0	67	57	58	124	122	233	117	115	276	57	229	0	120	270	251	0	0	115	115	57	174	173	182	115	117	114	57	176	57	58	0	116	0	174	115	57	57	115	120	172	0
115	183	582	60	66	114	124	333	60	63	67	59	190	123	174	115	120	361	0	175	0	57	333	292	63	172	118	122	67	58	118	297	57	118	114	57	177	57	172	116	233	58	57	114	0	0	114	120	177	57
57	234	476	0	58	57	286	299	57	180	61	59	179	69	118	58	0	396	0	247	115	58	276	296	57	0	117	117	243	178	116	132	118	179	171	172	172	58	58	116	60	156	114	172	57	115	115	178	119	115
58	115	538	0	61	57	235	340	60	120	0	58	241	181	124	0	115	331	0	120	61	123	265	186	60	58	115	232	60	119	174	191	114	184	57	57	119	60	58	0	57	114	185	57	0	58	66	124	57	63
175	122	393	57	57	115	120	272	115	179	65	0	123	57	126	57	63	257	57	119	179	117	314	237	120	0	175	58	57	123	115	66	57	115	115	0	176	0	0	0	122	118	175	173	0	139	0	63	178	60
0	60	396	57	114	57	65	264	0	120	65	58	176	177	177	0	58	191	0	114	60	0	261	126	0	0	57	60	0	172	57	237	115	175	0	57	123	0	57	58	118	0	117	118	0	117	117	120	178	57
114	121	430	58	60	118	172	275	115	232	73	57	241	241	185	58	115	270	57	60	58	176	272	180	60	60	121	122	0	57	57	188	115	120	57	58	182	114	117	120	233	115	57	61	114	117	176	63	58	58
171	125	505	115	122	57	291	268	57	179	70	174	129	238	183	57	237	391	57	178	0	60	271	240	65	0	57	179	172	57	171	245	126	180	57	0	127	60	0	0	118	0	171	114	61	0	120	123	57	57
57	174	488	117	118	57	114	261	0	122	61	57	174	179	180	58	122	267	0	124	0	118	385	313	176	57	114	177	57	0	58	243	61	0	231	114	179	57	57	0	229	57	57	61	58	126	171	121	58	0
57	114	493	117	122	60	117	382	57	229	58	57	242	177	294	57	229	210	57	237	0	172	249	192	61	57	174	116	0	57	241	239	60	122	114	57	296	57	57	58	181	232	0	0	57	0	118	180	57	58
0	185	563	57	58	114	174	268	0	178	58	57	175	183	116	115	61	330	0	250	115	171	323	186	58	115	65	175	0	115	57	307	57	120	176	57	184	115	114	0	242	114	118	0	114	57	115	180	0	114
0	115	351	60	114	58	115	257	57	115	73	0	177	66	175	57	58	279	0	61	0	171	328	236	57	63	61	58	57	118	176	126	228	121	0	114	234	57	58	61	297	65	119	58	58	116	58	63	57	0
57	175	493	174	58	0	65	307	63	174	66	0	119	177	69	114	120	209	58	229	115	57	256	129	58	0	61	114	228	61	0	242	60	58	115	57	117	57	60	0	176	172	117	58	0	114	118	120	60	57
57	133	528	58	60	0	115	276	59	122	69	0	243	70	246	60	120	388	114	118	115	176	270	307	173	58	114	63	61	115	114	302	114	116	57	58	177	117	0	58	241	57	119	118	58	63	117	121	57	0
60	118	501	0	115	57	114	283	114	234	131	58	60	188	232	57	114	338	57	61	58	115	245	181	172	175	172	231	0	118	60	302	57	124	0	57	242	0	173	58	182	116	123	57	58	115	125	63	57	184
115	178	505	0	115	115	116	412	57	177	63	0	238	127	179	57	172	265	0	187	114	123	203	189	118	116	61	126	57	61	233	296	57	58	57	58	117	57	0	57	180	0	66	116	58	114	57	122	0	66
57	171	465	58	115	65	236	295	231	239	63	59	184	175	236	0	118	321	115	118	0	171	328	125	0	57	58	172	0	172	116	188	173	175	59	0	120	114	0	0	118	124	0	116	57	57	172	63	57	178
57	176	448	57	63	0	174	343	118	289	63	0	234	0	234	57	115	288	60	118	60	173	263	181	175	57	172	137	66	66	65	249	117	60	0	117	128	57	60	288	179	0	60	57	0	60	63	122	67	114
57	118	447	61	60	114	60	253	58	122	65	0	121	174	128	58	60	336	0	180	58	115	213	240	58	115	63	178	114	115	175	181	175	124	0	0	244	57	58	57	236	173	59	117	57	57	179	121	114	115
0	57	381	0	115	0	65	271	115	182	126	115	115	174	127	58	115	250	58	123	174	178	305	233	179	57	0	60	60	171	57	70	115	58	0	172	177	58	0	59	179	114	58	114	0	118	63	178	57	0
114	171	492	175	115	57	118	278	57	174	67	57	184	125	177	0	57	280	0	58	61	117	289	128	0	118	114	118	60	0	66	253	179	63	0	57	180	61	57	57	304	115	175	57	57	122	60	125	0	117
180	57	480	57	0	0	119	399	57	118	122	57	181	248	70	114	57	387	60	232	0	172	344	298	115	0	181	216	0	0	118	180	174	179	57	57	66	116	57	0	237	180	229	58	177	114	60	178	118	119
63	114	490	61	120	0	177	279	57	57	63	57	121	244	183	57	60	267	0	234	0	57	275	240	57	57	60	137	57	63	116	188	57	178	0	57	175	57	115	58	176	63	60	115	120	57	172	120	172	175
117	120	512	57	115	60	182	274	0	117	61	57	249	181	181	0	58	258	0	231	175	0	325	302	175	117	120	150	57	60	174	240	179	66	59	114	114	57	57	57	124	176	57	114	58	0	119	63	114	179
117	119	392	60	120	57	177	312	0	198	57	57	120	126	175	120	0	268	57	119	57	171	395	237	114	172	60	147	0	121	171	180	0	175	57	0	179	57	57	172	114	179	228	57	115	57	174	124	60	57
115	120	529	60	115	117	65	257	0	121	70	57	115	60	187	115	57	254	0	184	57	172	333	179	63	172	118	151	0	118	117	193	58	115	114	57	176	114	115	0	182	61	0	114	57	0	66	123	0	0
58	128	371	65	177	0	115	261	57	178	63	118	114	233	249	57	120	388	114	182	172	114	272	132	115	0	177	130	57	0	123	182	0	119	61	0	118	0	58	0	116	188	61	175	116	57	66	120	63	57
0	120	549	60	128	60	183	358	126	263	122	57	233	241	134	57	122	282	58	134	58	65	337	302	57	58	117	151	57	117	118	263	121	122	58	114	132	181	119	57	186	182	248	117	115	114	57	63	58	117
118	179	574	58	188	58	178	356	121	218	67	115	187	190	127	57	238	307	61	266	0	117	283	257	179	61	184	217	171	123	60	258	57	117	0	121	245	124	58	67	245	186	115	230	122	174	115	119	178	173
117	123	670	117	133	119	238	367	123	319	61	58	180	245	242	115	182	283	120	184	119	57	287	245	63	177	187	137	57	63	118	246	123	238	58	114	304	126	65	117	191	246	80	115	117	57	123	175	172	115
176	185	587	0	117	57	116	413	115	184	65	0	251	252	241	58	117	299	114	190	57	174	301	270	118	57	125	196	172	115	116	189	115	175	0	57	297	175	115	61	178	118	67	117	114	116	120	64	118	58
172	116	521	58	61	0	232	297	58	296	66	61	177	181	244	57	118	342	117	241	58	122	412	245	58	60	233	135	114	58	120	363	58	120	117	57	118	176	57	115	185	178	70	233	57	114	57	124	58	115
60	184	378	57	235	120	117	365	241	182	71	57	70	184	183	58	118	402	114	183	57	65	302	142	65	172	63	146	174	58	179	120	60	123	58	0	180	120	117	118	240	57	130	115	0	58	117	63	172	60
57	197	535	115	176	174	120	321	179	233	120	60	177	248	253	61	177	278	58	67	0	125	334	133	61	60	195	139	61	58	121	189	174	171	58	176	241	123	117	0	372	240	124	115	118	120	0	121	178	234
178	123	744	57	181	57	243	303	172	240	66	58	245	130	192	58	171	413	58	308	57	120	358	262	57	114	236	143	143	60	233	202	173	125	57	118	196	124	0	61	207	173	180	61	0	60	172	183	235	180
0	181	534	231	114	0	300	350	0	233	120	118	345	243	254	57	115	292	58	195	0	120	311	252	122	58	182	194	124	174	175	273	120	186	60	115	198	178	58	174	267	124	117	114	57	0	57	128	115	114
61	181	507	57	66	58	235	301	0	245	230	0	200	253	262	115	67	374	125	187	114	119	286	267	65	172	118	262	58	0	171	239	114	117	171	114	238	231	115	117	235	114	114	171	115	0	121	125	178	65
61	185	509	60	182	58	231	315	185	71	120	114	243	188	260	119	243	377	179	250	114	115	304	314	65	0	133	253	236	171	236	306	241	181	0	172	184	58	57	63	243	119	127	63	57	114	177	64	180	117
58	60	520	57	117	59	240	349	58	183	69	114	249	295	244	0	115	355	114	123	115	63	339	324	118	60	128	194	115	60	120	286	175	127	0	57	233	114	115	57	249	240	177	65	117	117	238	122	123	174
174	171	427	172	61	58	120	378	114	125	61	57	185	184	184	57	118	406	114	122	0	114	339	243	58	0	124	127	0	57	57	309	181	119	116	61	124	171	58	61	177	121	177	175	57	0	175	123	122	60
120	61	332	119	173	118	122	350	65	124	120	57	250	180	203	115	117	404	61	180	0	65	210	212	0	57	117	76	58	58	122	194	57	119	61	114	122	118	58	176	189	180	71	177	57	57	179	122	172	240
0	118	515	60	122	58	0	287	172	181	69	118	257	242	200	61	61	340	124	192	57	58	285	256	65	120	119	122	57	115	181	261	120	176	57	60	187	61	57	61	199	172	174	118	63	115	178	64	183	116
171	187	533	0	118	171	177	427	117	188	125	57	264	256	183	126	194	340	115	250	232	177	340	269	115	57	234	180	116	117	123	204	115	176	121	63	245	123	58	57	251	172	177	128	58	178	236	121	125	67
114	178	602	57	115	174	126	336	57	243	179	61	254	192	255	174	123	294	114	302	119	58	354	251	179	0	240	182	115	57	116	260	118	57	171	120	119	177	58	174	201	243	128	120	0	0	58	121	183	126
117	187	606	179	66	60	117	366	118	291	118	120	301	185	257	172	60	368	114	193	117	124	344	304	121	228	120	179	57	57	234	271	58	126	57	115	247	177	58	57	246	123	174	57	175	0	123	123	181	172
57	241	533	58	114	173	115	361	121	244	69	60	246	183	241	0	119	333	115	118	57	181	206	306	61	0	120	117	0	114	117	239	115	57	0	57	124	175	58	57	175	187	175	116	60	57	173	177	115	57
120	184	461	114	60	58	236	311	69	193	115	171	237	309	244	0	181	318	114	126	61	118	271	254	114	58	128	58	118	57	180	119	115	65	57	63	188	116	61	116	187	121	119	183	58	117	118	120	119	60
114	118	506	115	118	57	60	392	123	201	66	57	234	249	272	118	178	391	57	267	115	175	209	330	123	0	175	57	114	116	127	260	0	177	114	119	246	175	63	58	187	67	117	119	114	60	66	173	232	234
175	122	529	57	115	0	232	368	60	66	177	57	175	240	238	57	114	404	57	183	121	58	346	257	61	0	120	176	0	61	118	300	118	60	57	60	120	114	58	63	126	231	126	128	0	57	63	180	118	115
57	236	575	171	57	57	122	376	0	186	115	0	231	123	235	57	117	292	57	190	0	234	394	215	117	115	63	122	57	57	117	293	116	172	118	115	243	179	57	60	245	124	124	233	115	0	185	124	230	180
179	189	631	0	118	117	115	335	57	127	63	0	303	132	250	57	233	412	65	186	176	184	379	257	0	58	116	76	57	0	118	195	58	257	171	127	116	0	115	114	251	117	228	175	171	115	231	126	245	171
181	121	615	115	67	174	61	480	175	245	122	114	127	199	198	0	120	350	0	253	122	185	477	310	66	0	58	240	57	175	126	198	175	185	172	237	190	57	58	116	248	118	118	122	58	114	130	63	254	65
67	60	566	0	114	57	119	428	57	190	70	0	240	179	188	61	57	324	0	183	233	178	266	185	175	60	58	118	61	58	179	247	123	57	114	178	122	115	58	0	188	182	124	121	0	57	57	124	195	70
60	126	485	0	114	120	232	338	57	179	123	0	234	124	241	174	118	332	0	184	120	193	193	246	58	57	174	117	115	171	240	305	181	118	171	174	181	119	57	175	178	118	118	60	57	57	171	121	118	58
61	136	661	172	58	58	123	301	175	234	69	57	124	236	303	179	58	295	115	256	57	122	336	248	57	57	236	115	114	57	177	186	121	285	57	120	123	57	0	0	175	119	242	171	60	114	122	182	117	117
115	121	475	115	58	174	114	322	67	179	118	58	235	182	188	117	175	320	123	189	58	176	335	195	61	0	58	60	0	58	124	189	58	120	0	58	0	60	0	115	183	172	57	117	115	114	117	64	57	0
118	122	404	0	60	58	115	347	115	178	58	120	239	188	126	57	117	271	122	302	0	132	301	179	177	58	118	61	0	58	122	240	121	61	119	57	114	58	0	57	177	57	114	172	57	0	122	61	126	118
58	65	388	123	173	66	57	360	115	63	118	60	236	127	134	60	131	337	58	124	60	180	316	193	175	58	123	124	57	58	117	71	58	60	57	122	174	63	0	171	126	114	58	121	60	61	63	66	63	63
0	129	323	0	122	117	118	269	60	66	65	117	175	130	184	58	124	326	115	120	114	78	216	131	116	63	124	63	114	57	66	240	171	175	0	0	60	115	57	0	135	114	121	179	58	121	71	126	114	66
66	181	493	58	58	116	60	290	115	185	66	61	175	249	241	57	128	314	0	123	114	174	195	188	117	115	61	171	60	58	117	128	180	122	172	63	61	115	0	116	133	117	70	66	117	118	60	185	118	184
0	73	646	61	187	117	60	291	57	239	60	118	179	122	201	172	202	260	57	193	60	130	314	142	179	0	123	60	115	175	124	122	121	60	114	0	118	117	57	0	305	58	176	118	116	61	180	125	117	57
57	215	781	63	128	60	232	365	118	117	122	122	185	308	184	177	122	276	174	192	61	185	323	258	118	0	114	114	57	61	66	134	177	176	115	121	119	179	115	175	255	114	195	67	173	121	244	66	129	117
184	183	503	116	60	57	183	401	58	195	61	120	242	362	139	61	193	339	57	194	184	189	381	193	183	57	175	117	171	117	181	256	175	57	175	122	176	115	57	60	273	120	69	128	238	177	127	63	144	174
196	184	570	116	183	171	239	318	60	247	61	124	243	201	197	65	180	385	117	187	58	364	277	194	115	116	58	125	171	114	175	315	57	239	114	114	182	115	175	177	248	180	115	231	58	57	117	126	255	57
126	197	1106	0	184	0	176	395	178	179	115	127	242	241	182	0	127	416	60	183	115	266	292	254	61	57	114	57	174	58	58	285	124	172	173	118	118	114	57	0	187	188	248	180	60	58	117	66	258	125
126	60	582	57	119	61	120	350	118	186	60	58	174	117	240	67	188	280	181	238	118	180	289	311	0	115	240	123	58	114	176	251	118	130	172	60	243	0	117	121	251	118	122	129	171	177	236	64	200	0
114	235	606	57	126	123	130	410	60	118	60	61	245	124	293	133	57	394	57	311	114	58	420	269	114	57	174	67	60	0	119	187	117	182	57	114	298	114	60	174	184	118	115	126	116	0	123	248	185	116
121	133	941	60	172	179	253	300	120	196	57	0	247	208	130	115	180	423	114	133	57	182	358	249	60	121	176	128	60	60	180	194	118	192	57	115	180	58	118	0	184	116	118	175	57	57	139	124	246	0
118	230	1676	60	137	126	118	371	121	310	60	120	188	252	197	118	180	415	118	316	122	245	349	275	121	213	123	61	0	174	235	325	180	118	121	60	238	178	57	124	137	119	265	60	121	58	176	130	254	63
131	310	2262	57	212	118	239	336	172	239	60	60	308	245	246	63	121	416	123	145	115	196	430	253	129	180	115	0	235	121	114	317	115	63	115	0	239	187	184	119	312	174	296	119	118	57	181	117	246	176
193	259	867	124	139	124	241	466	58	238	58	174	241	249	242	0	125	414	0	239	176	198	402	324	126	124	175	239	232	172	184	377	126	185	57	174	178	61	195	119	136	232	175	176	234	118	239	60	199	115
116	190	808	58	66	174	114	415	58	118	120	235	243	183	247	120	114	348	60	184	115	183	353	218	57	175	145	172	234	115	117	261	63	180	114	115	239	174	119	57	250	60	242	285	175	180	67	115	263	116
244	242	767	58	187	57	114	301	0	230	58	172	256	176	315	0	180	400	0	162	57	208	451	254	61	120	234	122	118	172	232	260	119	117	118	114	179	120	119	176	306	196	241	171	57	114	120	116	192	58
114	124	713	57	58	0	117	358	57	303	60	116	185	248	203	117	118	359	57	131	57	235	335	246	0	57	58	126	58	0	175	257	115	177	0	115	237	114	118	60	235	232	131	57	121	57	172	117	115	125
114	243	533	115	58	0	175	226	0	235	129	58	237	246	195	114	117	412	58	247	119	174	388	245	0	128	58	58	57	57	115	244	120	57	173	115	177	173	57	0	175	117	119	172	57	57	179	238	179	60
175	243	533	0	115	175	123	357	115	179	121	118	176	176	248	118	172	323	60	278	115	173	349	184	57	115	117	57	173	173	118	196	183	58	58	178	115	58	115	58	181	175	179	116	121	114	182	123	180	58
57	124	622	58	117	0	128	380	57	123	69	57	240	188	190	57	234	284	115	253	120	114	354	320	57	114	236	114	115	117	117	261	122	117	0	176	181	115	0	115	248	182	173	171	115	114	177	178	120	174
117	242	623	0	239	57	178	405	57	245	66	176	174	181	298	114	180	336	115	206	115	115	369	214	115	57	57	122	117	57	178	196	115	115	114	172	195	176	57	60	253	246	58	57	58	117	176	182	174	63
61	182	605	116	115	57	197	360	115	248	61	118	245	61	240	57	178	352	117	249	117	125	406	324	176	57	118	120	0	171	175	250	114	71	177	0	69	0	115	57	289	178	58	58	115	119	239	125	241	118
121	135	711	115	177	60	182	379	58	200	66	118	238	174	253	65	60	267	60	190	117	175	287	305	231	57	176	66	114	177	176	194	128	183	57	175	119	114	114	57	312	115	245	119	181	58	246	127	60	58
117	149	2191	114	178	0	184	407	63	217	67	181	182	237	124	58	134	344	115	213	183	215	403	241	118	117	122	171	175	0	116	261	60	117	0	0	238	117	0	115	239	65	152	57	60	61	249	120	121	121
119	370	3899	123	260	114	181	355	57	222	65	127	294	244	188	114	128	365	117	281	60	256	363	203	115	0	118	58	0	61	182	219	179	118	57	58	182	128	0	58	126	175	232	118	114	114	115	64	177	0
244	219	1701	185	200	114	118	363	57	138	57	136	255	195	302	131	0	389	115	218	175	257	394	259	118	116	123	118	114	184	121	420	128	123	65	114	237	115	120	120	246	128	145	115	244	115	133	174	190	61
60	195	929	57	128	58	179	317	0	120	115	177	124	131	296	129	186	430	57	319	115	246	446	300	61	231	123	78	117	117	179	360	196	180	171	0	246	57	175	172	256	178	189	115	187	117	176	57	255	0
180	252	1339	118	193	120	178	385	0	188	58	236	186	183	313	115	178	414	121	247	117	254	337	295	119	58	187	179	60	232	232	337	126	116	58	0	244	0	126	122	249	241	252	117	173	57	183	121	152	118
205	266	1865	123	262	120	181	363	115	241	57	312	298	304	187	121	175	362	0	349	116	224	294	258	189	116	237	172	57	57	117	368	184	118	61	61	194	178	65	61	190	297	259	114	191	118	181	177	322	61
273	162	2984	120	205	114	176	370	117	322	61	212	244	126	240	60	171	407	63	318	235	170	294	310	188	121	242	120	57	115	174	421	127	171	118	57	241	118	60	58	182	65	298	57	216	116	241	121	381	0
126	328	3884	183	189	0	60	294	119	206	61	127	235	241	258	122	119	380	57	406	120	198	369	264	178	63	261	118	117	58	117	378	198	123	173	172	236	234	115	115	197	117	356	115	184	118	118	120	316	118
183	308	4497	115	198	117	131	399	118	238	57	185	247	254	194	180	120	464	57	366	174	194	389	349	114	63	133	118	120	117	183	161	183	124	60	237	178	181	117	73	238	243	475	118	176	63	134	127	190	0
180	325	2693	58	186	119	328	388	174	201	122	180	248	252	322	178	175	416	116	502	180	132	348	296	125	61	244	178	60	238	287	336	189	188	126	0	192	242	178	175	189	181	294	69	177	144	244	119	259	117
118	181	963	172	122	57	300	423	177	184	177	174	234	240	234	60	118	429	174	368	228	178	507	276	174	57	58	235	60	57	175	269	127	248	181	115	256	121	118	58	179	115	236	114	173	128	122	125	181	0
115	295	826	174	116	114	184	339	60	131	122	0	246	185	178	57	237	354	183	295	57	114	363	283	173	114	66	240	115	58	120	193	118	189	177	0	176	173	58	66	189	124	210	0	60	0	57	127	185	0
122	362	1405	114	114	117	115	303	57	179	65	142	250	186	175	114	175	407	57	359	124	174	383	310	119	120	121	121	117	114	115	243	114	57	115	0	241	114	0	114	241	299	117	285	179	122	118	120	182	57
173	250	2063	60	120	58	236	480	176	246	61	118	254	305	242	58	125	343	172	484	173	126	329	315	57	0	115	58	60	57	114	248	181	352	174	171	0	176	57	171	248	122	185	0	61	0	61	175	139	172
123	313	3117	0	115	0	174	728	204	241	132	63	363	182	245	57	127	357	58	364	172	118	345	247	118	114	127	57	57	115	115	132	66	117	0	57	177	179	60	171	187	120	202	0	117	57	115	131	130	124
118	286	3177	122	123	117	114	431	193	183	184	134	183	236	244	0	58	401	60	335	180	136	305	263	114	60	132	57	114	61	228	203	119	173	0	57	185	188	0	171	192	117	212	57	115	120	174	118	189	60
129	244	3856	190	123	0	57	389	57	200	65	182	198	182	183	185	122	354	175	337	178	139	282	149	180	240	175	58	114	172	117	260	182	179	115	117	185	66	58	122	188	182	275	65	183	120	188	120	194	114
276	354	2184	185	246	114	182	440	174	357	114	247	199	239	309	115	180	346	176	756	178	262	408	320	189	0	122	129	238	171	57	369	184	120	229	115	305	132	0	172	259	240	199	58	234	131	255	124	182	116
350	359	1860	183	244	172	185	476	171	241	114	191	318	303	190	172	175	358	172	457	185	341	346	262	205	57	171	174	181	119	175	586	190	183	57	118	302	123	174	60	260	175	235	256	270	237	256	119	415	65
307	366	1544	189	269	236	244	437	117	246	63	217	247	304	241	179	180	438	114	521	238	288	388	203	253	114	130	58	233	182	235	400	187	130	57	126	265	172	118	179	321	251	257	187	139	177	192	114	386	122
283	252	1309	120	127	57	186	479	249	247	58	239	244	173	239	178	184	373	117	463	188	276	454	260	241	117	213	232	117	176	121	376	129	180	124	60	189	117	178	175	305	250	301	174	129	123	118	116	284	123
134	294	2175	232	186	114	304	373	122	306	238	121	243	242	185	63	180	419	58	764	180	145	300	365	187	119	217	130	61	116	181	306	172	191	229	59	251	175	184	116	249	244	312	118	116	122	123	179	264	58
140	261	943	172	175	60	132	311	57	190	185	173	181	258	128	114	286	340	58	351	193	192	356	258	233	60	58	236	57	66	177	332	115	127	114	58	131	114	114	127	268	184	242	172	123	58	172	178	57	114
118	192	687	67	115	114	123	288	0	193	117	117	186	247	234	61	58	390	57	276	236	121	264	187	117	58	187	114	172	115	119	202	120	126	0	175	127	60	0	175	250	175	179	114	180	57	176	61	115	228
230	211	778	57	175	114	183	426	114	239	61	58	130	300	245	0	183	350	117	285	238	117	364	186	172	175	123	58	57	0	123	257	120	174	228	0	74	120	114	123	187	115	189	118	115	57	60	122	136	117
118	305	811	117	184	242	66	326	58	254	174	0	219	285	353	57	71	403	61	294	175	120	275	313	0	120	122	57	0	114	255	332	0	178	65	127	271	114	61	0	191	237	186	115	177	174	118	195	115	115
120	238	859	57	183	60	174	418	121	205	122	114	308	245	239	117	175	343	57	375	289	60	362	272	230	58	308	57	114	118	172	270	175	172	57	172	250	117	117	0	197	313	115	121	118	175	118	118	135	0
121	253	766	131	179	57	247	370	114	251	60	191	241	120	251	176	237	353	58	444	118	128	415	271	177	115	201	60	57	58	0	279	253	120	114	171	194	115	57	115	181	324	124	114	182	236	312	176	0	114
124	184	695	214	236	58	195	451	0	255	123	177	300	177	312	176	115	380	115	358	115	232	409	203	135	174	192	181	115	58	173	214	179	186	63	58	140	121	60	119	304	194	123	126	126	61	229	231	178	0
116	253	912	200	175	114	183	457	57	182	0	58	184	189	189	115	60	341	0	244	175	127	289	249	192	118	231	57	60	58	118	239	239	238	174	57	150	172	123	0	196	131	128	57	260	114	200	61	192	116
174	215	1202	232	118	127	294	292	131	196	175	172	308	241	190	123	116	368	58	233	232	182	351	254	241	115	196	57	234	116	116	264	178	255	116	58	176	184	114	118	254	182	192	57	172	119	268	243	184	117
115	246	811	234	118	57	177	364	120	186	174	178	250	298	315	0	186	434	63	368	175	185	281	303	177	114	174	114	115	116	233	259	126	292	58	121	118	178	57	171	306	182	196	0	0	234	115	119	189	0
58	247	659	175	61	239	188	432	119	182	60	58	245	253	123	124	57	380	172	340	178	128	409	305	118	60	244	121	287	57	233	251	174	296	115	171	188	57	0	174	265	192	128	118	57	114	172	233	175	57
186	184	603	177	230	61	302	393	127	265	58	114	184	181	297	172	117	336	179	256	114	129	329	306	114	61	175	63	0	176	114	280	172	118	116	114	197	117	57	66	251	183	127	57	123	57	174	118	193	173
179	235	624	57	60	58	209	446	172	312	61	121	251	236	257	114	122	332	65	205	171	126	294	260	115	114	176	123	228	57	229	322	177	294	174	58	185	0	57	63	123	187	173	122	180	171	176	59	179	118
60	191	606	115	114	116	233	384	57	252	58	0	238	235	185	57	175	386	115	308	58	233	329	247	115	0	117	181	60	57	115	311	174	243	119	172	187	118	58	174	237	125	177	175	57	0	239	59	114	175
173	195	668	229	178	114	262	399	117	177	182	175	241	239	195	114	57	335	174	219	0	128	343	255	115	118	176	114	115	57	117	240	115	259	58	115	123	177	57	0	185	121	117	118	119	60	175	61	58	115
127	191	706	178	185	171	179	394	183	256	127	174	192	193	239	127	57	298	58	273	119	118	296	196	116	118	184	179	235	179	132	331	126	196	118	61	192	172	120	58	237	134	184	0	233	117	198	181	186	0
58	132	669	61	233	122	188	554	57	180	140	118	256	261	302	120	180	403	237	323	118	126	361	328	175	60	241	182	301	114	121	263	239	230	250	231	211	118	119	178	247	244	126	60	182	58	131	313	250	124
171	254	717	172	118	114	190	656	178	187	83	122	268	266	312	57	178	404	229	197	118	239	949	283	118	124	189	199	178	70	187	326	235	299	255	57	344	178	66	243	309	179	118	172	114	120	184	191	300	118
175	205	688	181	119	117	130	497	115	251	181	115	131	308	177	118	240	382	184	316	238	130	553	390	196	130	250	238	60	292	239	270	194	193	179	60	357	171	117	125	207	191	181	115	124	119	178	203	261	58
125	188	628	122	172	176	255	468	115	237	65	188	312	251	309	124	306	457	252	197	183	246	432	273	281	174	188	180	177	178	241	424	202	260	180	115	207	114	122	183	268	243	192	149	279	57	276	191	187	118
115	244	632	177	175	57	439	353	118	246	119	124	249	243	235	131	63	396	119	136	121	173	475	462	485	231	131	269	144	57	177	292	341	280	117	58	262	119	57	57	263	117	178	131	223	0	215	239	185	172
115	188	570	180	124	174	426	302	235	202	65	173	235	256	197	237	187	354	59	205	176	66	755	290	207	115	181	235	264	60	180	260	147	365	115	116	349	0	115	116	191	60	245	182	191	115	200	63	245	239
114	241	588	61	123	60	195	384	66	191	176	65	248	232	323	187	194	237	114	275	178	178	381	291	178	115	188	125	128	172	177	283	208	213	179	172	323	117	57	118	211	236	189	117	172	0	189	182	234	0
173	309	640	175	243	177	208	321	119	254	132	118	246	299	257	122	192	419	245	337	116	239	399	351	125	181	186	192	61	120	353	201	181	252	57	57	323	120	115	119	315	127	121	127	63	182	300	121	310	172
178	237	673	124	235	58	189	443	57	245	120	66	295	246	273	233	183	444	118	214	121	196	493	280	181	61	237	196	119	57	128	292	128	183	178	61	252	115	0	120	309	242	183	118	178	117	244	134	245	171
228	197	647	172	177	0	255	408	57	242	117	114	301	250	247	180	244	434	114	260	172	190	442	281	197	0	179	180	229	175	237	281	125	188	0	118	140	182	114	234	251	242	180	182	180	174	241	114	182	116
120	269	705	124	125	114	182	335	117	187	58	235	363	236	256	187	191	335	119	264	185	187	381	342	238	58	178	133	63	117	176	320	241	246	115	116	263	190	171	118	194	121	234	0	115	118	178	126	258	57
65	178	573	57	177	61	308	373	57	175	65	174	248	243	248	175	58	347	58	201	57	171	346	311	63	119	181	187	123	58	128	303	236	185	171	118	136	114	120	63	192	230	173	232	124	61	184	237	179	57
125	175	596	117	119	181	207	354	60	264	67	175	192	258	291	121	175	384	58	209	187	242	540	225	115	124	192	125	114	118	115	333	186	270	115	176	260	179	115	126	337	192	193	58	115	117	187	178	193	117
117	188	579	115	178	60	208	328	185	185	175	181	199	180	212	60	122	340	118	197	231	242	356	337	117	117	187	176	118	61	176	255	116	247	114	115	279	115	115	174	217	189	185	116	174	173	192	117	120	115
120	258	632	232	183	0	218	396	114	130	67	57	305	233	262	181	238	385	115	254	65	133	503	321	173	172	240	178	238	116	57	323	178	439	57	60	205	57	177	180	258	255	235	115	192	61	120	119	115	116
58	256	582	58	117	118	147	442	173	356	142	172	255	306	258	63	235	421	173	192	121	243	962	267	58	114	237	209	183	230	290	247	182	361	182	66	285	0	172	118	317	254	174	123	116	61	182	192	115	114
57	234	613	58	57	178	236	720	60	181	206	121	237	296	313	123	184	404	175	250	176	181	960	414	175	114	183	205	240	57	175	203	127	376	57	179	283	57	117	58	249	184	187	58	121	0	187	129	178	186
175	265	655	58	174	57	189	577	57	253	127	178	195	247	185	174	239	374	115	145	172	237	532	247	115	57	179	130	115	0	234	244	119	205	180	177	254	122	117	175	303	174	190	114	119	114	184	197	244	119
57	176	588	115	115	114	175	590	115	302	119	57	248	237	295	117	117	403	58	226	228	174	493	198	114	118	176	71	115	232	231	304	125	258	114	116	195	60	60	57	197	58	172	121	58	119	298	128	118	117
61	129	485	60	123	123	123	537	117	184	181	171	130	240	244	114	116	335	118	198	117	178	522	274	57	63	118	181	116	57	231	198	120	208	125	114	189	0	58	173	212	172	184	60	124	172	118	186	186	114
57	238	613	117	239	74	120	427	115	176	74	63	279	271	291	117	210	400	175	200	58	124	398	269	176	71	121	63	114	0	185	262	118	272	236	124	211	180	114	58	192	127	136	179	115	60	124	263	244	114
57	179	578	122	187	176	249	598	171	236	124	114	321	239	251	130	173	423	117	154	0	181	435	331	57	0	125	237	177	115	121	254	232	255	115	63	317	57	0	119	256	252	257	119	173	115	123	181	122	114
60	237	657	177	121	115	248	398	116	180	120	114	184	232	258	66	127	355	119	184	59	189	390	253	175	116	178	244	57	58	172	327	239	254	115	63	312	122	174	66	306	127	190	289	120	66	235	128	179	61
118	196	671	192	127	235	225	470	61	327	70	187	250	305	302	123	185	404	128	244	175	184	531	289	124	121	180	243	254	117	237	277	135	312	114	117	151	185	117	118	241	187	127	129	123	132	257	189	244	117
174	248	637	175	58	259	292	435	57	240	127	237	246	245	322	178	245	436	117	195	184	180	817	358	187	187	118	308	298	135	120	264	229	373	172	114	238	114	175	262	242	179	124	234	119	190	120	179	183	175
57	178	555	171	118	185	187	471	57	118	172	0	195	190	210	235	130	337	57	179	114	174	632	268	0	123	114	183	114	135	118	242	63	231	114	116	308	171	208	125	300	175	114	60	228	0	0	182	172	118
174	179	461	57	236	121	184	385	114	238	178	175	314	241	266	175	121	356	117	198	130	175	349	267	115	121	181	232	57	174	175	270	184	138	122	57	190	116	174	116	233	175	127	0	236	57	182	187	229	117
182	188	585	58	233	122	124	355	69	180	58	58	208	249	309	175	179	302	117	150	117	118	406	252	118	60	178	120	118	175	188	248	115	199	122	118	250	0	58	176	204	173	182	58	122	174	194	185	180	114
117	179	587	114	184	127	187	323	114	238	118	173	269	262	238	116	239	396	61	319	115	60	451	308	176	176	124	117	0	69	130	190	118	204	251	179	264	58	115	114	184	121	71	124	178	174	240	178	174	0
[truncated: 65 more columns]
