# Supplementary material for: Uncovering nonlinear causal relationship between public environmental concern and air pollution in China using convergent cross mapping
Source: Sci Rep. 2026 Apr 27;16:19483. doi: 10.1038/s41598-026-50678-w (PMC13287476; doi:10.1038/s41598-026-50678-w)
Supplement: Supplementary file 1 — Supplementary Material 1 [file 41598_2026_50678_MOESM1_ESM.zip › PM25_DATA.csv]

安阳	保定	北京	滨州	沧州	常德	常州	成都	赤峰	大连	德阳	德州	东莞	佛山	福州	阜阳	赣州	广州	桂林	哈尔滨	海口	邯郸	杭州	合肥	菏泽	衡阳	呼和浩特	湖州	淮安	黄冈	惠州	济南	济宁	嘉兴	江门	揭阳	金华	晋中	荆门	九江	昆明	兰州	廊坊	连云港	聊城	临汾	临沂	泸州	洛阳	绵阳
146.4583333	49.58333333	19.08333333	165.6666667	120.7083333	114.7083333	112.6666667	49.66666667	29.875	22.41666667	63.20833333	141.6666667	28.16666667	25.54166667	17.95833333	182.8333333	32.83333333	26.08333333	61.70833333	27.33333333	27	127.7083333	90.83333333	107.25	209.2083333	88.5	58.33333333	105.75	143.8333333	158.75	36	134.75	185.4583333	96.08333333	28.75	38.33333333	69.125	47.75	129.9583333	82	16.91666667	79.5	43.29166667	114.5416667	155.3333333	103.875	146.3333333	65.16666667	139.75	80.91666667
129.0416667	32.29166667	10.70833333	40.20833333	57.29166667	95.5	82.91666667	57	21.16666667	21.20833333	71.70833333	92.91666667	30.29166667	28.70833333	23.5	132.9166667	38	27.95833333	79.08333333	34.70833333	28.29166667	114.375	82.54166667	120.6666667	179.875	122.75	30.75	101.9583333	39.95833333	93.41666667	33.75	89	134.5833333	98.66666667	30	37.66666667	71.33333333	71.66666667	120.125	51.66666667	19.66666667	57.79166667	15.54166667	48.29166667	171.75	164.625	77.08333333	60.75	164.4166667	69.29166667
189.625	56.20833333	20.41666667	81.79166667	70.875	168.5833333	36.33333333	87.125	42.04166667	29.33333333	96.625	142.5	25.91666667	32.04166667	22.04166667	86.625	39.79166667	32.875	64.83333333	50.70833333	41.16666667	153.3333333	49.75	76.25	156.3333333	108.75	61	52.04166667	36.875	95.16666667	32.29166667	126.2916667	118.2083333	28.04166667	36.45833333	34.29166667	60.625	98	175.5	84.33333333	20.08333333	73.70833333	30.08333333	76.875	188.2916667	157.375	120.5	64.33333333	207.5416667	86.16666667
173.6666667	84.95833333	41.41666667	124	92.10416667	219.3958333	58.29166667	83.625	48.6875	28.35416667	82.41666667	206.1875	29.4375	35.52083333	16.89583333	129.3125	40.58333333	35.1875	74.29166667	96.08333333	31.375	148.1666667	46.6875	67.5625	229.0208333	97.72916667	67	45.08333333	75.04166667	82.8125	34.02083333	150.6458333	122.5208333	36	36.16666667	26.85416667	43.875	80.0625	207.125	59.4375	15.97916667	77.79166667	70.29166667	84.875	200.7291667	139.3541667	119	60.95833333	235.3333333	87.125
244.75	162.125	79.5	211.6666667	189.125	273.375	74.54166667	79.16666667	36.16666667	78.75	82.25	253.4583333	32.41666667	36.04166667	17	130.4583333	31.58333333	33.91666667	75.79166667	108.8333333	30.75	214.7083333	63.66666667	89.625	298.625	90.625	61.625	62.625	101.0416667	62.75	35.16666667	190.4166667	158.6666667	54.25	42.375	31.29166667	59.33333333	86.25	221.4583333	43	22.75	82	158.25	105.25	267.3333333	165.0416667	166.4583333	79.41666667	275.5833333	71.66666667
127.9583333	110	62.875	197.5	213.4583333	160.7916667	111.5	74.45833333	60.54166667	180.375	82.83333333	156.9166667	25.625	33.75	19.625	172.5	35.41666667	29.625	79.54166667	241.0416667	33.29166667	103.5	51.04166667	104.0833333	200.875	135.125	55.875	80.75	151.0833333	124.875	26.875	125.375	192	74.45833333	31.08333333	33.66666667	48.08333333	69.16666667	115.375	71.08333333	26.91666667	75.75	158.4166667	134.0416667	195.7916667	229.7916667	154.6666667	57.08333333	103.5833333	91
91.91666667	49.04166667	19.70833333	51.66666667	52.77083333	56.375	104.1041667	82.39583333	28.39583333	66.04166667	91.77083333	60.20833333	26.9375	36.0625	27.125	111.6666667	41.75	31.04166667	78.64583333	236.8541667	37.5	90.64583333	49.16666667	92.60416667	96.77083333	118.7916667	46.16666667	75.39583333	156.2916667	109.8125	28.54166667	60.4375	151.5416667	83.02083333	34.6875	34.10416667	42.33333333	53.58333333	84.66666667	61.95833333	24.4375	74.1875	58.97916667	136.1875	110.0625	92.14583333	161.6458333	81.20833333	76.5	85.8125
123.3541667	58.125	25.33333333	119.0625	71.39583333	75.5	77.83333333	98.97916667	20.3125	39.85416667	110.875	105.4791667	34.72916667	37.64583333	33.04166667	87.70833333	48.8125	37.375	55.8125	119.2083333	18.08333333	107.1666667	49.33333333	53.33333333	203.3125	95.20833333	51.29166667	67.45833333	97.83333333	56.72916667	31.47916667	148.8958333	164.8958333	59.79166667	33	37.6875	52.3125	64.20833333	120.875	55.27083333	39.77083333	66.79166667	38.16666667	118.6458333	194.9166667	105.0416667	148.0208333	111.5	101.5	100.625
82.5	32.375	13.875	23.16666667	31.16666667	151.375	95.20833333	103.1666667	20.83333333	14.58333333	121.9166667	38.5	16.83333333	15.91666667	23.25	182.75	27.70833333	14.83333333	41.41666667	89.54166667	20.25	75.54166667	67.91666667	92.83333333	97.70833333	41.5	38	84.16666667	102.2916667	118.5	27.54166667	44.66666667	103.5	78.625	23.66666667	43.54166667	72.25	48.625	136.5416667	61.875	38.79166667	76.45833333	23.625	85.75	56.375	99.29166667	80.75	188.625	110.9583333	117.25
76.625	39.16666667	37.41666667	33.5	32.83333333	193.625	22.83333333	105.4166667	39.875	19.66666667	136.7083333	41.33333333	7.75	8.375	28.625	48.41666667	17.625	6.958333333	52.75	51.5	6.75	68.58333333	41.45833333	42.66666667	43.75	137.8333333	63.41666667	23.33333333	23.375	212.3333333	9.666666667	30.79166667	26.91666667	18.29166667	9	20.58333333	75.875	59.5	138.875	101.9166667	36.70833333	89.54166667	29.33333333	17.70833333	35	79.625	24.70833333	189.5416667	51.875	132.4583333
109	88.25	60.375	81	86.70833333	259.4166667	31.83333333	147.9166667	52.58333333	31.54166667	155.2916667	76.91666667	14.54166667	10.91666667	23.04166667	102.125	31.91666667	13.25	99.5	54.375	9.166666667	102.5	35.04166667	60.41666667	87.75	220.375	98.5	29.125	38.33333333	97.79166667	13.79166667	56.45833333	61.95833333	23.5	11.20833333	28.66666667	35.45833333	98.45833333	158.6666667	75.625	26.16666667	81.66666667	89.91666667	18	62.95833333	103.375	43	145.1666667	93.70833333	152.4166667
147.3333333	89.95833333	87.125	72.66666667	123.6666667	229.4166667	26	131.6666667	58.125	20.45833333	155.0416667	133.25	21.04166667	20.70833333	19.54166667	111.3333333	25.91666667	21.75	70.58333333	53.625	10.79166667	134.0416667	41.95833333	50.58333333	136.6666667	111.9583333	104.9583333	38.91666667	60.91666667	47.91666667	18.66666667	94.625	82.79166667	24.70833333	22.58333333	35.16666667	49.04166667	95.04166667	186.7916667	48.20833333	19.29166667	98.875	100.375	25.83333333	148.5	130.875	44	116.75	163.0416667	155.75
137.7083333	90.45833333	74.375	63.20833333	81.45833333	123.375	45.875	110.5833333	22.41666667	28.04166667	122.5416667	91.45833333	10.08333333	13.16666667	33.70833333	104.5416667	13.875	13.54166667	24.66666667	37.08333333	9.916666667	122.375	22.875	31.20833333	153.9583333	35.29166667	29.41666667	29.41666667	70.45833333	36.58333333	13.04166667	124.9583333	171.25	20.25	11.29166667	34.04166667	40.08333333	134.25	116.5833333	25.41666667	13.20833333	93	61.29166667	58.41666667	122.2916667	126.625	65.25	153.125	127.875	109.5416667
20.52083333	11.875	2.958333333	8.145833333	10.33333333	45.5	9.8125	49.39583333	8.708333333	8.666666667	48.64583333	10.35416667	12.64583333	13.97916667	23.22916667	36.77083333	13.29166667	14.33333333	20.875	14.77083333	8.791666667	14.375	7.3125	27.79166667	22.5	23.0625	6.041666667	8.791666667	22.6875	16.16666667	12.64583333	10.85416667	20.54166667	7.979166667	10.95833333	20.25	6.708333333	18.95833333	39.27083333	20.3125	11.97916667	29.45833333	4.979166667	16.89583333	14.52083333	23.125	15.85416667	55.04166667	21.60416667	41.33333333
33.58333333	16.20833333	6.5	13.83333333	15.25	26.58333333	22.04166667	31.875	11.66666667	9.5	30.16666667	21	9.208333333	7.25	3.666666667	19.79166667	9.791666667	7.875	11.83333333	44.125	10.58333333	30.08333333	15.04166667	25.29166667	19.125	12.58333333	29.08333333	15.33333333	16.625	13.25	8.583333333	11.04166667	19.33333333	13.70833333	6	16.125	11.66666667	15.5	26.91666667	22.91666667	27.83333333	38.75	7.875	13.5	19.29166667	13.75	16.04166667	23.66666667	19	27.625
53.33333333	23.70833333	18.04166667	53.20833333	41.29166667	39.20833333	29.91666667	39.04166667	15.58333333	16.29166667	35.95833333	65.20833333	8.375	6.791666667	9.625	43.16666667	19.04166667	10.04166667	23.16666667	44.625	8.625	46.83333333	31	26.16666667	55.20833333	27.5	33.91666667	28.625	27.875	17.875	9.208333333	35.45833333	47.04166667	26.58333333	6.458333333	10.66666667	28.20833333	37.25	54.29166667	23.70833333	25.25	48.45833333	15.875	27.83333333	64.45833333	57.25	31.20833333	35.29166667	25.08333333	36.5
46.79166667	44.625	26.125	52.375	59.70833333	48.20833333	42.83333333	52.04166667	21.875	32.875	55.875	56.08333333	20.08333333	18.29166667	24.25	44.41666667	28.16666667	21.29166667	34.08333333	51.33333333	20.25	40.5	43.54166667	33.41666667	50.5	41.375	53.20833333	50.125	43.125	33.66666667	20.625	45	55.58333333	45.83333333	19.79166667	21.41666667	44.95833333	39.16666667	52.79166667	37.125	29.5	53.875	27.66666667	46.95833333	55.58333333	73.33333333	57.58333333	44.16666667	42.91666667	50.875
61.125	37.5	28.08333333	59.375	48.20833333	53.95833333	56	44.58333333	21.29166667	29.95833333	51.04166667	61.58333333	20.375	23.5	24.45833333	66.79166667	27.70833333	23.79166667	34.08333333	32.54166667	21.58333333	49.625	41.95833333	40.5	65.375	48.29166667	61	50	77.5	47.20833333	24.20833333	49.33333333	69.25	49.29166667	22.625	25.08333333	45.29166667	59.875	46.70833333	42.75	33.58333333	70.375	33.04166667	72.5	61.125	72.75	79.79166667	52.5	54.125	49.125
59.16666667	43.08333333	29.83333333	55.41666667	51.08333333	59.54166667	57.29166667	54.25	24.08333333	56.875	60.08333333	54.33333333	25.66666667	27.58333333	29.54166667	58.29166667	31.20833333	27.79166667	47.5	49.75	33.95833333	47.58333333	50.375	45.41666667	64.33333333	55.66666667	35.875	50.54166667	64.75	69.58333333	26.66666667	49.25	74.5	51.58333333	29.41666667	35.04166667	46.16666667	45.79166667	65.41666667	43.125	23.125	74.79166667	36.625	65.79166667	63.54166667	84.91666667	79.08333333	64.33333333	49.04166667	59.375
30.95833333	14.54166667	9.625	13.54166667	15.79166667	120.4166667	56.08333333	47.125	12.91666667	11.58333333	72.91666667	14.25	26.5	28.625	28.875	67.45833333	31	28.33333333	45.5	48.41666667	35.08333333	20.79166667	58.20833333	61	27.70833333	62.58333333	24.25	58.41666667	39.16666667	78.66666667	30	13.45833333	29.125	53.95833333	31.54166667	33.5	47.79166667	25.375	68.75	50	23.91666667	62.66666667	9.75	18.5	15.16666667	49.16666667	22.5	88.20833333	49.41666667	79.95833333
80.83333333	58.20833333	35.79166667	115.625	93.33333333	178.0416667	30.16666667	70.91666667	54.83333333	65.29166667	86.875	76.125	36.41666667	36.79166667	48.54166667	66.125	59.125	36.54166667	57.375	67.08333333	23.45833333	66.04166667	37.375	54.375	83.25	87	85.20833333	27.58333333	40.29166667	99.16666667	36.875	74.04166667	80.45833333	23.41666667	40.75	44.45833333	55.08333333	80.66666667	95.33333333	102.2083333	22.29166667	80.58333333	57.33333333	26.95833333	89.5	84.29166667	55.29166667	98.625	88.91666667	81.04166667
134.7916667	107.2083333	66.95833333	218.625	191.6666667	198.8333333	40.29166667	120.625	179.8333333	197.7916667	125.2916667	193.4583333	58.375	51.5	67.375	208.1666667	206.5833333	60.375	90.45833333	102.2083333	35	128.5416667	76.66666667	48.625	215.25	112.6666667	303.4583333	40.95833333	38.66666667	124.5833333	57.79166667	217.9583333	236.7916667	37.25	34.875	98	56.79166667	113.3333333	89.66666667	122.9583333	36.54166667	103	113.2916667	38.75	212.25	212.0416667	85.04166667	111.875	151.875	145.875
138.7916667	65.58333333	37.41666667	49.04166667	49.91666667	139.6666667	28	80.45833333	16.54166667	41.95833333	75.125	78.375	66.29166667	63.625	22.45833333	103.4583333	48.875	69.375	55.33333333	28.5	23.83333333	116.625	29.29166667	34.29166667	140.8333333	109.75	9.708333333	24.79166667	47.875	101.4583333	53.91666667	105	159.5833333	25.04166667	39.95833333	45.29166667	28.29166667	19.54166667	88.04166667	60.33333333	21.5	39.29166667	31.75	57.04166667	123	57.41666667	86.91666667	108.6666667	90.875	74.33333333
20.875	11.08333333	7.916666667	9.875	14.125	71.83333333	30	30.83333333	7.708333333	8.833333333	31.875	13.375	26.25	24.83333333	13.45833333	43.125	45.08333333	28	49.33333333	32.91666667	27.375	13.20833333	34.375	42.16666667	21.75	76.5	14.41666667	32.54166667	21.04166667	49.5	29.58333333	10.08333333	19.29166667	26.54166667	20.08333333	15.58333333	28.29166667	13.54166667	29.125	64.20833333	32.79166667	40.83333333	9.416666667	13.95833333	14.91666667	11.16666667	13.04166667	121.2916667	15.875	31.75
39.33333333	32.125	25.08333333	26.54166667	33.125	53.20833333	13.04166667	48.125	16.625	14.83333333	49.625	29.91666667	37.79166667	41.95833333	27.04166667	30.875	41.16666667	45.58333333	46.29166667	37.58333333	35.41666667	36.04166667	35.5	24.125	30.375	44.66666667	29.08333333	23.33333333	14.04166667	31.125	40.79166667	17.08333333	23.54166667	17.58333333	41.29166667	37.20833333	34.58333333	34.16666667	46.58333333	37.25	25.83333333	48.125	31.79166667	14.58333333	27.5	35.29166667	18.66666667	60.29166667	42.04166667	52.45833333
64.54166667	53.41666667	21.41666667	47.79166667	52.375	84.83333333	42.625	74.45833333	20.375	33.04166667	66	47.83333333	34.29166667	37.83333333	15.66666667	63.5	39.25	39.25	53.66666667	65.75	22.33333333	57.79166667	37.66666667	49.125	77.45833333	57.25	25.58333333	47.66666667	40.45833333	49.08333333	41.70833333	43.45833333	53.70833333	40.16666667	41.54166667	45.41666667	35.08333333	34.66666667	60.625	48.45833333	20.66666667	32.04166667	27.41666667	41.08333333	57.04166667	51.16666667	46.375	89.79166667	54.625	57.95833333
54.10416667	19.91666667	7.145833333	35.20833333	39.22916667	71	37.08333333	50.95833333	8.958333333	17.6875	41.33333333	31.3125	30.41666667	30.10416667	25.5625	79.29166667	36.33333333	31.79166667	41.22916667	83.64583333	22.85416667	40.1875	40.83333333	60.3125	68.54166667	55.04166667	14.9375	37.02083333	45.9375	71.95833333	34.64583333	35.64583333	48.95833333	34.83333333	31.39583333	38.08333333	31.75	14.75	48.10416667	63.85416667	37.89583333	45.1875	5.875	38.72916667	46.125	13.66666667	30.75	87.64583333	37.08333333	37.02083333
27.83333333	15.625	15.5	30.45833333	22.20833333	83.45833333	38.95833333	53.70833333	10.625	15.70833333	45.625	27.75	27.91666667	28.875	23.70833333	56.04166667	29.875	29.54166667	40.58333333	69.75	28.625	20.83333333	35.375	43.79166667	33.95833333	55.16666667	32.08333333	37.91666667	48.66666667	47.58333333	29.25	24.04166667	47.91666667	30.95833333	26.66666667	32.20833333	33.66666667	21.91666667	46.54166667	39.125	44.66666667	54.625	15.45833333	45.70833333	37.95833333	27.125	39.95833333	73.83333333	22.91666667	44.66666667
31	28.33333333	21.70833333	35.91666667	30.83333333	85.0625	38.9375	67.66666667	14	28.45833333	75.41666667	43	27.0625	28.22916667	26.5	60.4375	26.20833333	28.10416667	54.64583333	83.14583333	28.77083333	23.10416667	33.97916667	36.4375	35.54166667	87.60416667	53.25	28.25	55.47916667	72.125	29.08333333	34.75	61.0625	34.125	26.77083333	36.10416667	33.5625	26.58333333	83.14583333	39.29166667	35.08333333	65.14583333	22.33333333	54.08333333	43.8125	50.375	52.0625	78.625	32.95833333	67.75
62.66666667	55.70833333	34.375	51.75	59.08333333	74.875	54.41666667	85.25	24.95833333	22.58333333	86	65.79166667	30.58333333	32.83333333	26.16666667	68.70833333	30.83333333	32.375	57.45833333	123.5833333	30.58333333	64.125	34.625	52.20833333	67.70833333	91.75	51.70833333	34.08333333	75.79166667	74.41666667	27.79166667	47.58333333	81.91666667	42.83333333	34.875	43.16666667	31.04166667	40.45833333	110.1666667	40.70833333	48.75	82.83333333	61.41666667	50.95833333	69.66666667	63.54166667	76.58333333	109.9166667	46.125	85.79166667
93.875	77.16666667	35.41666667	98.70833333	102.7083333	78.70833333	54.25	108.8333333	25.33333333	64.83333333	107.0833333	111.1666667	28.25	35.08333333	23	70.58333333	24.91666667	35.58333333	54.45833333	164.2916667	23.41666667	89	36.45833333	41.625	107.8333333	62.875	30.83333333	46.95833333	82	46.25	25.54166667	78.66666667	98.70833333	41.16666667	27.95833333	68.41666667	40.16666667	47.875	109.9166667	39.75	62.25	69.41666667	60	90.125	106.6666667	95.5	123.5	122.25	70.125	84.25
44.125	16.54166667	8.041666667	22	17.83333333	120.0833333	56.58333333	105.4583333	8.75	26.20833333	116.4166667	18.33333333	20.91666667	25.83333333	33.75	82.5	29.83333333	24.83333333	57.54166667	117.7916667	15.91666667	29.04166667	55.54166667	59.33333333	53.33333333	80.5	8.708333333	51.91666667	67.125	91.125	21.125	29.33333333	51.625	46.22916667	24.29166667	116.2916667	57.58333333	13.20833333	89.41666667	62.5	32.58333333	34.41666667	9.25	47.16666667	33.29166667	53.125	52.16666667	137.3333333	50.41666667	89.625
27.16666667	29.77083333	10.25	37.16666667	35.29166667	34.5	15.875	61.14583333	20.29166667	16.10416667	52.27083333	23.6875	20.5625	24.39583333	26.70833333	22.9375	41.91666667	25.95833333	47.75	34.125	15.58333333	21.75	17.27083333	13.25	24.10416667	95.625	16.375	12.54166667	15.72916667	38.29166667	23.41666667	19.04166667	18.85416667	12.41666667	20.4375	53.77083333	29.91666667	27.89583333	23.16666667	21.66666667	27.27083333	45.33333333	13.375	8.625	24.45833333	35.6875	14.4375	170.1458333	22.47916667	50.6875
66.66666667	49.35833333	25.14166667	58.30833333	58.18333333	49	26.81666667	117.3333333	23.19166667	31.91666667	110.8083333	55.4	34.025	33.65	19.525	41.40833333	36.35833333	40.34166667	44.83333333	84.18333333	17.81666667	61.43333333	35.65833333	34.28333333	41.83333333	54.88333333	27.35	28.15	21.78333333	44	29.7	41.09166667	46.80833333	23.86666667	23.56666667	31.88333333	28.425	50.425	50.56666667	36.40833333	20.025	49.125	44.4	21.05833333	51.24166667	72.33333333	35.75833333	132.8	65.60833333	90.69166667
105.7083333	68.89166667	29.60833333	92.65	78.06666667	70.54166667	40.93333333	133.9166667	15.80833333	63.5	120.3166667	92.05833333	30.93333333	39.05833333	13.80833333	77.75833333	16.51666667	42.36666667	15.375	113.3166667	12.01666667	90.94166667	26.675	63.50833333	87.41666667	30.90833333	23.94166667	29.39166667	60.05	97.125	31.25833333	62.11666667	77.19166667	17.55	20.64166667	41.49166667	41.24166667	50.15833333	67.51666667	50.84166667	28.68333333	50.75	42.725	68.025	87.3	70.41666667	85.45	150.325	104.4333333	95.26666667
112.1666667	112.6458333	74.72916667	116.9791667	113.0625	92.39583333	43.70833333	119.7916667	45.54166667	96.5	103.3125	98	32.58333333	25.75	27.58333333	80.75	10.625	27.27083333	14.33333333	71.72916667	11.25	109.4791667	39.8125	62.5625	91.25	89.08333333	41.5625	38.97916667	57.25	113.8333333	34.875	86.25	107.2083333	35.04166667	34.58333333	49	35.70833333	101.2291667	97.66666667	66.5625	40.41666667	64.875	142.5208333	68.3125	99.10416667	97.35416667	122.4583333	95.77083333	133.25	84.75
190.5833333	121.0416667	98.25	148.8333333	95.20833333	88.08333333	44.29166667	114.7083333	66.33333333	120.75	126.875	108.5833333	25	33	46.45833333	99.95833333	11.08333333	29.29166667	14.625	165.7083333	9.666666667	174.6666667	48.79166667	73.91666667	128.5	81.33333333	28.20833333	35.25	61.41666667	131.5416667	17.25	114.3333333	99.79166667	31.5	52.08333333	40.79166667	49.875	92.08333333	122.625	71.70833333	56.04166667	45.33333333	111.375	52.58333333	117.2916667	144.375	98.875	106.0833333	169.0416667	96.79166667
183.375	51.75	47.875	98.79166667	47.33333333	125.4583333	34.91666667	131.5833333	39.16666667	40.79166667	135.8333333	64.375	33.75	36.25	20.33333333	59.70833333	9.916666667	32.875	15.91666667	70.5	7.625	138.2916667	21.625	38.75	174.3333333	59.66666667	30.41666667	22.16666667	51.29166667	154.0416667	22.54166667	154.8333333	157.8333333	24.29166667	48.54166667	51.5	19.08333333	107.3333333	152.3333333	51.58333333	75.41666667	56.83333333	46.375	58.375	126.2916667	168.0833333	100.3333333	178.75	209.2916667	88.75
103.1666667	60.66666667	20.20833333	61.45833333	48.91666667	75.91666667	66.875	75.33333333	31.54166667	41.625	72.79166667	64.875	15.08333333	16.33333333	6.416666667	78.70833333	17.33333333	18.375	15.04166667	60.20833333	7.916666667	86.54166667	48.91666667	63.54166667	168.3333333	53.125	12.83333333	58.95833333	68	70	15.66666667	126.2916667	206.2916667	49.875	16.20833333	21.45833333	43.75	84.83333333	73.54166667	50.91666667	47.04166667	48.70833333	37.375	75	113.1666667	163.7916667	114.0833333	169.5833333	163.2083333	58.16666667
99.45833333	54.29166667	49.5	48.41666667	69.16666667	46.16666667	26.95833333	29.33333333	31.5	28.5	26.04166667	73.58333333	12.91666667	20.25	9.583333333	35.33333333	10.29166667	21.33333333	13.5	51.625	10.75	82.29166667	18.08333333	28.5	107.0416667	21.625	63.58333333	23.83333333	19.125	39.83333333	16.95833333	64.875	59.58333333	21.58333333	12.83333333	45.70833333	29.33333333	100.75	84.79166667	51.04166667	35.45833333	63.41666667	45.41666667	7.291666667	74.58333333	134.9166667	30.45833333	116.3333333	111.3333333	22.75
118.375	113.9583333	85.29166667	121.625	118.2083333	56.91666667	27.83333333	52.41666667	27.875	60.58333333	52.375	122.8333333	25	22.875	19.75	38.16666667	10.75	22.04166667	16.91666667	51.54166667	10.66666667	108.2916667	26.41666667	27.54166667	65.33333333	60.54166667	76.95833333	34	26.41666667	24.5	19.04166667	90.91666667	70.625	29.625	14.33333333	55.83333333	19.875	124.2083333	76.83333333	28.75	31.5	75.41666667	88.75	43.75	103.3333333	111.1666667	59.66666667	83.625	114.3333333	45.5
62.20833333	157.1041667	139.6458333	148.125	116.2083333	44.72916667	23.625	67.79166667	44.625	118.9375	59.875	87.875	11.8125	15.64583333	10.52083333	42.875	15.39583333	15.85416667	20.375	83.77083333	8.895833333	61.45833333	26.54166667	39.60416667	37.83333333	29.95833333	59.41666667	23.33333333	19.10416667	20.77083333	12.41666667	62.9375	42.72916667	16.45833333	12.83333333	38.83333333	31.02083333	122.9583333	77.97916667	26.14583333	29.5	66.02083333	154.5208333	26.39583333	58.14583333	86.4375	36.22916667	83.0625	86.29166667	46.35416667
70.91666667	102.4583333	81.04166667	85.04166667	97.66666667	23.20833333	20.625	36.54166667	9.291666667	112.2083333	34.16666667	89.16666667	10.33333333	12.125	22.5	15.25	32.20833333	12.79166667	25.79166667	65.29166667	10.41666667	70.04166667	13.08333333	12.70833333	82.20833333	14.54166667	17.58333333	15.875	19	11.45833333	16.375	71.16666667	39.45833333	18.5	11.625	50.04166667	36.33333333	33.5	21.95833333	14.5	30.58333333	32.45833333	105.4166667	35.875	101.375	56.875	37.95833333	64.75	37.29166667	24.58333333
53.41666667	37.5	6.458333333	19.33333333	24.58333333	27.95833333	29.25	17.875	8.708333333	17.91666667	20.95833333	28.125	12.41666667	12.16666667	22.54166667	34.20833333	15.41666667	12.95833333	6.875	84.29166667	10.33333333	45.375	15.08333333	19.29166667	37.08333333	10.04166667	7.083333333	22.875	35.54166667	8.479166667	13.04166667	25.83333333	33.25	24.25	13.58333333	53.75	11	25.75	38.66666667	8.958333333	27.29166667	29.625	9.791666667	30.95833333	33.83333333	58.70833333	26.79166667	17.75	60.33333333	18.95833333
41.35416667	31.75	8.291666667	25.5625	21.875	45.29166667	19.6875	17.72916667	11.58333333	20.20833333	28.95833333	31.16666667	7.5625	6.333333333	11.0625	32.64583333	10.45833333	7.729166667	25.02083333	27.20833333	15.47916667	38.89583333	24.4375	22.0625	36.41666667	40	14.25	20	19.5	35.14583333	7	23.33333333	24.9375	22.4375	5.4375	10.83333333	31.97916667	22.375	52.27083333	30.0625	56.375	57.875	9.854166667	23.02083333	35.5	42.125	20.3125	19.875	87.08333333	24.0625
55.51515152	30.98863636	31.38636364	15.70454545	23.40909091	57.83333333	34.42424242	26.68181818	27.87121212	30.78409091	26.48484848	20.36363636	16.12878788	14.87121212	28.8219697	51.3030303	23.43560606	17.5530303	33.89772727	53.61742424	17.06818182	48.60984848	34.30681818	31.78787879	53.28030303	48.00378788	31.39393939	32.66666667	27.49242424	50.64772727	15.14015152	21.57954545	31.74621212	32.52272727	13.74621212	18.37878788	34.43939394	84.17424242	67.26515152	35.32954545	70.52272727	94.47348485	25.21590909	20.73863636	36.64015152	72.25	25.30681818	30.18939394	72.37878788	18.51515152
87.69318182	84.59469697	68.61363636	62.71212121	70.13257576	68.45833333	44.95075758	43.77651515	39.17045455	30.34090909	39.72348485	63.01136364	26.62121212	27.87878788	21.84469697	71.36363636	33.60606061	28.6969697	35.31060606	54.09090909	26.30681818	82.84848485	49.94318182	58.08712121	65.09469697	45.53787879	67.48106061	51.375	39.67424242	60.97727273	25.65151515	53.12878788	61.42045455	42.22727273	28.58712121	25.82954545	41.68560606	104.9924242	76.44318182	48.67045455	56.18560606	96.27651515	73.32575758	40.13636364	63.27651515	84.5	79.77651515	44.14393939	73.49621212	34.52651515
89.45833333	150.8333333	132.8333333	96	97.875	75.70833333	57.875	66.20833333	59.45833333	68.70833333	69.125	82	27.04166667	48.45833333	19.25	84.33333333	35.75	41.33333333	56.5	72.95833333	17.95833333	101	56.29166667	67.41666667	60.79166667	72.79166667	71.33333333	65.125	59.83333333	77	26.83333333	66.29166667	66.625	43.75	50.29166667	26.41666667	47.5	110.4166667	94.66666667	54.58333333	36.33333333	93.41666667	156.9166667	35.54166667	79.16666667	89.54166667	59.875	60.70833333	95.75	62
180.375	151.5833333	124.7083333	106.75	145	83.41666667	82.66666667	59.58333333	22.45833333	52.08333333	59.54166667	120.3333333	39.08333333	53.625	28.45833333	105.7083333	33.41666667	43.20833333	86.95833333	35	18.20833333	172.625	57.70833333	68.83333333	107.625	87.79166667	25.29166667	83	89	58.875	31.70833333	96.83333333	101.5833333	65.20833333	47.25	51.41666667	48.70833333	102.125	111.8333333	63.625	28.41666667	34.08333333	146.875	55.54166667	98.58333333	64.04166667	76.29166667	69.45833333	74.95833333	46.29166667
25.10416667	12.41666667	5.625	19.79166667	17.625	59.97916667	78.33333333	26.66666667	11.75	15.47916667	29.77083333	27.20833333	31.1875	43.39583333	58.58333333	74.8125	37.25	41.33333333	45.41666667	34.97916667	19.0625	22.08333333	88.47916667	78.5625	56.8125	82.5625	16.35416667	86.91666667	73.45833333	67.54166667	30.27083333	20.83333333	50.39583333	94.85416667	39.35416667	57.79166667	92.16666667	16.3125	42.625	82.39583333	36.5625	48.64583333	8.75	54.66666667	44.25	25.08333333	38.1875	57.1875	20	22.77083333
48.14583333	24.10416667	4.791666667	19.47916667	23.33333333	52.375	62.58333333	62.875	8.229166667	10.39583333	63.85416667	28.47916667	32.04166667	30.27083333	94.64583333	71.27083333	60	34.14583333	57.33333333	30.95833333	41.83333333	42.29166667	48.0625	57.25	54.6875	78.41666667	14.14583333	54.02083333	50.33333333	65.3125	41.77083333	28.02083333	52.91666667	39.85416667	32.47916667	71.625	54.85416667	26.79166667	34.72916667	67.91666667	32.47916667	66.72916667	8.020833333	41.97916667	48.25	38.70833333	44.85416667	94.9375	42.625	49.20833333
32.79166667	33.08333333	19.66666667	23.41666667	25.33333333	65.45833333	20.08333333	57.75	15.58333333	14.83333333	41.95833333	23.58333333	42.66666667	48.95833333	10.29166667	29.91666667	45.375	48.29166667	68.625	34.54166667	30.66666667	23.20833333	29.66666667	27.79166667	24.41666667	60.625	29.875	20.625	15.70833333	48.83333333	47.95833333	17.125	18	22.29166667	51.41666667	38.54166667	27	45.125	62.41666667	43.125	32.79166667	66.66666667	28.54166667	9.333333333	21.54166667	52.08333333	14.75	65.04166667	45.375	29.95833333
44.8125	61.08333333	56.52083333	44.41666667	50.375	63.75	26.66666667	17.64583333	32.8125	29.83333333	19.97916667	43.04166667	28.14583333	35.1875	9.9375	39.60416667	32.91666667	34.0625	65.35416667	45.91666667	17.39583333	38.10416667	20.89583333	28.0625	35.14583333	70.66666667	90.85416667	20.33333333	19.4375	33.66666667	20.625	31.79166667	32.72916667	17.02083333	29.4375	23.0625	27.91666667	80.41666667	48.95833333	34.97916667	32.5625	45.0625	62.02083333	18.5	41.52083333	85.625	30.8125	35.27083333	56.5	12.8125
80.125	93.91666667	91.125	47	68.29166667	53.29166667	37.91666667	31.95833333	17.375	81.79166667	39.91666667	50.45833333	32.25	44.95833333	21.95833333	62.33333333	36.04166667	44.70833333	83.375	54.79166667	13.33333333	71.29166667	35.75	39.125	51.41666667	70.66666667	62.58333333	36.58333333	35.70833333	51.45833333	21.25	33.5	47.83333333	28.875	38.25	32.875	44.375	87.29166667	68.95833333	44.125	33.79166667	44.25	98.58333333	44.75	56.125	126.375	53.29166667	28.45833333	80.58333333	32.95833333
117.0833333	80.5	25.70833333	40.16666667	45.91666667	40.95833333	50.79166667	46.66666667	9.083333333	22.54166667	55.125	49.16666667	44.95833333	59.41666667	26.66666667	67.04166667	41.16666667	54.66666667	52.83333333	27.125	26.33333333	108.75	43.66666667	36.75	75	48.41666667	2.375	46.41666667	77.66666667	32.91666667	30.08333333	51.20833333	79.16666667	49.16666667	53.66666667	41.79166667	41.95833333	89	58.83333333	42.58333333	38.16666667	48.54166667	53.375	75.125	72.16666667	154.0833333	66.29166667	32.29166667	121	51.54166667
72.20833333	31.20833333	9.958333333	28	21.625	52.79166667	42.83333333	37.91666667	15.125	12.45833333	57.04166667	31.83333333	28.04166667	24.625	45.75	57.29166667	29.95833333	28.125	44.25	28.66666667	45.25	64.91666667	49.83333333	44.45833333	36.875	49.91666667	9.791666667	48.58333333	28.75	41.75	31.25	25.66666667	32.25	46.75	25.75	35.04166667	68.91666667	89.95833333	77.16666667	66.66666667	42	48.83333333	9.041666667	15.29166667	42.66666667	129.9166667	22.125	24.79166667	83.875	54.54166667
90.91666667	119.5833333	60.5	59.91666667	63.20833333	83.625	30.33333333	51	24.91666667	41.125	66.41666667	67.08333333	30.95833333	31.20833333	24.625	38.625	57.83333333	37.5	47.20833333	35.125	24.58333333	82.20833333	21.58333333	29.41666667	54.66666667	71.875	54.20833333	20.04166667	39.125	60.875	33.83333333	47.70833333	58.5	18.875	36.33333333	32.54166667	20.25	92.875	102.4583333	37.375	41.79166667	48.33333333	76.41666667	40.91666667	60.79166667	101.4166667	55.5	35.375	125.4166667	53.29166667
63.16666667	126.625	131.6041667	73.41666667	60.79166667	83.75	44.85416667	66.89583333	79.10416667	47.3125	64.75	58.97916667	40.79166667	49.625	7.0625	50.10416667	40.16666667	49.79166667	65.41666667	64.875	22.4375	58.8125	34.10416667	41.625	45.625	68.72916667	87.95833333	36.375	63.97916667	37.72916667	26.64583333	51.875	58.54166667	28.72916667	45.41666667	22.95833333	36.41666667	109.5416667	72.33333333	35.54166667	41.20833333	45.02083333	88.25	52.33333333	60.04166667	106.6458333	74.02083333	54.625	110.3958333	54.91666667
96.33333333	107.7083333	59.20833333	83.41666667	59.16666667	85.5	55.16666667	59.83333333	30.75	64.625	69.41666667	69.875	26.5	30.41666667	15.58333333	69.66666667	42.33333333	35.54166667	66.375	42.20833333	13.66666667	83	32.58333333	55.20833333	82.54166667	57.29166667	5.083333333	44.70833333	72.125	50.875	21.45833333	73.5	84.41666667	34.125	24.70833333	30.25	43.41666667	73.45833333	85.91666667	39.91666667	27.375	33.58333333	58.08333333	64.04166667	85	82.29166667	107.1666667	70.29166667	111.9166667	46.45833333
69.16666667	25.45833333	4.625	51.83333333	48.375	83.25	83.5	50	8.5	31.70833333	40.25	68.41666667	43.75	50.125	25.25	87.79166667	41.33333333	50.54166667	70.625	37	15.08333333	51.125	51.08333333	67.95833333	79.66666667	68.75	13.25	72.41666667	109.5	89.08333333	32.875	75.5	72	78.41666667	52.66666667	42.125	56.375	17.375	93.08333333	65.75	35.91666667	32.29166667	11.91666667	79.45833333	86.95833333	19.125	83.70833333	83.66666667	69.20833333	31.625
65.52083333	30.27083333	19.375	29.20833333	31.0625	87.66666667	59.9375	56.4375	13.1875	14.89583333	61.58333333	38.08333333	48.16666667	48.52083333	47.79166667	79.91666667	40.95833333	49.79166667	72.5	24.20833333	29.625	46.08333333	62.4375	67.75	54.72916667	104.375	35	72.4375	38	96.8125	46.5	21.41666667	32.45833333	51.08333333	54.6875	48.33333333	71.10416667	28.125	70.16666667	68.39583333	57.72916667	41.5625	23.95833333	19.3125	43.75	35	25.375	84.5625	63.79166667	46.91666667
65.29166667	47.04166667	33.83333333	69.625	69.875	80.41666667	29.91666667	70.08333333	28.45833333	50.16666667	79.08333333	75.875	50.54166667	50.54166667	22.625	76.20833333	53.5	60.08333333	92.70833333	30.58333333	29.95833333	46.58333333	50.79166667	47.41666667	75.58333333	91.08333333	43.375	32.04166667	40.58333333	71.54166667	45.66666667	62.25	66.58333333	19	44.875	39.70833333	70.125	35.875	107.7916667	55.16666667	52	37.20833333	51.04166667	50.54166667	83.45833333	49.75	62.25	62.625	57.16666667	54.33333333
52.20833333	89.70833333	103.875	90.04166667	93.33333333	60.20833333	65.08333333	50.29166667	65.95833333	50.33333333	61.45833333	104.4583333	41.79166667	53.16666667	26.08333333	76.20833333	49.375	50.83333333	61.83333333	28.04166667	31.625	47.25	69.45833333	60.54166667	95.54166667	78.04166667	46.79166667	67.29166667	83.5	77.25	32.20833333	62.625	96.875	44.66666667	53.95833333	34.83333333	62.75	32.33333333	72.41666667	55.875	39.04166667	46.79166667	129.9166667	73.91666667	97.66666667	36.75	87.08333333	43.29166667	45.91666667	57.45833333
79.41666667	175.9166667	162.9166667	92.79166667	75.625	37.33333333	75.58333333	65.375	92.25	29.45833333	77.04166667	94.25	39	53	35.79166667	63.45833333	43.29166667	45.95833333	47.75	69.16666667	33.45833333	83.04166667	70.29166667	55.29166667	82.45833333	64.08333333	66.45833333	69.45833333	102.9166667	70.125	35.20833333	64.16666667	96.29166667	45.625	40.91666667	41.91666667	44.83333333	41.125	71.33333333	51.08333333	50.83333333	44.66666667	133.6666667	71.08333333	97.625	47.45833333	108.6666667	59.20833333	57.125	59.16666667
100.875	174.9583333	132.375	92.16666667	114	44.25	53.875	52.33333333	51.20833333	58.25	59.25	94.91666667	30.875	29.83333333	28.5	44.875	38.41666667	34.58333333	58.83333333	52.33333333	20.70833333	100.875	48	36.58333333	58.66666667	55.08333333	64.16666667	51.41666667	82.08333333	48.125	30.08333333	75.54166667	68.25	45.83333333	25.25	32.66666667	44.29166667	44.5	48.20833333	34.29166667	51.29166667	39.91666667	127.625	69.95833333	92.83333333	69.70833333	89.125	81.625	66.125	51.54166667
121.125	117.4583333	145.7083333	119.875	111	54.75	61.375	56.25	41.5	42.25	55.54166667	103.8333333	27.16666667	27.79166667	23.5	47.33333333	38.79166667	29.66666667	73.75	55.41666667	15.625	108.125	45.5	36.91666667	78.25	63.58333333	49.70833333	56.08333333	50.58333333	50.375	26.54166667	77.58333333	68.91666667	44.5	27.70833333	28.91666667	45.16666667	35.54166667	44.91666667	37.08333333	53.41666667	51.375	175.75	64.66666667	104.625	74.79166667	72.66666667	90.25	63.625	44.125
68.08333333	99.33333333	73.04166667	75.5	56.70833333	38.08333333	62.25	68.20833333	15.66666667	70.625	77.625	79.91666667	28.41666667	25.375	23.79166667	57.75	44.54166667	33.04166667	79.33333333	22.58333333	14.33333333	73.58333333	47.41666667	54.70833333	71.5	56.20833333	31.08333333	58.45833333	63.16666667	64	27.66666667	94.375	86.20833333	52.25	26.70833333	44.58333333	43.25	40.33333333	83.66666667	53.95833333	45.875	51.20833333	117.2916667	71.91666667	115.2916667	70.91666667	68.79166667	67.66666667	53.58333333	43.79166667
55.04166667	53.375	42.25	66.91666667	49.91666667	34.5	58.5	52.875	37.79166667	69.54166667	64.95833333	64.25	35.58333333	38.25	37.375	65.83333333	34.25	42.5	61.95833333	35.5	15.70833333	43.66666667	36.75	54.33333333	66.125	54.5	58.5	48.875	88.41666667	74.95833333	31.33333333	60	80.29166667	46.08333333	34.91666667	53.25	54.41666667	40.70833333	72	40.20833333	42.54166667	45.95833333	63.91666667	94.95833333	88.5	54.54166667	99.25	54.08333333	37.25	61.04166667
52.41666667	95.75	82.20833333	46.125	57.29166667	45.33333333	55.45833333	41.5	46.20833333	55.16666667	41.58333333	43.41666667	33.20833333	35.58333333	30.75	40.75	37.58333333	39.58333333	53.20833333	36.54166667	19.125	37.75	40	44.33333333	38.95833333	38.29166667	90.45833333	49.875	51.33333333	59.70833333	31.16666667	33.79166667	46.33333333	58.95833333	33.33333333	41.08333333	32.41666667	45.5	53.75	32.625	48.375	64.66666667	119.1666667	50.08333333	46.41666667	49.5	59.16666667	56.66666667	44.75	38.83333333
47.5	31.91666667	18.95833333	25	26.91666667	33.16666667	40.25	43.29166667	11.625	20.5	42.04166667	30.875	28.66666667	31.625	21.625	39.58333333	33.95833333	32.95833333	62.95833333	15.625	21.875	47.125	37.5	30.66666667	32.04166667	47.41666667	19.08333333	46.58333333	68.125	29.25	27.20833333	24.91666667	32.79166667	29.91666667	34.29166667	37.45833333	26.29166667	58.91666667	27.875	37.875	41	30.91666667	21.375	60.91666667	32.58333333	53.29166667	47.58333333	58.66666667	54	33
22	11.625	8.416666667	12.91666667	11.875	28.5	33.66666667	14.41666667	10.875	10.5	18.95833333	10.70833333	25.58333333	28.70833333	23.79166667	18.125	26.79166667	31.125	36.54166667	15.79166667	13.79166667	18.875	37.375	28.375	13.70833333	28.58333333	21	35.08333333	22.66666667	23.04166667	30.04166667	9.833333333	11.29166667	33.91666667	28.58333333	52.875	47.5	21.79166667	24.54166667	32.5	43.5	43.375	7.5	14.66666667	10.5	29.16666667	13.83333333	18.33333333	26.66666667	21.95833333
37.04166667	26.29166667	30.91666667	22.66666667	22.16666667	31.125	29.95833333	14.625	36.20833333	20.125	24.125	26.45833333	29.5	28.58333333	21.70833333	20.45833333	26.375	31.625	35.29166667	29.16666667	27	29.08333333	26.45833333	16	21.58333333	30.54166667	39.375	24.58333333	25.83333333	20	33.79166667	18.375	19.54166667	16.5	26.83333333	33.20833333	32.41666667	35.54166667	27.25	17.5	17.20833333	40.41666667	33.29166667	21.5	28.70833333	36.54166667	24.54166667	11	24.54166667	32.04166667
52.75	44.29166667	42.33333333	34.16666667	32.70833333	27.66666667	30.04166667	39.20833333	34.08333333	38.45833333	37.5	36.20833333	39.41666667	45.95833333	18.33333333	27.20833333	28.70833333	46	52.375	31.16666667	21.5	46.125	30.91666667	25.29166667	27.375	37.875	22.41666667	31.41666667	35.29166667	31.41666667	31.875	28.91666667	28.54166667	22.875	42.83333333	25.41666667	34.70833333	38.54166667	26.375	26.75	47.54166667	43.375	53.375	37.54166667	39.125	41.16666667	33.45833333	38.54166667	37.25	38.75
35.95833333	22.875	17.70833333	26.25	24.625	41.875	43.66666667	60.70833333	11.29166667	17.66666667	75.54166667	31.45833333	32.41666667	32	21.95833333	47.33333333	39.33333333	35.54166667	63.29166667	37.33333333	14.83333333	34.54166667	40.70833333	42.70833333	27.04166667	49.125	15.83333333	47.5	45.29166667	43.625	27.95833333	27.16666667	29.20833333	38.66666667	30.125	36.45833333	39.375	16.45833333	41.25	32.66666667	57.875	43.25	25.33333333	43.29166667	30.75	20.125	40.625	67.625	33.54166667	47.41666667
31.79166667	28.95833333	13.83333333	24.33333333	22.66666667	27.375	18.91666667	32.95833333	15.95833333	12.33333333	35.20833333	29.625	33.95833333	34.70833333	30.95833333	27.41666667	43.66666667	38.79166667	84	33.375	13.5	32.79166667	35.58333333	23.125	21.375	49.66666667	26.875	27.16666667	16.08333333	41.70833333	30.54166667	20.16666667	20.08333333	21.08333333	30.58333333	43.75	58.91666667	28.125	19.70833333	41.125	42.79166667	51.95833333	11.25	10.91666667	27.125	34.125	13.91666667	63.16666667	21.5	20.125
34.41666667	46	43.20833333	39	30.70833333	20.04166667	12.04166667	17.5	43.41666667	20.29166667	18.79166667	34.79166667	21.58333333	29.41666667	25.5	18.79166667	26.66666667	30.625	42.08333333	14.91666667	17.45833333	27.91666667	13.95833333	9.541666667	33.75	18.58333333	12.625	13.5	12.83333333	10.95833333	21.33333333	30.54166667	27.25	13.91666667	30.04166667	36	28.95833333	38.95833333	21.125	15.66666667	26.95833333	54.625	36.66666667	9.541666667	31.875	47.58333333	20.375	30.04166667	32.25	15.625
59.70833333	40.41666667	21.20833333	44.45833333	33.375	26.5	29.20833333	23.41666667	38.08333333	54.16666667	27.79166667	46.75	33.70833333	38.08333333	17.375	33.41666667	11.66666667	42.29166667	24.125	31.16666667	15.70833333	54.58333333	33.70833333	24.08333333	49.54166667	34.04166667	11.66666667	30.04166667	38.875	20.625	27.625	49.54166667	40.83333333	31.04166667	29.625	40.08333333	33.41666667	67	35.16666667	19.58333333	38.79166667	50.20833333	27.125	44.04166667	46.91666667	67.875	67.16666667	22.29166667	60.83333333	19.20833333
58.66666667	83.41666667	51.70833333	69.58333333	62.08333333	27.16666667	22.33333333	47.16666667	27.95833333	49.79166667	44.75	60	17.41666667	20.08333333	18.41666667	67.25	25.83333333	21.66666667	16.08333333	33.375	12.875	56.79166667	33.58333333	39.875	55.16666667	13.79166667	26.45833333	28.5	37.125	32.33333333	17.29166667	53.625	59.5	22.08333333	19.70833333	29.29166667	35.83333333	60.75	59.70833333	41.91666667	37.25	35.41666667	65.5	47.83333333	63.75	55.41666667	71.5	28	65.54166667	25.875
68.95833333	90.54166667	113	79.54166667	66.625	19.625	40.66666667	32.58333333	41.83333333	69.54166667	25.375	65.66666667	15.95833333	17.58333333	29.16666667	77.125	23.16666667	19.70833333	29.66666667	90	9.958333333	63.45833333	31.625	51.91666667	70.33333333	25.79166667	29.16666667	47.70833333	55.375	46.875	18.25	53.125	62.25	32.20833333	18.58333333	34.5	29.29166667	77.41666667	47.95833333	21.91666667	18.95833333	48.54166667	99.375	40.66666667	70.58333333	60.5	52.66666667	32.08333333	74.125	15.20833333
79.08333333	97.70833333	122.375	75.66666667	85.75	15.91666667	30.08333333	43.625	69.45833333	48.25	52.54166667	86.33333333	14.95833333	17.91666667	43.41666667	94.875	20.29166667	17.45833333	53.20833333	82.5	19.08333333	78.16666667	24.79166667	50.875	80.91666667	34.25	125.5	26.75	55.83333333	18	16.91666667	63.95833333	79.08333333	22.66666667	14.5	44.375	45.25	76.66666667	52.58333333	11.83333333	10.79166667	298.9583333	97.58333333	42.20833333	90.58333333	62.54166667	69.41666667	56.45833333	80.41666667	33.75
188.0208333	201.2708333	169.1875	140.2291667	165.1458333	28.9375	41.0625	44.3125	130.0833333	34.77083333	46.83333333	158.1458333	16.5	24.22916667	45.77083333	96	19.14583333	22.375	51.41666667	122.8541667	29.0625	288.6041667	26.97916667	24.875	139.0416667	27.75	252.4375	30.8125	25.125	39.5625	15.08333333	166.75	125.7291667	28.27083333	23.02083333	23.60416667	31.25	149.5833333	59.89583333	28.66666667	11.5625	124.9791667	204.9791667	14.0625	178.375	71.02083333	72.875	53.54166667	73.0625	42.20833333
128.875	52.58333333	35.16666667	71.54166667	49.75	43.58333333	30.625	15.625	19.29166667	47.95833333	17.58333333	58.5	16.58333333	21.79166667	25.04166667	203.4166667	14.25	22.75	13.66666667	20.375	26.5	124.375	13.54166667	64.25	94.08333333	20.875	43.79166667	16.79166667	73.54166667	37.83333333	17.04166667	75.95833333	137.7916667	20.58333333	19.20833333	21.29166667	23.33333333	128.9166667	87.70833333	22.41666667	14.16666667	50.91666667	36.95833333	116.5416667	84.08333333	120.5416667	125.9583333	21.875	169.4166667	16.25
52.20833333	36.125	19.45833333	25.625	29.20833333	44.75	30.66666667	15.375	14	13.58333333	17.04166667	37.58333333	18.25	17.16666667	13.125	76.58333333	8.083333333	16.125	7.375	23.875	16.25	51.45833333	29.95833333	31.58333333	39.20833333	13.125	24.625	28	28.79166667	39.25	20.29166667	37.125	43.25	29.95833333	16.45833333	29.25	20.58333333	73.41666667	50.95833333	29.20833333	16.91666667	38.08333333	21.54166667	25.375	46.5	84.33333333	29.08333333	11.45833333	75.29166667	12.625
57.04166667	31.54166667	24.125	22.83333333	22.83333333	37	23.66666667	17.58333333	16.25	23.75	19.5	31.08333333	24.66666667	21.70833333	6.291666667	41.625	7.083333333	19.83333333	8.583333333	48.45833333	14.45833333	53.58333333	20.58333333	18.91666667	39.33333333	28.91666667	17.20833333	20.45833333	31.95833333	19.625	17.5	44.75	50.08333333	22.66666667	19	20.91666667	34.08333333	56	38.16666667	18.25	22.625	46.5	29.75	20.29166667	56.16666667	68.33333333	33.875	16.08333333	58.79166667	16.95833333
64.16666667	48.375	22.08333333	35.125	37.375	37.16666667	38.58333333	18.25	19.08333333	33.04166667	19.95833333	42.08333333	6.708333333	6.25	13.66666667	60.16666667	20.29166667	5.833333333	32.375	50.08333333	13.66666667	60.625	33.20833333	36.20833333	57.91666667	33.83333333	21.83333333	35.58333333	41.91666667	27.70833333	5.583333333	40.70833333	73	33.08333333	9.125	19.75	30.58333333	53.125	37.125	26.91666667	32.91666667	38.54166667	39.66666667	27.25	50.83333333	62.66666667	59.375	31.58333333	62.125	13.54166667
72.375	44.875	21.25	46.5	40.5	44.16666667	58.04166667	12.16666667	19.20833333	59.75	22.79166667	60.5	9.916666667	8.625	27.08333333	67.875	18.16666667	8.583333333	25.83333333	61.08333333	8	63.58333333	47.70833333	52.70833333	54.125	35.29166667	20.45833333	44.16666667	63.25	47.91666667	8.833333333	69.20833333	63.08333333	40.125	9.791666667	17.70833333	52.58333333	35.33333333	37.16666667	35.66666667	39.45833333	39	27.08333333	57.125	77.41666667	61.83333333	67.41666667	19.625	46.875	19.20833333
48.875	77.66666667	62.04166667	51.20833333	45.54166667	36.20833333	53.33333333	32.16666667	26.04166667	64.29166667	30.95833333	48.16666667	10.54166667	13.91666667	24.5	51.125	20.625	12.83333333	32.95833333	97.75	6.458333333	56.95833333	56.41666667	45.25	42.79166667	54.25	32.95833333	52.33333333	68.20833333	50.08333333	12.875	57.75	58.83333333	36.58333333	20.70833333	25.20833333	56.125	41.125	56.95833333	35	44.58333333	37	62.70833333	84.41666667	65.125	45.66666667	76.16666667	31	38.125	19.25
49.5	87.5625	89.85416667	59.35416667	52.33333333	33.14583333	33.5625	29.4375	30.1875	72.29166667	44.08333333	47.89583333	15.27083333	11.8125	21.02083333	55	18.16666667	11.16666667	40.125	93.25	13.75	43.85416667	32.95833333	40.02083333	37.35416667	37.02083333	24.5	33.39583333	40.45833333	73.0625	18.85416667	47.91666667	43.72916667	30.16666667	10.08333333	42.60416667	43.39583333	35.27083333	74.41666667	32.64583333	29.39583333	32.95833333	81.70833333	49.375	49.77083333	41.39583333	78.29166667	28.8125	40.45833333	24.10416667
58.45833333	66.45833333	78.54166667	56.83333333	50.79166667	26.66666667	34.08333333	37.375	19.70833333	55.79166667	41.5	37.91666667	19.29166667	12.25	17.875	43.08333333	16.54166667	12.45833333	35.41666667	43.79166667	22	50.54166667	23.33333333	30.08333333	39.29166667	41.95833333	26.95833333	34.04166667	50.70833333	78.20833333	19.41666667	32.08333333	38.875	35.58333333	12.625	53.25	19.75	44.04166667	53.41666667	44.25	23.95833333	26.91666667	58.625	38.41666667	37.75	45.58333333	48.83333333	27.91666667	54.79166667	31.83333333
41.41666667	53.58333333	55.83333333	56.45833333	51.70833333	32.625	52.58333333	47.45833333	39.33333333	69.83333333	45.75	51.79166667	21.5	11.04166667	17.95833333	32.375	33.16666667	10.83333333	36.58333333	285.875	19.54166667	39.70833333	33.41666667	34.58333333	35.20833333	36.79166667	41.45833333	44.33333333	46.20833333	46.20833333	15.875	44.41666667	46.66666667	32.16666667	10.5	32.54166667	36.375	38.04166667	56.83333333	41.54166667	32.45833333	33.04166667	49.08333333	52	52.54166667	51.625	50.875	57.5	52.5	32.66666667
50.95833333	59.875	53.66666667	43.16666667	52.25	32.875	36.25	40.83333333	39.58333333	61.33333333	54.125	45.33333333	24.45833333	23.125	19.33333333	44.33333333	42	21.20833333	36.875	145.5416667	14.33333333	45.91666667	36.25	39.58333333	40.5	35.04166667	42.79166667	34.91666667	30.83333333	48.54166667	17.20833333	32.41666667	36.20833333	30.33333333	21.83333333	35.54166667	50.91666667	47.29166667	53.875	33.45833333	25.54166667	33.41666667	59.625	25.625	43.625	48.625	31.08333333	48.625	51.79166667	52.5
53.91666667	68.16666667	75.25	31.5	58.75	35.08333333	33.66666667	51	44.58333333	42.33333333	46.54166667	43.66666667	21.58333333	26.20833333	23.625	42.79166667	29.91666667	24.45833333	25.58333333	125.1666667	15.75	54.54166667	34.125	39.75	36.625	21.5	44.875	31.83333333	36.33333333	39.16666667	18.125	24.70833333	35.20833333	31.58333333	23.125	33.66666667	31.16666667	53.33333333	54.375	31.08333333	28.04166667	58.08333333	63.29166667	28.375	37.91666667	63.41666667	35.95833333	52.5	58.16666667	35.33333333
47.29166667	59.125	44.58333333	38.08333333	45.41666667	17.79166667	24.79166667	11.5	20.41666667	41.41666667	12.08333333	41.375	17.875	18.83333333	21.75	19.70833333	21.20833333	19.70833333	20.625	109.5	14.79166667	55.125	22.83333333	22.70833333	26.16666667	13.04166667	8.666666667	24.41666667	25.83333333	18.29166667	15.70833333	26.66666667	26.625	21.54166667	20.70833333	26.5	19.91666667	36.54166667	18.5	19.5	14.95833333	31.875	49.83333333	24.375	35.58333333	36.41666667	27.29166667	33.04166667	28.25	8.083333333
22.08333333	24.70833333	17.66666667	30.91666667	24.125	8.958333333	18.83333333	18.41666667	11.45833333	41.66666667	17.91666667	23.16666667	15.66666667	16.33333333	36.58333333	14.70833333	14.79166667	18.375	30.25	46.04166667	18.75	21.25	19.95833333	21.58333333	15.375	11.625	19.83333333	21.79166667	27.875	19.70833333	17.95833333	16.83333333	11.70833333	17.04166667	15.16666667	41.625	28.70833333	11.29166667	17.20833333	17.66666667	13.04166667	42.66666667	23.25	16.70833333	20.29166667	26.04166667	13.54166667	9.791666667	17.54166667	13.54166667
16.20833333	18.91666667	19.41666667	27.54166667	19.79166667	16.95833333	24.75	17.29166667	10.66666667	103.3333333	18.25	15.625	18	17.625	24.20833333	11.875	12.95833333	17.5	8.125	104.625	16.45833333	12.70833333	21.5	16.58333333	16.54166667	13.91666667	18.16666667	25.375	25.25	11.625	13.75	20.375	20.83333333	25.79166667	16.375	33.20833333	37.66666667	26.25	26.33333333	17.41666667	15.91666667	61	17.5	28.20833333	19.70833333	35.70833333	23.79166667	21.08333333	31.5	10.29166667
24.33333333	21.08333333	14.5	42.04166667	28.58333333	18.75	41.875	24.91666667	13.75	26.91666667	25.45833333	27.875	12.70833333	17.875	16.58333333	31.16666667	13.58333333	15.54166667	12.79166667	97.54166667	21.375	21.66666667	26.29166667	25.95833333	28.95833333	10.45833333	8.583333333	39.625	43.125	23.79166667	15.04166667	31.91666667	32.20833333	34.875	15.79166667	28.58333333	34.91666667	17	37.33333333	20.70833333	24	61.75	21.58333333	48.70833333	30.66666667	28.16666667	48.95833333	24.45833333	37.70833333	26.58333333
25	9.166666667	5.333333333	16.45833333	11.83333333	28.875	38.95833333	41.83333333	6.875	8.666666667	43.75	13.29166667	8.666666667	8.958333333	10.45833333	36.33333333	16.58333333	9.166666667	25.91666667	29.79166667	20.04166667	19.20833333	23.75	30.875	24.16666667	26.54166667	6.125	35.66666667	33.58333333	34.875	7.958333333	14.875	19.20833333	41.125	9.291666667	12.20833333	24.79166667	17.625	53.5	27.875	36.25	53.70833333	7.75	29	17.875	29.16666667	18.66666667	27.5	43.83333333	37.25
47.08333333	16.25	13.875	28.25	23.91666667	39.875	44.95833333	44.91666667	11.16666667	16.70833333	44	28.16666667	27.83333333	28.75	30.83333333	37.125	32.25	31.70833333	37.33333333	29.45833333	13.375	36.91666667	40.54166667	27.16666667	33.54166667	39.375	24.375	36.66666667	28.08333333	31.41666667	23.91666667	24.91666667	30.70833333	29.70833333	25.29166667	28.91666667	36.83333333	23.29166667	45.75	25.875	43.91666667	52.20833333	17.375	20.58333333	34.29166667	32.41666667	29.16666667	30.33333333	46.16666667	37.625
42.70833333	60.95833333	58.5	47.41666667	47.5	38.79166667	42.875	38.54166667	28.45833333	42.45833333	45.66666667	43.125	37.83333333	40.29166667	7.708333333	30.625	36.33333333	38.66666667	48.91666667	65.41666667	24.08333333	45.08333333	34.83333333	28.91666667	35.83333333	43.91666667	68.04166667	43.95833333	43.95833333	35.25	35.41666667	36.25	37.54166667	24.83333333	45.20833333	31.875	31.16666667	41.70833333	37.70833333	25.16666667	52.20833333	51.83333333	78.91666667	41.66666667	45.08333333	48.5	41.45833333	40.08333333	41.95833333	40.66666667
48.66666667	61.70833333	108.5	42	44.375	43.41666667	37.625	61.45833333	90.66666667	50.25	68.04166667	45.41666667	31.83333333	35.04166667	11.29166667	32.95833333	33	32.125	34.91666667	76.5	20.04166667	47.04166667	32.5	30.29166667	38.75	44.45833333	171.3333333	35.375	44.875	36.08333333	19.16666667	33.375	36.875	25.08333333	27.5	22	33.75	55.25	48.25	31.04166667	49.33333333	78.33333333	114.0833333	44.75	45.79166667	52.08333333	38.125	50.125	42.08333333	54.16666667
152.875	142.8333333	107.9166667	143.2916667	135.7916667	46.33333333	64.875	57.66666667	57.29166667	55.16666667	71.75	186.6666667	18.91666667	27.29166667	33.91666667	132.1666667	25.25	24.75	37.83333333	70.625	20.08333333	175.25	37.875	61.79166667	149.5416667	26.45833333	116.125	47.79166667	91.58333333	45.70833333	17.75	138.1666667	173.25	35.04166667	17.79166667	34.58333333	33.41666667	131.25	60.08333333	34.45833333	40.66666667	85.79166667	114.4583333	102.9166667	173.375	133.5	128.75	39.58333333	97.79166667	53.66666667
190.75	151.1666667	105.125	128.9166667	110.125	81.29166667	79.125	34.41666667	21.20833333	38.79166667	48.875	159.875	31.70833333	28.875	44.70833333	138.5833333	22	30.41666667	33.20833333	45.58333333	19	189.0416667	72.375	102.625	129.0416667	32.83333333	70.5	59.70833333	72.54166667	70.41666667	21.58333333	151.75	130.4166667	64.29166667	21.25	32.08333333	65.08333333	53.20833333	117.7916667	95.54166667	51.66666667	67.125	163.625	96.04166667	153.9583333	92.91666667	112.9583333	31.79166667	164.25	49.25
103.9166667	119.0833333	161.2083333	92.33333333	80.91666667	82.75	51.08333333	38.08333333	57.125	49.83333333	37.41666667	84.41666667	26.625	25.20833333	64.45833333	64.875	21.125	28.04166667	45.75	25	19.375	95.70833333	51.91666667	51	70.41666667	38.79166667	75.875	53.45833333	35.45833333	42	23.45833333	85.79166667	67.125	59.41666667	24.25	40.79166667	52.70833333	68.20833333	87.41666667	42.375	57.79166667	45.33333333	148	35.625	77.79166667	79.41666667	49.83333333	42.5	90.45833333	21.79166667
115.5	110.125	79	55.91666667	65.25	52.45833333	55.91666667	39.33333333	51.83333333	34.25	41.5	65.20833333	27.75	29.70833333	58.25	55.91666667	23.41666667	34.66666667	30.875	33.375	17.75	126.0416667	36.41666667	46.08333333	74.375	25	71.91666667	53.20833333	53.45833333	29.58333333	28.33333333	62.33333333	73.58333333	50.33333333	28.54166667	45.08333333	51.66666667	100.1666667	43.58333333	30.33333333	77.41666667	21.70833333	86.375	31.75	83.45833333	70.79166667	58.66666667	43.08333333	49.41666667	29
94.04166667	71.75	24.70833333	69.54166667	68.16666667	29.83333333	42.83333333	36.41666667	42.25	68.625	39.83333333	65.70833333	29.95833333	29.125	29.08333333	65.5	20.25	30.45833333	34.45833333	79.375	15.79166667	93.625	39.66666667	53.41666667	67.75	41.91666667	19.95833333	43.29166667	50.33333333	54.75	25.70833333	76.66666667	69.41666667	39.16666667	31.33333333	26.375	36.16666667	53.58333333	36	45.625	39.04166667	31.91666667	37.41666667	40.08333333	76.5	40.45833333	55.5	29.08333333	34.66666667	34.54166667
41.375	31.125	15.95833333	33.79166667	25.95833333	34.95833333	43.91666667	46.29166667	16.45833333	49.16666667	45.5	30.75	23	32.25	37.16666667	39.16666667	33.95833333	30.66666667	46.33333333	78.95833333	30.20833333	31.66666667	40.79166667	45.45833333	27.625	47.33333333	28.125	54.58333333	29	41	23.33333333	36.33333333	29.66666667	40.45833333	29.625	35.66666667	39.125	29.70833333	36.5	35.91666667	71.91666667	36.91666667	15.58333333	29.66666667	34.125	42.5	37.20833333	38.58333333	37.29166667	39.20833333
51.54166667	42.66666667	40.79166667	33.79166667	36.5	38.91666667	40	52.70833333	22.66666667	31.45833333	47.54166667	50.79166667	28.04166667	32.08333333	47.875	32.58333333	25.70833333	31.16666667	60.95833333	44	27.79166667	50.5	46.54166667	40.04166667	44.125	32.45833333	66.125	48.70833333	41.875	33.5	23.25	40.5	38.91666667	35.25	35.08333333	31.83333333	46.33333333	50.25	39.375	32.54166667	63.41666667	44.25	33.125	27.70833333	44.91666667	45.33333333	37.5	57.79166667	46.41666667	38.125
68.20833333	49	33.375	33.375	39.33333333	23.29166667	36.95833333	26.5	9.166666667	32.54166667	34.91666667	39.33333333	20	24.16666667	40.70833333	34	22.41666667	23.75	49.54166667	22.5	21.125	59.5	35.20833333	31.33333333	65.54166667	25.20833333	61.20833333	43.91666667	52	26.875	19.95833333	48.625	59.54166667	38.58333333	23.16666667	20.375	38.75	56.45833333	39.91666667	25.08333333	40.45833333	45.83333333	32.41666667	27.5	53.75	58.5	47.16666667	28.66666667	60	38.79166667
61.54166667	50	35.45833333	36.75	41.625	44.625	49.125	35.75	24.45833333	32.25	41.04166667	43.29166667	17.66666667	18.91666667	9.5	33.04166667	11.95833333	20.16666667	31.75	22.375	21.08333333	57.20833333	20.58333333	43.375	37.54166667	16.75	71.70833333	19.33333333	32.16666667	36.83333333	15.79166667	35.58333333	31.45833333	14.25	20.91666667	18.95833333	22.95833333	55.45833333	73.83333333	30.79166667	49.66666667	231.625	40	15.54166667	42.08333333	52.875	26.5	27.33333333	73.25	43.29166667
48	46.79166667	20.45833333	36.5	34.29166667	50.04166667	24.33333333	27.33333333	12.75	27.08333333	31.83333333	32.79166667	33.5	38.45833333	13.16666667	37.08333333	23.70833333	29.91666667	23.91666667	27.125	29.125	44.95833333	12.41666667	37.08333333	52.29166667	28.16666667	15.58333333	16.625	49.58333333	46.08333333	16	36.08333333	48.16666667	15.16666667	44.33333333	19.75	16.625	61.125	59.45833333	41.375	44.91666667	168.75	31.83333333	31.875	43.58333333	102.0833333	43.25	32.29166667	75.79166667	27.66666667
13.08333333	17.125	10.66666667	16.04166667	15.66666667	41.125	18.75	22.33333333	11.08333333	17.375	26	11.5	12.41666667	13.25	10.91666667	17.83333333	29.45833333	15.58333333	31.875	15.75	34.08333333	10.625	22.25	22.625	18.375	27.04166667	16.58333333	17.75	10.45833333	17.875	9.125	15.70833333	18.875	21.58333333	11.75	16.625	26.08333333	12.29166667	34.375	24.41666667	33.375	70.54166667	14.79166667	11.16666667	16.33333333	20.54166667	16.83333333	42.66666667	18.04166667	33.25
19.45833333	17.66666667	19.625	16.75	15.08333333	12.125	23.58333333	4.791666667	15.58333333	20.83333333	7.666666667	11.5	18.45833333	20.08333333	26.41666667	17.125	16.91666667	21.16666667	20.16666667	15.20833333	20.375	16.29166667	22.25	18	17.33333333	17.79166667	28.58333333	24.54166667	17.70833333	14.04166667	14.79166667	18.33333333	19.79166667	24.91666667	20.91666667	19.41666667	26.16666667	18.33333333	24.04166667	18.79166667	34.375	47.125	12.79166667	21.66666667	15.91666667	22.58333333	24.79166667	5.958333333	20.54166667	3.708333333
20.875	36.33333333	29.58333333	34.5	35.875	5.625	32.875	5.833333333	14.79166667	20.33333333	9.375	35.625	21.29166667	19.41666667	32.25	20.75	12.58333333	22.20833333	5.041666667	13.95833333	18.29166667	22.58333333	30.70833333	18.95833333	20.70833333	4.666666667	16.54166667	30.75	23.16666667	11.58333333	21.41666667	27.95833333	26.125	27.08333333	21.91666667	35.5	27.625	16.375	8.416666667	16.875	23.375	28.625	30.91666667	18	27.83333333	19.58333333	25.70833333	4.625	13.33333333	3.75
21.95833333	29.45833333	27.875	25.04166667	22.83333333	8.916666667	20.125	10.75	24.375	20.41666667	12.33333333	24.83333333	21.33333333	16.91666667	30.5	19.79166667	8.958333333	18.33333333	9	18.75	9.75	17.79166667	17.41666667	17.75	29.25	8.125	23.04166667	18.45833333	17.08333333	8.416666667	24.41666667	28.375	22.83333333	16.58333333	19.04166667	39.79166667	10.875	23.5	15.95833333	11.625	27.70833333	36.58333333	24.75	21.70833333	30.41666667	27.04166667	26.04166667	8.791666667	17.20833333	8.041666667
28.54166667	30.70833333	31.875	32.70833333	28.875	13.66666667	28.04166667	17.375	13.45833333	29.875	24.54166667	31.875	12.54166667	9.208333333	14.70833333	23.08333333	8.583333333	10.5	13	26.70833333	19.125	22.54166667	23.91666667	23.79166667	30.25	9.083333333	16.5	29.58333333	28.95833333	23.04166667	9.125	31.33333333	37.79166667	25.375	9.75	22.79166667	24.125	24.625	16.79166667	18.125	29.04166667	31.54166667	34	38.95833333	34.875	63.95833333	39.625	22.33333333	25.04166667	20.58333333
39	19.54166667	14.08333333	20.625	19.16666667	15.125	41.375	34	11.25	8.916666667	40.91666667	23.91666667	10.875	12.33333333	17.75	16.25	12.08333333	10.91666667	21.58333333	18.375	13.08333333	32.70833333	25.125	24.70833333	29.04166667	20.375	24.83333333	36.875	39.625	22.45833333	8.708333333	24.83333333	38	38.33333333	12.25	12.54166667	20.70833333	31.375	25.20833333	16.95833333	26.79166667	39.16666667	18.20833333	25.33333333	30.95833333	48.41666667	41.29166667	28.75	37.95833333	29.29166667
25.75	60.5	51.625	40.625	31.125	29.58333333	42.33333333	35.83333333	29.875	20.58333333	46.20833333	32.20833333	22.16666667	26.70833333	26.125	22.20833333	19.83333333	24	39.5	30.16666667	13.70833333	24.04166667	35.33333333	30	24.25	32.41666667	95.125	51.08333333	47.45833333	23.54166667	20.70833333	28.41666667	35.5	37.54166667	29.20833333	25.20833333	27.91666667	36.29166667	34.54166667	19	23.08333333	39.58333333	50.16666667	36.625	31.375	37.375	35.70833333	28.875	29.04166667	42.08333333
43.66666667	42.16666667	37.83333333	33.29166667	32.70833333	34.54166667	35.125	36.91666667	30.33333333	36.16666667	42.41666667	34.79166667	16.66666667	19.83333333	29.54166667	22.20833333	26.95833333	20.41666667	47.125	28.5	10.83333333	48.08333333	35.41666667	26	35.20833333	22.79166667	32.54166667	38.66666667	57.45833333	24.375	18.91666667	36.75	41.625	30.75	20.58333333	33.125	47.45833333	31.08333333	39.20833333	24.41666667	28	32.04166667	35.16666667	45.29166667	37.70833333	53.08333333	56.83333333	32.875	50.91666667	36.75
40.83333333	18.0625	11.04166667	19.5625	17.79166667	39.5625	29.66666667	22.5	11.02083333	21.125	26.39583333	21.125	17.02083333	15	38.16666667	46.60416667	18.125	13.83333333	22.52083333	21.75	9.729166667	30.20833333	31.5625	40.47916667	29.625	27.77083333	22.125	25.875	26.83333333	43.70833333	17.70833333	15.60416667	25.41666667	30.9375	17.625	25.85416667	31.125	25.02083333	56.35416667	40.35416667	31.60416667	31.33333333	15.3125	26.35416667	21.02083333	42.64583333	17.41666667	27.5625	50.3125	21.10416667
32.29166667	20.66666667	13.45833333	27.08333333	21.58333333	49.25	28	32.66666667	9.958333333	14.625	39.54166667	28.625	15.375	16.75	13.70833333	50.54166667	32.54166667	17.20833333	48.91666667	12.58333333	13.95833333	26	31.95833333	37	31.875	46.29166667	16.20833333	29.25	34.5	39.66666667	15.5	29	33.125	34.54166667	15.375	26.125	30.16666667	29.08333333	65.04166667	35.58333333	33.875	34.5	15.83333333	35.29166667	32.5	51.58333333	41.16666667	30.20833333	35.375	37
39.58333333	34.16666667	38.66666667	39.70833333	31.04166667	37.29166667	33.375	39.04166667	16.79166667	16.70833333	44.08333333	39.75	26.29166667	28.5	22.45833333	43.66666667	34	31.33333333	36.625	15.70833333	17.91666667	34.66666667	29.41666667	35.08333333	36.91666667	47.875	28.54166667	32.83333333	38.04166667	31.125	22.91666667	30.95833333	37.16666667	39.625	23.25	21.125	27.41666667	28.75	45.08333333	28.95833333	23.625	33.79166667	44.70833333	26.95833333	39.29166667	37.875	40.83333333	42.625	45.29166667	36.16666667
38.625	36.75	40.125	30.20833333	29.16666667	45.5	19.20833333	31.41666667	30.25	25.20833333	28.29166667	31.5	15.83333333	18.58333333	17.75	31.29166667	27.875	19.83333333	33.75	22.375	14.45833333	32.16666667	15.95833333	29.29166667	30.41666667	34.83333333	52.875	19.45833333	28.66666667	29.29166667	15.45833333	29.95833333	32.45833333	14.33333333	17.25	26.20833333	11.66666667	32.95833333	43.08333333	25.54166667	20.29166667	36.20833333	41.95833333	29.125	33.08333333	36.75	41.20833333	39.70833333	37.79166667	28.33333333
51.875	44.29166667	42.04166667	35.375	41.33333333	38.75	17.91666667	36.83333333	28.375	24.625	32.29166667	35.91666667	14	15.33333333	22.54166667	19.75	13.875	16.375	18.41666667	30.95833333	9.791666667	53	21.45833333	28.25	33.79166667	19.25	47.75	23.29166667	25.25	21.91666667	17.25	29.54166667	30.5	17.45833333	15.29166667	24.04166667	26.16666667	40.25	48.16666667	17.375	11.20833333	33.5	45.70833333	18.58333333	39.54166667	40.54166667	28.75	51.33333333	31.45833333	28.25
28.25	32.45833333	32.29166667	12.5	20.16666667	22	23.20833333	36.33333333	29.625	9.125	36.66666667	18.625	11.125	12.95833333	19.45833333	17.41666667	8.958333333	13.125	15.58333333	19.91666667	11.52083333	29.91666667	24.33333333	23.41666667	8.291666667	18.25	28.16666667	25.91666667	22.16666667	17	11.45833333	13.95833333	12.41666667	19.08333333	12.83333333	15.08333333	25.16666667	32	15.45833333	16.25	11.79166667	44.79166667	29.41666667	13.41666667	17.45833333	53.20833333	12.5	47.83333333	17.41666667	29.66666667
13.875	12.875	10.125	13.16666667	14.125	19.79166667	20.41666667	39.375	10.58333333	15.125	45.70833333	14.79166667	9.791666667	11.33333333	9.458333333	11.75	14.66666667	13.20833333	22.41666667	8.875	12.91666667	15.83333333	13.875	18.04166667	9.833333333	27.5	6.125	22.58333333	28.25	9.958333333	11.04166667	11.45833333	12.45833333	20.33333333	10.375	13.83333333	15.83333333	21.375	25.25	14.79166667	11.25	35.54166667	17.41666667	23	15.66666667	63.83333333	18.125	27.29166667	42	37.79166667
12.79166667	12.95833333	7.625	9.416666667	12.75	12.04166667	24.625	26.83333333	10.5	16	27.125	14.33333333	9.333333333	11.58333333	17.08333333	13.875	14.25	13.54166667	27.33333333	13.54166667	20.54166667	14.70833333	25.625	25.45833333	16.45833333	10.45833333	7.875	27.79166667	19.875	14.41666667	11.08333333	14.04166667	16.91666667	27.08333333	10.41666667	13.66666667	23.20833333	9.333333333	21.625	19.625	14.75	34.08333333	10.95833333	17.16666667	18.125	22.125	13.83333333	26.75	22.70833333	17.16666667
19.45833333	20.58333333	11.625	14.08333333	18.45833333	15.125	14.79166667	20.83333333	11.75	18.08333333	15.45833333	17.91666667	10.83333333	9.375	7.416666667	16.79166667	13.125	10.5	7.458333333	23	21.45833333	15.41666667	12.45833333	22.20833333	16.54166667	13.25	10.875	13	15.58333333	19.83333333	12.75	16.45833333	16.70833333	13.95833333	11.29166667	13.29166667	10.54166667	13.75	19.375	20.625	17.33333333	26.79166667	17.20833333	16.91666667	18.79166667	27.04166667	18.29166667	29.70833333	25.95833333	10.875
23.5	33.08333333	18.66666667	23.54166667	23.04166667	18.83333333	27.25	10.66666667	14.125	24.5	11.08333333	21	19.33333333	16.45833333	12.625	29	24.54166667	19.08333333	19.83333333	12.16666667	8.333333333	20.125	23.25	18.54166667	16.41666667	36.79166667	19	24.04166667	28.125	18.75	12.375	16	14.79166667	20.75	17.66666667	16.08333333	23.16666667	19.75	23.95833333	17.25	29.16666667	21.125	24.54166667	18.5	23	29.58333333	15.20833333	18.25	30.54166667	7.541666667
25.125	28.04166667	27.125	24.625	20.54166667	38.20833333	33.25	5.666666667	17.75	20.54166667	6.583333333	27.41666667	28.125	32.5	14.79166667	30.95833333	21.58333333	30.375	34.125	9.708333333	7.583333333	19.875	24.875	25.41666667	21.29166667	56.54166667	34.79166667	27.95833333	21.33333333	22.95833333	18.375	25.66666667	25.45833333	23.16666667	36.875	19.66666667	23.20833333	26.20833333	32.375	28.41666667	33.20833333	24.08333333	26.16666667	20.79166667	27	29.58333333	31.41666667	17.875	36.04166667	4.125
33.5	37.70833333	21.75	17.29166667	27.54166667	20.375	29.75	10.58333333	20.75	22.25	12.08333333	29.58333333	19.66666667	20.16666667	14.91666667	26.91666667	28.66666667	23.41666667	19.25	16.79166667	9.416666667	29.70833333	30.5	29.45833333	36.83333333	29.70833333	38.875	23	17.16666667	24.70833333	17.08333333	34.75	37.45833333	19.625	17.625	21.5	32	28.54166667	31.33333333	29.54166667	38.33333333	31.25	32.95833333	16.33333333	37.25	38.58333333	47.70833333	20.79166667	24.5	10.25
32.5	49.58333333	42.41666667	37.83333333	29.16666667	27.875	29.5	15.54166667	30.83333333	42.04166667	21.625	29.58333333	20.95833333	23.16666667	17.66666667	20.16666667	12.29166667	20.66666667	8.5	29.20833333	5.833333333	32.375	22.16666667	46.45833333	30.91666667	19.91666667	24.79166667	25.875	26.45833333	27.875	18.375	41.08333333	47.5	35.875	28.375	29.29166667	41.79166667	39.54166667	25.625	27.75	31.58333333	30.45833333	51.16666667	21.29166667	41.95833333	50.875	33.41666667	17.91666667	29.79166667	18.41666667
34.5	43.625	38.375	36.75	37.08333333	24.33333333	32.95833333	21.375	19.75	32.29166667	27.70833333	35.58333333	15.04166667	13.16666667	26.66666667	30.45833333	17.70833333	13	19.41666667	19.58333333	7.041666667	33.16666667	27.79166667	35.58333333	30.25	36.79166667	19.95833333	42.04166667	39.25	41.25	14.625	28.91666667	33	42.08333333	20.625	40.79166667	43.91666667	38.125	31.58333333	31.08333333	20.66666667	29.75	44.20833333	27.66666667	34.25	44.08333333	31.375	18.54166667	27.33333333	28.375
31.875	21.08333333	10.08333333	19.16666667	21.33333333	32.41666667	40.08333333	21.79166667	10.45833333	31.25	29.25	19.20833333	24.20833333	23.5	37.25	29.25	26.20833333	24.20833333	36.45833333	20.83333333	8.958333333	26.29166667	29.875	39.20833333	30.66666667	70.375	20.875	38.5	53.375	42.91666667	15.16666667	17.16666667	29.375	39.95833333	25.16666667	23.91666667	34.54166667	17.375	42.5	36.25	28.41666667	25.66666667	19.16666667	46.91666667	23.08333333	33.25	40.45833333	20.375	30.20833333	43.04166667
36.04166667	33.83333333	31.29166667	44.20833333	30.58333333	42.66666667	39.04166667	33.45833333	13.83333333	25.79166667	38.04166667	36.08333333	41.66666667	34.54166667	51.58333333	29.70833333	35.875	33.20833333	38.33333333	17.79166667	3.916666667	36.41666667	31.625	40.29166667	35.33333333	90.375	36.41666667	33.91666667	42.5	52.375	24.83333333	29.29166667	32.70833333	36.125	42.41666667	44.70833333	35.41666667	36.66666667	53.29166667	37.375	17.79166667	34.375	35.75	41.125	31.75	34.95833333	50.91666667	42.20833333	34	48.45833333
45.54166667	52.5	53.66666667	52.45833333	49.08333333	44.70833333	31.79166667	50.58333333	28.41666667	28.33333333	61.29166667	43.41666667	29.54166667	31.16666667	50.91666667	31.33333333	36.54166667	33.41666667	31.625	14.33333333	9.25	40.58333333	31.95833333	42.125	39.79166667	64.41666667	32.20833333	33.41666667	34.66666667	57.125	19.16666667	36.04166667	35.58333333	36.70833333	32.45833333	31.5	34.29166667	37.20833333	73.91666667	37.66666667	19.54166667	31.79166667	62.625	33.75	38.29166667	32.75	33.25	70.22916667	33.79166667	63.875
45.45833333	39.5	48.29166667	35.95833333	38.04166667	42.83333333	41.16666667	62.83333333	44.04166667	34	58.70833333	36.875	18.45833333	21.41666667	34.08333333	30.33333333	33.45833333	23.91666667	31.95833333	14.66666667	10.58333333	39.95833333	31.125	34.375	35.08333333	59.04166667	77.83333333	40.16666667	36.625	48.5	18.58333333	29.25	31.75	24.83333333	19	28.875	26.20833333	28.79166667	53.04166667	32.70833333	10.41666667	39.20833333	48.54166667	30.25	35.95833333	35.08333333	34.04166667	55.58333333	49.58333333	57.54166667
34.29166667	34.91666667	28.83333333	33.875	33.66666667	15.125	15.75	66.875	18.16666667	25.16666667	65.41666667	30.5	8.041666667	13.20833333	25.16666667	19.91666667	14.83333333	11.125	28.45833333	19.16666667	20.75	41.5	13.66666667	25.04166667	24.58333333	28.54166667	16.91666667	17	26.41666667	11.5	9.875	27.83333333	28.08333333	11.79166667	13.41666667	10.20833333	24.83333333	29.08333333	19.54166667	15.66666667	19.625	29.20833333	31.625	25.79166667	28.45833333	34.04166667	30.79166667	39.16666667	37.375	48.41666667
34.04166667	25.16666667	18.58333333	43.33333333	23.375	32.83333333	12.75	23.08333333	14.5	20.33333333	25.83333333	29.29166667	26.91666667	25.66666667	17.70833333	36.75	16.29166667	29.16666667	24.58333333	24.33333333	30.375	33.16666667	13	24.04166667	49.16666667	35.125	18.70833333	16.20833333	9.75	22.20833333	21.79166667	47.83333333	43.25	15.20833333	24.91666667	24.66666667	19.66666667	36.375	30.33333333	20.91666667	21.25	26.125	19	7.25	41.29166667	30.375	13.91666667	37.29166667	43.20833333	23.41666667
51.625	62.33333333	41.79166667	45.04166667	43.41666667	59.33333333	18.70833333	30.29166667	36.625	23.70833333	30.125	38.33333333	25.04166667	26.79166667	23.33333333	13.04166667	23.66666667	24.83333333	25.125	16.5	30.66666667	53.75	17.41666667	17.625	30.79166667	32.66666667	114.5	18.25	17.75	37.875	19.29166667	29.66666667	17.58333333	16.125	30.04166667	19.875	23.16666667	24	39.625	29.41666667	21.625	30.58333333	66.33333333	17.20833333	36.83333333	45.75	13.20833333	62	53.875	35.91666667
33.91666667	49.625	49.66666667	59.54166667	62.83333333	43.75	28.875	35.25	96.70833333	38.5	30	50.79166667	22.79166667	24.79166667	14.20833333	23.625	25.66666667	25.41666667	29.91666667	134.5	20.79166667	43.41666667	38.25	37.375	38.41666667	42.33333333	65.58333333	29.91666667	34.16666667	50.95833333	21.41666667	40.54166667	36	18.58333333	21.29166667	21.41666667	40.25	39.08333333	37.20833333	39.66666667	22.125	94.16666667	51	22.33333333	47.91666667	58.75	30.08333333	56.375	48.33333333	32.29166667
33.29166667	23.83333333	30.70833333	68.875	39	28.75	36.95833333	37.95833333	21.91666667	77.04166667	27.25	49.125	12.5	16.33333333	25.29166667	38.33333333	17.75	18.33333333	31.625	71.70833333	21.83333333	31.58333333	46.5	58.41666667	38.16666667	24.70833333	19.29166667	38.58333333	64.20833333	33.625	12.83333333	48.75	42.125	24.95833333	15.45833333	17.20833333	27.33333333	18.875	30	22.75	16.375	48.16666667	30.45833333	95.54166667	46.29166667	25.45833333	85.20833333	46.375	25.41666667	24.95833333
20.79166667	16	12.79166667	31.66666667	20.33333333	14.45833333	67.29166667	22.08333333	11.625	38.54166667	24.41666667	17.95833333	13.79166667	17	17.16666667	22.75	12.625	19.29166667	13.58333333	19.25	22.70833333	11.04166667	23.04166667	66.83333333	15.95833333	11.625	12.91666667	38.08333333	73.58333333	27.41666667	12.70833333	19.45833333	15.16666667	35.58333333	15.08333333	14.08333333	18.79166667	22.70833333	13.125	28.33333333	17.04166667	26.875	15.375	46.08333333	19.375	29.375	43.20833333	11.66666667	18.375	23.66666667
25.58333333	20.79166667	12.75	23.625	17.91666667	23.58333333	56.625	30.25	11.16666667	23.125	36.625	20.375	14.79166667	16.33333333	24.29166667	23.5	22.29166667	15.83333333	22.91666667	21.45833333	32.33333333	19.5	32.66666667	36	22.125	30.45833333	21.79166667	49.83333333	34.16666667	39.54166667	12.70833333	20.29166667	27.20833333	46.54166667	20.08333333	14.75	39.16666667	25.95833333	19.25	42.91666667	21.66666667	24.875	16.45833333	32.08333333	25.08333333	27.33333333	38.33333333	25.79166667	21.08333333	32.08333333
26.95833333	30.75	29.25	27.66666667	27.91666667	22.375	21.875	43.41666667	16.58333333	43.5	38.375	29.625	17.08333333	18.29166667	29.79166667	21.08333333	26.95833333	17.54166667	25.625	21.45833333	16.33333333	23.95833333	24.45833333	27.625	21.41666667	25.41666667	25.91666667	27.45833333	24	26.16666667	20.08333333	21.5	19.375	22.83333333	18.125	29.41666667	30.625	19.70833333	25.5	29.16666667	25.83333333	50.625	30.41666667	16.79166667	26.33333333	24.04166667	16.5	30.91666667	21.20833333	32.75
39.58333333	31.41666667	34.29166667	21.70833333	25.125	33.375	30.08333333	42.75	22.08333333	11.91666667	34.54166667	25.41666667	21.91666667	23.04166667	29.75	21.125	31.79166667	23.58333333	25.125	28.45833333	13.16666667	37.375	30.54166667	30.66666667	33.08333333	25.54166667	19.91666667	32.125	34.54166667	32.625	19.95833333	18.83333333	26.58333333	29.5	23.45833333	34.625	38.91666667	28.58333333	52	23.625	23.54166667	31.16666667	33.70833333	28.29166667	30.70833333	38.54166667	35.41666667	32.875	32.04166667	30.58333333
54.79166667	43.79166667	47.25	40.20833333	35.70833333	19.79166667	40.83333333	28.25	18.54166667	28.79166667	19.625	39.83333333	10.45833333	12.83333333	28.83333333	35.66666667	17.75	12.66666667	18.58333333	18.83333333	11.83333333	64.125	46.58333333	39.08333333	46.83333333	20.83333333	22.08333333	42.58333333	41.83333333	12.70833333	13.54166667	31.66666667	41.04166667	28.20833333	13.375	23.54166667	35	40.95833333	45.625	34.04166667	16.16666667	30	40.45833333	27.58333333	38.70833333	47.58333333	36.45833333	54.54166667	40.125	19.75
24.25	40.16666667	63.91666667	25.125	48.91666667	29.375	35.29166667	26.04166667	33.45833333	13.29166667	18.41666667	27	17.04166667	14	19.08333333	14.33333333	10.5	18.29166667	12.5	15.75	5.666666667	20.95833333	34.79166667	13.08333333	41.08333333	13.79166667	34.95833333	39.25	42.125	17.04166667	13.875	28.70833333	40.95833333	21.33333333	14.16666667	24.79166667	18.66666667	15.625	24.5	26.08333333	13.20833333	26.83333333	64.16666667	20.66666667	32.29166667	22.29166667	37.66666667	51.33333333	17.58333333	16.70833333
17.58333333	22.875	28.91666667	15	23.58333333	22.79166667	26.83333333	33.125	28.16666667	21.95833333	34.16666667	19.41666667	16.83333333	17.33333333	7.541666667	14.95833333	14.5	19.70833333	14.08333333	11.45833333	12.58333333	17.91666667	22.16666667	15.70833333	8.875	18.66666667	34.33333333	23.54166667	36.25	17.875	12.20833333	15.91666667	21.66666667	20.41666667	14.20833333	19.58333333	17.16666667	12.25	11.45833333	21.95833333	19.33333333	30.79166667	33.125	7.958333333	10.5	27.66666667	17.33333333	38.83333333	15.91666667	22.5
21.83333333	33.83333333	29.29166667	28	32.33333333	21.66666667	43.79166667	29.29166667	15.91666667	26.33333333	25.16666667	33.625	23.58333333	22.54166667	4.291666667	10.08333333	22.91666667	27.08333333	22.125	6.875	11.20833333	26.79166667	33.04166667	27.33333333	33.625	23.54166667	15.54166667	36.83333333	17.75	14.875	21.5	32.875	26.79166667	28.95833333	19.08333333	22.5	21.20833333	24.08333333	16.83333333	24.08333333	20.66666667	39.16666667	34.16666667	9.208333333	26.16666667	39.625	15.33333333	46.83333333	31.08333333	20.41666667
27.20833333	40.45833333	34.29166667	26.70833333	26.70833333	14.70833333	26.70833333	41.41666667	9.583333333	16.66666667	27.41666667	33.75	29.25	32.125	7	15.83333333	26.91666667	36.25	27.20833333	11	14.29166667	34.125	51.91666667	18.29166667	32.91666667	38.375	27.16666667	44.04166667	21.54166667	14.25	32.04166667	48.66666667	36.83333333	39.79166667	24.66666667	24.58333333	48.58333333	22.83333333	10.83333333	27.20833333	22.95833333	64.5	31.45833333	15.79166667	39.54166667	40.04166667	37.25	41.91666667	19.91666667	22.79166667
35.125	40	41.04166667	44.66666667	39.91666667	15.125	21.375	31.79166667	18	16.95833333	22.45833333	40.125	29.125	29.875	6.791666667	19.375	23.04166667	30.75	25.58333333	17.08333333	13.33333333	42.41666667	31.625	24.66666667	37.58333333	27.54166667	28.58333333	27.04166667	28.33333333	9	29.95833333	45.83333333	50.375	25.58333333	34.58333333	24.45833333	43.58333333	30.04166667	18.70833333	10.625	19.25	38.83333333	41.29166667	14.20833333	37.41666667	34.625	28.20833333	41.125	34.25	15.70833333
19.91666667	23.83333333	29.04166667	33.25	24.625	24.29166667	27.625	9.166666667	30.875	22.08333333	12.875	24.91666667	25.58333333	25.41666667	9.166666667	27.33333333	21.375	28.5	27.625	15.91666667	14.41666667	18.45833333	23.875	32.66666667	28.04166667	26.54166667	20.91666667	38.58333333	25.20833333	21.25	19.45833333	31.375	35.5	22.5	23.33333333	18	28.95833333	28.875	26.5	24.20833333	16.58333333	41.41666667	38.04166667	18.25	24.95833333	34.04166667	24.95833333	8.125	19	12.16666667
17.45833333	12.5	7.958333333	16.625	15.5	33.95833333	35.83333333	6.041666667	9.5	13.20833333	9.291666667	16.33333333	28.70833333	28.29166667	23.16666667	24.20833333	27.25	32.20833333	22.91666667	11	13.66666667	14.16666667	32.04166667	36.33333333	15.625	39.375	10.875	38.66666667	40	32.20833333	22.79166667	20.95833333	25.16666667	36.70833333	18.91666667	23.83333333	39.08333333	15.45833333	28.08333333	32.95833333	18.375	25.66666667	11.54166667	38.58333333	18.33333333	36.04166667	32.66666667	17.91666667	20.08333333	7.416666667
31.70833333	22.875	10	22.125	21.125	15.45833333	34.5	4.916666667	9.125	12.58333333	8.458333333	22.58333333	20.79166667	17	24.70833333	24.08333333	22.33333333	18.41666667	30	5.75	13.625	25.04166667	38.54166667	31.83333333	27.95833333	40.70833333	10.20833333	41.54166667	25	14.70833333	16.91666667	16.20833333	25.33333333	35.08333333	13.83333333	27.16666667	54.41666667	26.54166667	18.04166667	25.83333333	14.45833333	20	16.125	13	23.95833333	30.45833333	16.20833333	9.083333333	19.5	6.291666667
18.95833333	23.33333333	9.791666667	25.79166667	18.75	21.66666667	20.95833333	6	8.208333333	18.83333333	11	19.20833333	12.91666667	12.20833333	23.95833333	18.79166667	15.04166667	14.125	23.66666667	6.333333333	10.54166667	12.91666667	30.45833333	31.625	24	38.16666667	7.791666667	21.125	16.20833333	29.625	10	24.5	28.16666667	16.04166667	10.79166667	15.75	36.20833333	26.04166667	16.625	53	17.58333333	18.375	19.41666667	14.29166667	23.79166667	39.20833333	19.91666667	18.16666667	16	10.58333333
35.29166667	24.04166667	18.04166667	26.91666667	18.91666667	6	16.95833333	11.70833333	6.458333333	32.54166667	20.70833333	19.75	11.125	11.41666667	26.625	12	11.58333333	13.83333333	20	10.125	4.875	30.91666667	34.20833333	16.79166667	23.75	29.875	16.25	32.625	14.41666667	8.625	10.66666667	27.5	24.66666667	24.91666667	10.58333333	14.875	32.125	54.375	9.625	34.58333333	18.04166667	22.66666667	24.70833333	10.29166667	30.625	58.375	18.125	11.83333333	21.33333333	13.33333333
23.20833333	17.70833333	11.41666667	22.125	18.25	10.20833333	23.41666667	20.375	10.5	22.91666667	19.29166667	22.33333333	12.25	12.20833333	22.20833333	9.125	15.79166667	11.875	18.83333333	11.79166667	2.583333333	22	21.45833333	22.08333333	26.41666667	24.5	14.875	23.875	23.875	19.375	9.041666667	20.91666667	28.5	22.08333333	10.125	17.25	34.04166667	37.54166667	14.70833333	22.625	14.58333333	28.58333333	14.58333333	20.33333333	26.33333333	48.70833333	24.66666667	19.41666667	20.41666667	15.79166667
22.5	21	16.91666667	27.375	22.29166667	14.41666667	36.5	23.83333333	13.16666667	32.70833333	20.75	24.41666667	10.95833333	9.916666667	13.875	12.25	16.25	10.91666667	18.625	14.25	7.833333333	19.20833333	24.375	25.08333333	22.33333333	35.66666667	18.95833333	47	29.83333333	29.41666667	7.5	20.375	21.375	31.875	11.125	17.83333333	25.70833333	24.875	31.91666667	20.125	15.95833333	25.625	21.95833333	21.70833333	27.75	39.70833333	21.08333333	41.5	22.66666667	19
17.29166667	15.58333333	10.95833333	16.125	18.54166667	31.375	21.04166667	32.625	8.333333333	25.33333333	43.04166667	13.33333333	10.41666667	9.333333333	10.41666667	15.75	8.041666667	9.791666667	14.08333333	6.75	7.5	12.95833333	21.08333333	21.58333333	19.625	14.375	11.33333333	26.20833333	22.25	18.375	7.375	13.58333333	19.75	24.75	10.04166667	12.95833333	14.95833333	13.95833333	16.25	22.83333333	10.45833333	25.08333333	18.08333333	19.95833333	13.54166667	21.25	19.875	27.54166667	27.625	30.66666667
19.20833333	15.375	8.125	15.375	18.16666667	24.33333333	27.83333333	41.625	5.583333333	13.29166667	47.33333333	16.79166667	9.375	11.66666667	5.291666667	18.04166667	8.041666667	10.75	12.75	11.66666667	8.5	17.41666667	22.79166667	27.45833333	23.875	16.95833333	11.25	25.75	23.91666667	30.04166667	6.916666667	14.29166667	24.54166667	26.375	11.08333333	17.33333333	16.95833333	15.79166667	24.625	21.95833333	10.91666667	22.875	12.91666667	23.70833333	21.66666667	19.375	23.375	27.20833333	23.08333333	43.66666667
19.66666667	10.5	5.25	13.16666667	13.04166667	27	30.75	36.29166667	6	27.70833333	45.95833333	12.75	11.79166667	15.375	10.54166667	25.41666667	15.75	12.54166667	26.33333333	13.08333333	11.25	13.58333333	31.375	29.25	27.16666667	15.20833333	10.41666667	36.20833333	34.33333333	30.45833333	9.958333333	14.54166667	19.33333333	30.04166667	11.75	13.58333333	24.54166667	14.20833333	27.79166667	24.25	13.875	24.625	10.5	24.79166667	19.29166667	20.83333333	23.41666667	21.66666667	21.875	45.54166667
27.5	19.91666667	9.583333333	18.25	21.54166667	28.16666667	23.375	13.08333333	7.708333333	16.58333333	25	24.33333333	13.45833333	16.75	17.83333333	21.875	23.25	14.33333333	28.25	14.79166667	9.958333333	29.20833333	31.20833333	24.95833333	28.91666667	24.04166667	7.375	32.875	16.79166667	34.91666667	7.458333333	17.5	23.20833333	27.75	16	11.66666667	34.91666667	14.95833333	30.25	26.16666667	21.66666667	27.54166667	16.5	13.45833333	27.66666667	24.54166667	20.20833333	19.29166667	33.54166667	23.125
28.58333333	16.66666667	14	17.45833333	18.66666667	18.04166667	25.91666667	17.625	9.333333333	15.33333333	28.20833333	17.375	13.66666667	19.20833333	17.45833333	23.83333333	27.54166667	17.41666667	27.58333333	10.33333333	13.25	27.95833333	22.04166667	26.08333333	22.83333333	29.66666667	9.083333333	22.5	15.91666667	34.41666667	8.416666667	17.375	16.45833333	14.54166667	16.25	15.16666667	42.25	20.54166667	13.16666667	35.04166667	28.54166667	23.70833333	22.70833333	9.958333333	22.33333333	25.375	13.70833333	11.625	26.16666667	24.58333333
27.41666667	15.29166667	7.041666667	14.95833333	17.54166667	17.08333333	28.75	21.54166667	9.625	17.875	25.5	24.5	22.41666667	22.75	22	25.08333333	32.20833333	24.20833333	17.125	14.08333333	10.75	28.875	25.70833333	33.20833333	28.5	20.66666667	10	22.45833333	21.20833333	18.29166667	11.70833333	24.5	20.5	18.41666667	19.875	19.16666667	37.375	17.08333333	19.16666667	28.41666667	12.45833333	23.91666667	12.875	18.08333333	32.95833333	31.75	22.04166667	19.375	19.625	22.875
22.95833333	22.29166667	24.04166667	18.625	19.875	35.125	32.08333333	21.79166667	14.875	13.45833333	28.5	19.91666667	19.875	21.29166667	18.375	20.125	19.08333333	20.08333333	16.25	14.625	10.375	21.95833333	22.29166667	26.58333333	31.83333333	25.66666667	15.25	26.79166667	28.125	19.95833333	12.66666667	14.33333333	25.5	19.33333333	14.75	21.70833333	31.91666667	17.45833333	28.625	23.33333333	22.79166667	22.66666667	28.08333333	17.75	31.54166667	26.875	21.625	32.33333333	20.875	31.33333333
21.58333333	34.625	29.75	28.625	46.79166667	36.20833333	36.5	19.29166667	25.75	17.75	17.75	28.16666667	14.58333333	20.04166667	18.625	20.125	24.20833333	16.375	32.625	19.375	14.33333333	26.375	29.95833333	30.79166667	22.91666667	28.70833333	22.16666667	30.66666667	27	30.58333333	9.666666667	19.45833333	26.25	28.54166667	20.58333333	16.41666667	26.33333333	18.20833333	42.91666667	27.20833333	11.08333333	22.45833333	36.58333333	19.125	27.91666667	24.5	27.75	23.41666667	21.375	19.625
29.20833333	38.79166667	38	31.25	30.875	22.125	40.25	24.54166667	27.875	17	18.45833333	29.875	8.125	15.70833333	18.33333333	25.08333333	10.16666667	12.75	25.66666667	17.5	8.625	25.625	40.16666667	33.875	31.83333333	37.16666667	25	41.75	47.58333333	28.29166667	6.125	26	30.41666667	31	14.91666667	10.16666667	33.375	19.54166667	25.20833333	30.75	16.66666667	19.20833333	41.58333333	27.20833333	29.33333333	24.08333333	36.70833333	22.66666667	26.125	14.58333333
29.91666667	36.5	35.16666667	49.45833333	48.625	26.875	11.91666667	33.25	22.625	23.375	16.04166667	42.58333333	11.58333333	7.375	11.33333333	26.91666667	12.70833333	9.083333333	10.75	9.458333333	13.20833333	26.75	23.91666667	29.16666667	41.33333333	12.625	30.33333333	16.16666667	31.16666667	18.08333333	6.833333333	45.91666667	44.875	11.95833333	7.958333333	14.91666667	30.75	26.5	18.04166667	15.95833333	15.5	21.25	40.625	22.95833333	44.33333333	24.20833333	29.91666667	27.33333333	22.5	12.45833333
27.70833333	43.08333333	43.91666667	29.5	40.33333333	17.625	10.25	45.83333333	30.08333333	26.625	26.375	27.25	11.875	11.5	14.04166667	6.083333333	6.958333333	11.33333333	10.20833333	11.58333333	10.125	27.29166667	29.625	13.20833333	14.54166667	10.04166667	42.5	26.875	3.458333333	19.625	8.041666667	10.95833333	6.583333333	20.625	9.708333333	12.125	29.54166667	31.29166667	5.25	15	13.75	48.29166667	56.04166667	6.666666667	21.29166667	36.66666667	6.5	28.04166667	37	17.625
15.41666667	13.33333333	48.125	23.91666667	19.70833333	9.125	14.95833333	25.625	20	29.375	33.58333333	11.66666667	8.416666667	10.41666667	13.70833333	6.958333333	8.166666667	10.625	8.916666667	20.5	9.458333333	11.45833333	13.625	12.79166667	19.20833333	10.33333333	30.91666667	40.45833333	9.166666667	8.75	7.833333333	11.16666667	13.91666667	23.95833333	8.916666667	11.29166667	13.83333333	39.625	9.041666667	12.58333333	19.95833333	35.875	40.875	7.375	10.54166667	43.91666667	8.708333333	29.25	22.83333333	25.79166667
21.08333333	12.58333333	18.75	32	20.41666667	9.5	22.375	35.29166667	10.04166667	8.25	30.25	19.41666667	9.208333333	11.45833333	18.625	15.33333333	9.541666667	14	11.375	16.79166667	10.45833333	31.66666667	10.875	17.79166667	31.41666667	16.16666667	8.375	19	21.70833333	12.75	9.541666667	23.54166667	30.58333333	16.20833333	10.79166667	9.208333333	15.04166667	27.04166667	13.08333333	15.79166667	13.66666667	28.41666667	27.58333333	18.75	23.91666667	44.66666667	21.29166667	29.29166667	27.125	28.91666667
19.54166667	11.54166667	8.583333333	15.33333333	15.08333333	14.83333333	33.75	18.625	12.375	17.66666667	22.91666667	19.20833333	9.041666667	9.458333333	18.20833333	27.33333333	11.375	12.45833333	13.08333333	13.66666667	10.5	20.79166667	25.16666667	28.41666667	30	15.625	13.54166667	35.125	38.41666667	20.79166667	8.458333333	21.95833333	36.41666667	31.875	10.33333333	11.125	19.45833333	12.79166667	21.91666667	11.16666667	15.04166667	22.70833333	22.16666667	31.95833333	32.91666667	35.375	33.875	12.375	39.29166667	21.33333333
23.41666667	19.95833333	16.95833333	22	16.45833333	15.20833333	42.45833333	22.58333333	13.41666667	18.45833333	27.25	17.5	8.291666667	9.583333333	13	29.75	13.04166667	11.41666667	5.875	10.20833333	12.29166667	23	40.95833333	29.41666667	23.125	11.54166667	17.75	41.91666667	34.5	17.29166667	8.958333333	18.91666667	26.70833333	38.66666667	8.75	9.375	24.16666667	18.79166667	17.5	20.45833333	11.33333333	19.04166667	25.91666667	31.08333333	26.04166667	36.375	31.91666667	15.70833333	29.91666667	21.33333333
20.33333333	24.875	27.70833333	28.83333333	23.875	20.91666667	22.54166667	23.66666667	15.45833333	21.54166667	30.91666667	22.25	8.583333333	8.583333333	16.79166667	17.66666667	8.5	9.666666667	5.5	10.45833333	11.20833333	18.75	14.04166667	29.58333333	22.45833333	10.125	24.66666667	21.41666667	33	14.04166667	7.708333333	20.66666667	25.29166667	23.5	7.916666667	11.79166667	9.166666667	23.875	22.25	10.66666667	9.541666667	24.79166667	30.29166667	33.5	24.16666667	27.75	33.41666667	21.75	24.41666667	29.20833333
24.08333333	18.79166667	29.04166667	31.79166667	23	17.70833333	10.79166667	32.875	16.54166667	19.45833333	32.29166667	23.375	10.08333333	11.125	11.875	13.25	8.666666667	11.83333333	10.70833333	16.33333333	12	21.70833333	10.58333333	13.33333333	25.875	17.625	24.66666667	10.33333333	10.04166667	16.875	9.833333333	24.20833333	31.5	9.791666667	10.70833333	9.208333333	13.16666667	17.45833333	24.33333333	10.54166667	15.25	25.66666667	30.08333333	22.41666667	29.08333333	24.875	28.95833333	24.66666667	29.20833333	25.08333333
22.58333333	27.54166667	33.375	15.16666667	21.41666667	18.29166667	16	31.875	20.95833333	14.66666667	26.41666667	20.66666667	15.375	10.79166667	13.04166667	5.541666667	9.625	12.25	4.916666667	20.58333333	11.75	25.875	8	17.41666667	13.41666667	10.70833333	21.16666667	13.95833333	9.541666667	14.375	8.583333333	11.29166667	12.41666667	10.875	10	12.45833333	11.5	18.58333333	15.33333333	6.375	23.83333333	20.20833333	38.45833333	3.333333333	15.875	28.66666667	8.583333333	24.33333333	33.29166667	26.20833333
19.79166667	18.45833333	23.29166667	20.5	16.08333333	21.79166667	12.95833333	35.75	17.125	14.5	48.08333333	16.54166667	12.70833333	15.41666667	5.958333333	7.625	13.08333333	14.33333333	8.666666667	18.33333333	9.5	20.83333333	10.875	13.33333333	11.91666667	10.54166667	25.375	9.875	14.625	18	6.666666667	12.625	14.125	15.125	14.95833333	8.125	17.125	33.75	26.875	9.375	20.66666667	63.25	28.125	8.5	17.20833333	33.79166667	10.16666667	23.70833333	25.70833333	40.5
18.79166667	15.29166667	17.91666667	22	17.16666667	14.375	15.45833333	32.875	12.75	19.75	35.58333333	22.70833333	12.54166667	17.29166667	10.75	10.20833333	8	13.375	11.79166667	10.75	8.291666667	17.375	12.75	16.33333333	21.45833333	10.54166667	22.45833333	16.625	15.20833333	15.75	6.75	19.20833333	20.33333333	15.83333333	13.91666667	9.166666667	12.29166667	13.20833333	20.95833333	11.04166667	19.25	30.29166667	21.95833333	17.66666667	23.58333333	35.04166667	20.625	20.41666667	31.54166667	35
15.66666667	17.95833333	24.04166667	25.125	21.625	12.08333333	15.33333333	24.16666667	16.58333333	19.54166667	25.29166667	20	8.375	9.958333333	16.125	10	6.041666667	10	12.54166667	9.333333333	10.75	19.08333333	12.91666667	13.66666667	12.25	14.75	13.33333333	15.20833333	15.41666667	21.91666667	5.875	13.75	17.5	16.125	8.833333333	10.375	11.29166667	16.95833333	13	8.708333333	11.79166667	31.875	27.91666667	17.125	14.16666667	32.54166667	19.875	21.41666667	18.16666667	23.54166667
16.70833333	17.20833333	15.625	25.25	18.91666667	16.66666667	11.79166667	21.25	12.375	10.5	25.45833333	16.20833333	12.20833333	10.5	10.45833333	8.458333333	6.375	15.29166667	12.125	11.58333333	9.333333333	17.08333333	13.91666667	14.83333333	13.375	15.625	9.083333333	15.54166667	10.75	19.33333333	7.041666667	18.41666667	20.33333333	17.125	12.08333333	9.958333333	14.54166667	16.33333333	16.79166667	10.29166667	8.916666667	30.45833333	20.41666667	18.875	15.83333333	35.25	14.16666667	20	19.29166667	23.83333333
19.04166667	17.33333333	20.20833333	22.45833333	22.79166667	12.41666667	10.70833333	17.41666667	11.33333333	15.70833333	25.83333333	18.83333333	13.79166667	13.625	6.25	14.125	11.75	15.75	15.79166667	9.375	8.583333333	18.25	17.29166667	15.41666667	18.58333333	21.79166667	20.79166667	14.08333333	20.41666667	14.375	10.70833333	15.29166667	28.875	14.58333333	12	9.833333333	19.45833333	21.5	10.83333333	15.125	10.25	24.625	28.5	12.75	19.95833333	31.16666667	17.375	20.79166667	16.5	32.79166667
25.41666667	20.25	22.875	23.5	21.83333333	27.79166667	17.08333333	22.875	9.916666667	23.58333333	28.25	23.83333333	8.25	9.166666667	5.958333333	18.70833333	16.125	11.20833333	19.41666667	8.375	11.25	22.83333333	12.5	23.54166667	21.08333333	28.91666667	22.375	16.58333333	18.625	25.5	8.875	19.75	28.79166667	18.41666667	8.875	11.125	25.875	20.58333333	19.375	17	11.08333333	31.625	25.08333333	9.625	25.79166667	30.16666667	13.25	28.95833333	24.58333333	31.33333333
29.58333333	21.25	29.79166667	30.875	25.29166667	24.875	24.95833333	39.375	18.375	11.91666667	47.70833333	29.41666667	10.75	9.291666667	5.666666667	13.125	10.41666667	10	17.29166667	9.958333333	6.916666667	28.16666667	16.58333333	25.91666667	25.58333333	18.16666667	24.875	18.25	12.125	24.58333333	6.541666667	22.29166667	32.91666667	28.70833333	8.291666667	9.583333333	16.91666667	22.33333333	27.41666667	16.75	10.91666667	42.75	37.70833333	13.33333333	29.20833333	33.04166667	15.5	22.41666667	35.41666667	37.79166667
22.45833333	38.79166667	38	40.5	32.33333333	17.70833333	14.66666667	30.75	16.91666667	10.16666667	23.16666667	34.83333333	7.583333333	7.333333333	6.916666667	12.70833333	7.416666667	7.75	11.16666667	14.16666667	6.708333333	26.83333333	14.20833333	15.45833333	12.75	14.08333333	30.125	16.58333333	14.41666667	20.75	5.625	33.83333333	24.04166667	18	7.75	8.416666667	14.25	36.33333333	21.66666667	8.541666667	9.833333333	19	39.20833333	12.20833333	30.25	28.33333333	17.20833333	17.04166667	25.45833333	18.125
22.70833333	15.04166667	15.125	19.75	20.54166667	13.08333333	14.33333333	8.791666667	16.54166667	9.875	14	13.91666667	9.125	8.666666667	8.333333333	5.375	8.708333333	10	8.5	18.16666667	7.375	19	10.54166667	10.29166667	12.375	11.75	25.125	11.375	13.83333333	16	6.75	10.33333333	11.45833333	12.16666667	8.791666667	7.041666667	12.41666667	20.70833333	8.958333333	11.16666667	9.5	20.20833333	20.16666667	18.91666667	12.625	20.83333333	14.375	4.875	12.33333333	13.58333333
18.45833333	17.91666667	15.8125	22.77083333	18.89583333	8.770833333	14.04166667	19.41666667	16.16666667	20.375	21.41666667	20.22916667	11.20833333	10	12.41666667	8.229166667	9.5	12.47916667	8	7.354166667	8.416666667	22.20833333	11.58333333	12.4375	17.66666667	11.70833333	19.66666667	16.83333333	13.6875	14.41666667	8.229166667	16.39583333	18.9375	17.66666667	9.083333333	8.458333333	15	26.16666667	12.5	10.8125	12.35416667	20.58333333	23.27083333	20.5625	18.14583333	33.41666667	18.91666667	10	21.58333333	19.4375
29.16666667	21.08333333	12.79166667	21.29166667	23.125	10.66666667	16.70833333	26.20833333	24.70833333	26.33333333	36.04166667	21.45833333	7.708333333	9.541666667	19.58333333	12.33333333	11.16666667	10.125	9.875	8.583333333	15.91666667	25.20833333	14.79166667	20.875	14.58333333	12.625	15.375	18.70833333	17.125	16.41666667	7.208333333	14.625	17.33333333	18.70833333	8.333333333	8.583333333	19.125	24.79166667	15.54166667	14.20833333	4.291666667	18.95833333	25.375	15.83333333	17.83333333	36.20833333	16.66666667	24.08333333	18.41666667	25.33333333
25	21.54166667	12.83333333	24.375	25.66666667	15.83333333	15.70833333	34	16.29166667	24.41666667	28.41666667	23.45833333	11	8.166666667	20.5	9.916666667	12.45833333	11.875	10.91666667	10.66666667	5.166666667	26.08333333	14.625	15.25	15	13.66666667	5.916666667	15.66666667	9.166666667	15.58333333	8.833333333	13.91666667	11.20833333	15.29166667	11.875	13.08333333	18.04166667	23.33333333	13.58333333	12.58333333	5.208333333	24	27.625	18.16666667	20.70833333	38.25	17.29166667	36.04166667	18.70833333	27.91666667
21.66666667	7.166666667	5.791666667	17.54166667	13.5	14.375	12.95833333	39.5	19.75	10.33333333	43.375	14	9	10.54166667	23.66666667	14	14.16666667	12.16666667	14.54166667	14.41666667	5	19.125	14.54166667	12.29166667	19.70833333	12.16666667	7.291666667	30.70833333	15.5	16.83333333	12.25	16.125	22.04166667	24.375	11.75	18.83333333	16.95833333	12.25	20.41666667	11.08333333	7.583333333	23.5	12.75	22.54166667	16.58333333	18.625	26.33333333	28.75	22.45833333	31.91666667
23.75	8.708333333	6.541666667	17.79166667	10.91666667	12	8.916666667	35.54166667	6.833333333	24.25	37.625	12.41666667	5.5	7.041666667	32.41666667	11.04166667	15.25	8.5	12.875	10.45833333	5.958333333	18.16666667	18.95833333	10.5	23.29166667	15.5	13.91666667	23.66666667	14.5	13.29166667	6.875	14.70833333	27.33333333	19.70833333	6.958333333	13.125	19	12.83333333	13.83333333	7.541666667	8.958333333	21.20833333	7.583333333	19.20833333	22.58333333	18.54166667	21.41666667	27.79166667	24.20833333	36.5
27.08333333	16.54166667	17.16666667	27.125	20.5	12.45833333	9.791666667	34.91666667	7.916666667	28.95833333	38.125	22.58333333	7.083333333	8	26.58333333	11.16666667	14.33333333	9.666666667	12.625	11.75	7.166666667	25.54166667	18.33333333	14.33333333	17.08333333	15.41666667	13.08333333	17.33333333	12.41666667	17.70833333	7.375	18.45833333	18.70833333	19.5	7	12	20.83333333	14.625	13	14.83333333	5.75	22.08333333	26	16.33333333	23.29166667	22.91666667	23.95833333	20	23.04166667	35.83333333
20	12.75	20.125	14.29166667	15.33333333	17.04166667	24.58333333	31.79166667	14.66666667	31.625	30.08333333	14.79166667	5.958333333	7.5	16.875	11.375	13.5	9.25	13.95833333	15.16666667	7.208333333	24.625	25.04166667	21.91666667	16.91666667	16.125	14.29166667	30.375	9.708333333	23.29166667	8.083333333	9.333333333	14.625	23.58333333	6.25	12.83333333	25.33333333	25.5	18.58333333	18.33333333	5.416666667	29.70833333	23.95833333	3.583333333	18.08333333	32.16666667	8.875	14.16666667	20.70833333	26
14.875	11	22.16666667	22.70833333	23.25	14.70833333	26.375	13	38.5	19.79166667	15.04166667	20.75	6.166666667	6.916666667	9.041666667	14.08333333	12.45833333	10.29166667	14.16666667	22.875	8.166666667	12.25	25.04166667	23.58333333	13.375	16.16666667	25.04166667	26.04166667	26.29166667	26.58333333	7	12.66666667	12.875	27.625	7.041666667	12.20833333	19.04166667	19.95833333	19.66666667	18.375	6.583333333	24.29166667	25.45833333	29.83333333	11.625	24.83333333	20.20833333	11.66666667	20.125	14.16666667
27.54166667	11.125	12.45833333	21.41666667	34.375	16.25	21.25	8.375	17.91666667	10.91666667	10.5	25.95833333	9.666666667	9.666666667	13.70833333	14.91666667	15.625	12.5	14.45833333	17.04166667	7.125	23.54166667	22.125	24.375	22.75	15.375	16.70833333	25.04166667	23.41666667	23.58333333	7.166666667	17.54166667	18.16666667	23.58333333	9.458333333	14.75	18.95833333	14.54166667	18.45833333	18.41666667	7.791666667	17.66666667	23.54166667	16.08333333	25.25	26.33333333	14.875	9.791666667	18.54166667	8.166666667
25.25	17.54166667	16.625	33.04166667	23.75	11.33333333	25.75	11.20833333	7.541666667	23	13.08333333	27.70833333	14.16666667	12.29166667	10.875	11.08333333	17.45833333	16.33333333	12.75	11.41666667	8.333333333	28.70833333	22.66666667	16.83333333	17.95833333	19.875	14.125	23.375	14.625	16.66666667	10.75	27.75	26.79166667	26.33333333	12.875	15	18	20.29166667	8.5	24.20833333	9.666666667	20.5	19	28.08333333	29.16666667	22.75	29.54166667	6.25	20.33333333	11.5
17.04166667	9.625	7.666666667	11.125	10.25	14.41666667	23.20833333	33.58333333	8.791666667	8.583333333	28.83333333	7.333333333	26.66666667	28.58333333	6.125	14.625	25.66666667	31.79166667	19.5	4.458333333	10.54166667	9.958333333	23.58333333	18.625	13.41666667	21.66666667	5.666666667	24.54166667	21.375	21.375	24.66666667	12.625	15.5	22.83333333	24.75	23.04166667	13.5	11.20833333	14.70833333	20.45833333	11.625	20.95833333	12	29.41666667	9.791666667	17.70833333	22.125	20.45833333	16.91666667	23.875
14.95833333	9.916666667	11.33333333	14.54166667	13.79166667	21.375	19.91666667	27.70833333	14.5	7.583333333	38.20833333	10.70833333	11.83333333	15.54166667	4.625	16.33333333	21.25	15.58333333	18.625	5.875	8.791666667	10.29166667	17.08333333	25.91666667	13.625	28.41666667	9.458333333	21.33333333	27.20833333	30.875	12.79166667	9.916666667	12.125	12.58333333	15.20833333	11.33333333	11.95833333	10.95833333	16.58333333	19.16666667	9.333333333	22.20833333	14.95833333	8.291666667	9.208333333	23.08333333	11.79166667	23.125	24.875	30.41666667
28.125	17.58333333	21.33333333	20.20833333	21.08333333	24.375	16.125	26.95833333	24.95833333	12.125	27.66666667	24.25	6.708333333	7.083333333	5.916666667	13.875	13	6.166666667	26.125	5.791666667	12.91666667	21	12.5	17.29166667	21.33333333	27.625	15	9.541666667	18.20833333	26.16666667	8.625	17.41666667	21.125	5	8.416666667	7.083333333	10.79166667	15.41666667	21.91666667	13.125	13.20833333	23.125	25.83333333	12	22.625	31.29166667	14.95833333	22.79166667	26.16666667	25.375
36.08333333	27	27.91666667	23.79166667	28.58333333	29.125	8.458333333	25.91666667	23	16.16666667	21.125	28.58333333	11.91666667	9	9.833333333	11.5	10.33333333	11.70833333	15.91666667	10.5	12.08333333	34.29166667	13.83333333	18.33333333	14.91666667	20.41666667	28.95833333	19.41666667	6.958333333	15.66666667	10.16666667	19.91666667	15.625	15.54166667	12.375	8.083333333	11.75	20.875	27.83333333	19.375	15.16666667	19.70833333	35.91666667	6.833333333	24.375	33.125	18.875	27.875	32.75	21.91666667
35.875	39.75	32.54166667	36	38.875	14.91666667	17.375	24.04166667	17.875	32.54166667	31.29166667	39.5	8.416666667	12.04166667	9.958333333	10.125	9.708333333	11.75	13.41666667	16.66666667	8.625	31.75	21.04166667	16.66666667	16.83333333	9.791666667	29.95833333	24.79166667	10.20833333	17.875	6.791666667	21.91666667	16.375	13.04166667	12.41666667	9.083333333	10.04166667	25.91666667	31.83333333	9.25	11.04166667	19.25	41.66666667	10.5	26.79166667	34.58333333	18.16666667	18.625	34.54166667	25.625
18.95833333	23.41666667	34.5	37.04166667	32.625	15.125	13.5	10.79166667	28.83333333	37.58333333	18.33333333	22.79166667	7.333333333	8.75	10.58333333	9.833333333	8.916666667	9.166666667	10.70833333	25.625	6.958333333	17.83333333	7.083333333	10	11	12.20833333	31.08333333	12.08333333	8.25	16.91666667	7.125	31.125	16.66666667	9.583333333	6.458333333	13.375	11.70833333	31.5	14.375	7.958333333	7.416666667	20.66666667	42.375	11.70833333	13.29166667	34.875	19	21.33333333	28.25	20.29166667
19.08333333	18.20833333	31.16666667	22.91666667	34.29166667	8.458333333	13.66666667	15.45833333	35.625	25.20833333	14.45833333	20.54166667	9.083333333	12.25	13.33333333	10.20833333	12.58333333	16.375	11.45833333	8.416666667	5.625	17.29166667	10.125	11.5	12.33333333	15.79166667	29.58333333	12.79166667	13.25	17.54166667	9.333333333	17.54166667	16.83333333	15.875	10.70833333	16.33333333	13.08333333	22.54166667	13.41666667	8.375	13.125	19.08333333	36.58333333	7.875	18.45833333	34.5	13.58333333	20.04166667	19.125	19.16666667
27.70833333	15.33333333	23.45833333	13.70833333	14.41666667	7.583333333	7.583333333	21.29166667	14.04166667	8.458333333	26.08333333	35.45833333	7.875	11.29166667	11.5	7.416666667	16.16666667	13.16666667	13	10.375	8.416666667	27.125	7.291666667	7.916666667	20.20833333	13.70833333	11.75	8.208333333	13.83333333	10.41666667	7.583333333	17.45833333	20.625	9.041666667	10.58333333	9.875	7.833333333	16.75	13.16666667	7.375	11.33333333	20.16666667	23.83333333	19.29166667	21.625	20	13.5	18.29166667	26.41666667	28.45833333
37.70833333	15.375	17.75	28.41666667	18.125	13.20833333	9.958333333	18.33333333	7.666666667	20.83333333	23.29166667	36.16666667	10.04166667	10.45833333	11.875	11.125	11.45833333	11.16666667	17.54166667	6.375	6.708333333	39	9.833333333	11.70833333	25.125	20.125	12.29166667	14.20833333	13	17.45833333	7.416666667	23.04166667	19.70833333	14.33333333	8.916666667	10.33333333	11.45833333	19.83333333	21.75	7.458333333	14.70833333	21.625	20.625	19.04166667	27.5	20.79166667	23.45833333	28.91666667	31.58333333	26.20833333
30.25	21.20833333	31	39.70833333	31.75	15.95833333	13.29166667	18.25	7.75	25.83333333	20.20833333	27.125	8.166666667	10.29166667	15.04166667	14.16666667	13.95833333	9.625	17.79166667	4.666666667	6.333333333	31.875	16.5	16.125	18.25	21.58333333	12.20833333	16.45833333	18.95833333	18	6.166666667	20	24.25	19.08333333	8.208333333	11.58333333	13.16666667	21.16666667	21.58333333	15.58333333	11.54166667	19.875	40.625	17.125	24.375	30.25	29.66666667	23.125	29.29166667	16.83333333
20.75	8.958333333	9.041666667	18.16666667	15.5	12.5	21.125	19.70833333	12.91666667	25.45833333	22.66666667	16.08333333	11.91666667	9.041666667	4.333333333	16.41666667	14.625	13.29166667	18.125	13.16666667	7.291666667	15.45833333	15.20833333	24.04166667	14.58333333	16.79166667	15.54166667	17	26.125	25.83333333	9.666666667	12.79166667	16.66666667	9.875	8.541666667	19.16666667	10.41666667	14.25	10.66666667	19.58333333	9.666666667	23.16666667	17.66666667	25.79166667	15.08333333	20.375	24.08333333	29.75	17.45833333	19.75
21.75	22.5	32.91666667	37.875	24.25	15.16666667	7.416666667	12.54166667	16.875	16.91666667	12.5	27.20833333	24.08333333	27.08333333	3.791666667	13.79166667	11.04166667	27.125	23.66666667	18.29166667	8.208333333	18.58333333	8.625	23.33333333	17.41666667	13.54166667	17.95833333	7.583333333	10.375	18.41666667	20.58333333	21	19.33333333	7.875	24.08333333	11.95833333	6.416666667	18.08333333	16.41666667	15.91666667	9.625	26	40.33333333	10.20833333	23.375	23.08333333	16	13.58333333	23.83333333	14.91666667
25.70833333	28.70833333	27	29.16666667	29.58333333	20.16666667	6.375	6.291666667	19.625	5.291666667	7.583333333	30.45833333	13.29166667	16.41666667	5.583333333	14.45833333	11.375	15.5	20.66666667	22.08333333	8.333333333	28.125	7.666666667	14	18.66666667	17.29166667	18.08333333	6.375	7.333333333	10.95833333	12.25	19.95833333	16.75	5.541666667	19.75	9	6.083333333	18.20833333	18.91666667	10.33333333	14.16666667	26.5	36.83333333	5.083333333	23.95833333	28.25	7.75	5.166666667	24.95833333	7.291666667
25.58333333	11.29166667	11.91666667	10.08333333	20.33333333	15.20833333	6.458333333	7.416666667	8.208333333	11.75	7.541666667	22	10.91666667	12.625	4.208333333	6.708333333	8.75	12.25	13.66666667	12.625	12.125	22.625	7.041666667	8.833333333	11.20833333	12.20833333	12.66666667	7.625	5.708333333	10.70833333	11.04166667	9.375	6.333333333	5.083333333	14	10.5	6	17.79166667	14.70833333	8.125	14	24.79166667	17.91666667	4.625	9.708333333	32.29166667	5.708333333	4.125	21.29166667	9.625
5.5	15.375	17	9.916666667	7.5	11.70833333	6	15.75	15.70833333	5.75	12.70833333	11.125	19.41666667	17.5	5.708333333	6.083333333	13.375	17.79166667	18.5	14.41666667	16.70833333	10	9	7.333333333	7.916666667	17	15.125	8.666666667	6.833333333	11.5	15.04166667	8.375	7.541666667	5.875	14.75	12	8	18.375	11.875	6.416666667	15.29166667	17.25	20.41666667	8.541666667	9.75	37	7.416666667	6.708333333	9.916666667	12.70833333
6	5.666666667	4.541666667	9.291666667	9.208333333	12.5	9.833333333	16.70833333	8.166666667	16.45833333	23.41666667	8.5	11.75	9.083333333	15.91666667	5.541666667	12.79166667	10.375	14.875	12.25	10.625	7.166666667	10.54166667	8.458333333	7.333333333	19.95833333	10.91666667	13.125	8.125	17.29166667	7.916666667	6.625	8.25	9	9.875	9.583333333	9.625	7.166666667	10.33333333	10.58333333	18.04166667	13.29166667	9.833333333	6.833333333	7.583333333	17.70833333	8.166666667	12.95833333	11.66666667	21.875
9.291666667	7.125	11.75	12.83333333	12.41666667	13.16666667	11.04166667	14.83333333	6.625	14.625	17.08333333	13.79166667	13.08333333	11.83333333	15.875	10.20833333	11.16666667	12.625	12.70833333	10.5	8.791666667	11.75	11.58333333	11.25	14.70833333	14.70833333	3.875	12.25	12.95833333	17.375	8.375	11.625	16.08333333	10.58333333	8.5	13.125	11.95833333	10	14.75	10.41666667	16.54166667	14.04166667	16.83333333	10.33333333	23.04166667	14.41666667	12.29166667	20.83333333	18.16666667	21.375
13.20833333	7.875	20.79166667	17.125	20.875	16.16666667	11.20833333	16.58333333	8.75	18.41666667	16.91666667	21.41666667	11	11.41666667	14.41666667	13.08333333	11.125	11.29166667	13.29166667	15.66666667	8.708333333	14.41666667	12.5	16.45833333	17.33333333	11.75	20.08333333	12.70833333	9.583333333	16.45833333	8.416666667	14	16.91666667	9.333333333	7.666666667	20.54166667	12.08333333	13.54166667	19	7.958333333	13.375	16.45833333	20.70833333	11.16666667	20.95833333	15	11.16666667	11.41666667	20.375	16.79166667
18.29166667	15	25.79166667	18.33333333	20	12	14.66666667	15.29166667	10.625	17.54166667	15.125	21.25	20.875	16.16666667	14.33333333	12.625	13.41666667	20.25	11	9.458333333	7.041666667	16.83333333	13.125	16.70833333	15.25	9.916666667	23.20833333	13.58333333	14.25	20.29166667	12.5	15.91666667	22.375	9.916666667	14.04166667	19.66666667	12.66666667	15.20833333	19.54166667	14.16666667	10.91666667	21.54166667	23.16666667	12.625	20.875	16.08333333	15.75	11.16666667	23.875	19.83333333
21.08333333	24.41666667	40.79166667	24.91666667	24.75	17.16666667	14.25	13.54166667	15.79166667	17.20833333	12.25	23.41666667	17.83333333	20.125	14.25	14.9375	17.29166667	22.29166667	15.08333333	8.75	5.291666667	20.66666667	13.5	18.625	17.875	18.70833333	26.70833333	12.625	11.16666667	22.83333333	16.5	19	19.875	12.04166667	15	17.5	12.25	19.58333333	15.25	14.45833333	9.5	20.45833333	39.70833333	9.833333333	20.08333333	22.125	14.66666667	6.666666667	21.625	12.66666667
25.33333333	24.54166667	27.91666667	26.375	22.70833333	20.79166667	12.875	11.95833333	22.20833333	16.625	12.70833333	22.41666667	6.916666667	9.291666667	15.33333333	15.54166667	25.83333333	10.66666667	19.58333333	8.333333333	8.291666667	22.16666667	15.33333333	21.25	17.625	23.66666667	9.291666667	15.25	10.95833333	27.08333333	10.45833333	18.54166667	16.79166667	11.875	9.75	12.16666667	14.45833333	17.25	20.625	17.58333333	9.291666667	27.04166667	32.375	10.5	19.79166667	19.83333333	14.33333333	13.95833333	19.25	12.625
19.45833333	17.79166667	14.33333333	21	12.625	20.75	15.375	16.04166667	5.25	11.91666667	17.08333333	14.625	11.08333333	9.666666667	25.58333333	16.58333333	20.79166667	12.20833333	10.58333333	3.958333333	11.95833333	11.58333333	16.33333333	23.91666667	15.79166667	22.875	11.91666667	15.25	13.08333333	31.70833333	11.20833333	15.08333333	16.66666667	14.125	10.20833333	11.20833333	22.125	12.70833333	24.58333333	24.29166667	8.375	30.33333333	22.54166667	12.54166667	15.04166667	17.66666667	19.125	14.20833333	21.08333333	13.79166667
15.33333333	8.416666667	16.66666667	8.625	8.875	24.75	18.58333333	12.5	7.5	8.125	10.75	8.041666667	13.5	11.45833333	28.95833333	11.91666667	16.70833333	14.29166667	6.833333333	6.541666667	13.16666667	12.41666667	25.54166667	21	15.66666667	13.70833333	12.625	23.375	12.83333333	32.16666667	10.29166667	11.66666667	20.45833333	18.95833333	12.70833333	12.625	23.16666667	11.83333333	12.58333333	26.95833333	12.45833333	21.33333333	16.875	10.29166667	12.45833333	17.95833333	12.04166667	14.33333333	19.375	13.66666667
19.45833333	12.33333333	26.29166667	14.54166667	15.625	11.54166667	14.08333333	9.875	10.83333333	10.75	10.95833333	18.04166667	12.5	11.875	29.04166667	12.66666667	19.04166667	15.45833333	10.125	6.666666667	12.875	15.41666667	24.16666667	18.58333333	13.16666667	16.29166667	17.625	25.41666667	13.54166667	22.20833333	12.70833333	15.25	13.66666667	16.70833333	11.125	14.66666667	20.25	23.79166667	19.45833333	13.875	8.458333333	20.08333333	19.95833333	10.41666667	19.125	27.83333333	7.625	7.208333333	20.5	11.79166667
35.125	27.54166667	37.20833333	22.29166667	25.83333333	22.66666667	17.66666667	12.04166667	20.5	25.16666667	15.08333333	22.79166667	11.25	9.541666667	13.125	14	16.75	12.33333333	8.583333333	9.833333333	9.708333333	28.75	18.70833333	16.25	33.75	19.95833333	20.29166667	21.20833333	16.91666667	21.25	13.29166667	18.54166667	20.79166667	18.04166667	9.791666667	14.08333333	22.20833333	23.5	23.875	19.29166667	9	14.91666667	32.125	11.25	29.375	25.95833333	11.58333333	11.625	32.16666667	16.04166667
41.41666667	30.45833333	50.54166667	18.95833333	40.08333333	19.70833333	17.58333333	17.375	17.04166667	23.25	20.45833333	34.95833333	14	12.625	13.70833333	18.29166667	14.75	17.16666667	8.5	8.375	10.45833333	31.45833333	22.83333333	20.58333333	38.16666667	18.54166667	25.16666667	19	22.08333333	21.29166667	14.29166667	22.83333333	26.66666667	18.5	12.54166667	17.08333333	28.875	33.5	22.16666667	17.375	9.708333333	15.91666667	52	18.875	34.25	26.41666667	16.875	12.20833333	45.5	18.54166667
40.04166667	38.45833333	49.79166667	14.08333333	18.125	27.5	25.54166667	14.79166667	18.08333333	14.33333333	13.45833333	24.33333333	16.375	16.33333333	13.75	32.16666667	17.41666667	18.25	13.54166667	10.04166667	12.625	34.625	22.16666667	28.875	32.875	23.08333333	31.95833333	25.79166667	28.66666667	22.79166667	17.91666667	23	22.875	24.45833333	16.5	17.41666667	24.95833333	37.33333333	27.20833333	20.375	9.5	25.25	39.41666667	23.83333333	28.54166667	40.45833333	17.83333333	13.125	46.875	18.625
41.5	30.5	43.83333333	20.25	20.66666667	33.41666667	37.33333333	15.08333333	5.958333333	9.625	15.45833333	28.04166667	11.25	16.625	12.16666667	33.70833333	12.625	10.83333333	11.125	9.416666667	11.58333333	40.5	37.16666667	35.33333333	34.25	27.5	21.08333333	37.45833333	29.58333333	30.29166667	15.45833333	30	40.41666667	39.58333333	12.625	11.29166667	28.45833333	40.875	28.75	26.25	13.04166667	20.29166667	34.04166667	16.70833333	38.45833333	36.79166667	23.54166667	17.5	42.375	16.33333333
20.66666667	7.916666667	9	25.04166667	20.66666667	37.29166667	36.125	7.375	10.95833333	17.95833333	11.45833333	16.83333333	11.66666667	12.875	8.625	21.25	11	16	12	5.875	8.875	20.45833333	36.125	29.79166667	15.41666667	18.875	13.33333333	50.91666667	35.29166667	32.20833333	15.91666667	23.66666667	26.41666667	30.83333333	11.41666667	9	18.66666667	12.75	30.70833333	27.45833333	11.20833333	21.29166667	15.375	34.08333333	17.375	17.125	35.5	7.916666667	13.20833333	16.70833333
23.91666667	14.375	11.625	14.33333333	20.5	17.5	28.04166667	14.25	12.04166667	10.125	16.20833333	18.16666667	10.16666667	9.958333333	12.16666667	9.625	16.79166667	14	15.08333333	7.625	13.79166667	24.29166667	34.54166667	23.20833333	12.20833333	17.45833333	7.416666667	31	25	24.16666667	9.583333333	15.20833333	14.91666667	18.95833333	9.625	12.875	15.04166667	12.45833333	12.66666667	16.41666667	13.91666667	22.25	19.16666667	11.875	20.375	20.33333333	11.91666667	12.58333333	22.83333333	23.33333333
23.04166667	17.54166667	19.20833333	20.04166667	17.95833333	19.45833333	19.875	16.79166667	10.875	14.16666667	24.45833333	20.04166667	14.25	14.70833333	16.25	16.08333333	17.20833333	17.375	11.625	10	12.91666667	19.29166667	27.66666667	22.95833333	19	29.41666667	15.58333333	26.25	15.79166667	25.625	12.91666667	19	18.79166667	18.45833333	14.5	13.75	22.70833333	20.33333333	19.5	19.95833333	19.25	16.625	24	11.45833333	18.75	28.83333333	15.33333333	23.58333333	34.79166667	24.08333333
26.45833333	17.91666667	25.83333333	32.58333333	22.5	27.25	18.58333333	21.66666667	15.70833333	14.70833333	29.66666667	24.66666667	13.08333333	15.16666667	12.29166667	20.375	17.875	15.08333333	11	12.41666667	11.375	21.04166667	15.875	20.83333333	22.83333333	20.04166667	25.125	22.83333333	15.29166667	24.29166667	14.875	18.875	19.70833333	17.04166667	12.79166667	14.20833333	19.54166667	31.20833333	21.25	20.25	16.66666667	17.33333333	24.45833333	9.916666667	24.79166667	29.5	15.45833333	20.41666667	32.5	27.58333333
31.625	28.29166667	30.625	36.29166667	24.04166667	26.58333333	28.75	38.125	11.66666667	41.125	28.66666667	26.79166667	16.54166667	18.70833333	15.45833333	18.58333333	18.41666667	22.33333333	10.5	12.5	14.04166667	28.625	21.54166667	25.04166667	21.83333333	23.33333333	14.83333333	25.5	16.66666667	32.16666667	17.16666667	25.25	28	21.75	15.375	13.95833333	20.66666667	31.91666667	27.625	22	14.375	94.70833333	34.20833333	15.29166667	26.125	33.20833333	20.54166667	24.04166667	29.875	24.625
41.125	23.5	26.95833333	36.83333333	36.04166667	30.08333333	24.79166667	32.625	18.04166667	34.58333333	25.70833333	32.75	20.58333333	21.70833333	19.16666667	25	16.08333333	22.95833333	11.91666667	12.70833333	13.5	36.95833333	23.16666667	28	27.125	23.08333333	44.95833333	30.875	16.20833333	34.20833333	16.75	32.04166667	30.125	21.29166667	27.375	15.625	24.70833333	32.91666667	31.08333333	31.08333333	14.875	40.45833333	30.79166667	15	33.58333333	65.33333333	26.45833333	43.25	31.83333333	24.04166667
38.79166667	37.83333333	23.83333333	44.75	34.16666667	40.08333333	22.45833333	28.04166667	12.58333333	36.66666667	27.95833333	28.45833333	31.66666667	30.91666667	12.375	19	20.83333333	29.54166667	13.75	13.125	14.79166667	32.29166667	22.41666667	24.66666667	35.66666667	30.16666667	21.16666667	27.25	15.66666667	27.70833333	17	39.45833333	30.70833333	18.54166667	27.125	14.54166667	15.79166667	35	34.33333333	19.58333333	19.875	28.04166667	35.79166667	16.375	33.04166667	66.125	26.91666667	32	38.75	27.66666667
37.75	36.20833333	23.54166667	39.66666667	25.625	47.04166667	19.41666667	23.33333333	12.29166667	36.04166667	25.45833333	35.41666667	25.79166667	25.04166667	3.75	21.54166667	26.45833333	27.75	24.45833333	6.625	14.54166667	41.875	14.41666667	24.375	28.5	41.75	8.458333333	19.08333333	17.45833333	26.25	19.29166667	34	29.41666667	14.16666667	17.91666667	24.91666667	9.625	32.41666667	37.125	23.45833333	16.875	27.33333333	41.29166667	20.58333333	29.08333333	46.29166667	27.41666667	29.70833333	42.70833333	18.70833333
41.95833333	28.16666667	35.70833333	41.5	30.66666667	44.45833333	16.41666667	14.04166667	19.41666667	26.25	16.91666667	25.25	10.41666667	15.875	9.791666667	17.125	24.79166667	13.54166667	15.75	12.95833333	10	35.29166667	15.08333333	22.625	22.04166667	36.29166667	18.04166667	19.25	12.16666667	21.83333333	10.58333333	24.08333333	20.83333333	15.58333333	13.41666667	15.79166667	11.5	25.20833333	31.83333333	15.33333333	18.5	26.33333333	32.95833333	8.25	25.54166667	24.45833333	13.66666667	28.29166667	41.45833333	16.16666667
27.41666667	10.95833333	10.45833333	14.625	13.25	35.95833333	16.875	19.58333333	9.833333333	9.666666667	24.45833333	17.16666667	9.375	10.95833333	16.375	17.54166667	12.75	11.125	9.958333333	17.04166667	8.208333333	41.5	13.58333333	21.41666667	9.291666667	24.08333333	13.5	16.91666667	16.625	31.41666667	8.291666667	9.833333333	9.083333333	16.25	9.458333333	15.54166667	14.08333333	24.91666667	22.58333333	24.95833333	18.54166667	27.45833333	15.95833333	12.70833333	12.58333333	23.75	11.75	20.79166667	21.625	31.75
36.875	13.70833333	6.208333333	17.45833333	15.875	18.41666667	17	24.79166667	6.75	15.58333333	33.83333333	19.5	10.66666667	10.54166667	10.70833333	17.83333333	12.29166667	13.29166667	19.16666667	8.333333333	8.875	31.70833333	15.41666667	19.54166667	23.45833333	16.70833333	6.291666667	22.16666667	19.91666667	24.75	9	18.33333333	23	18.83333333	9	14.29166667	10.25	12.75	17.41666667	13.54166667	14.95833333	25.375	13.08333333	24	25.5	21.41666667	21.125	24.875	25.625	33.79166667
23.375	11	9.208333333	12.33333333	16.5	25.45833333	18.70833333	25.58333333	8.125	10.875	20.875	15.41666667	12.45833333	10.91666667	9.541666667	28.79166667	17.25	14	16.75	5.75	9.458333333	22.16666667	12.91666667	26.41666667	25.16666667	18.5	5.25	21.41666667	25.25	22.625	9.416666667	15.79166667	22.16666667	17.625	9.083333333	12.58333333	12.41666667	13.5	23	20.75	15.875	21.33333333	10.33333333	17	13.54166667	17.875	19.83333333	42.04166667	24.375	21.875
17.875	10.375	10.20833333	13.625	12.83333333	38.54166667	25.58333333	14.75	9.5	18.5	23.16666667	9.291666667	13.875	12.16666667	16.79166667	31.125	14.08333333	12.58333333	13.75	7.75	10.20833333	12.33333333	20.95833333	29.875	17.375	22.79166667	9.916666667	25.83333333	19.58333333	25	8.916666667	16.125	21.83333333	18.375	10	18.75	22.70833333	20.41666667	19.79166667	22.66666667	16.41666667	26.45833333	10.66666667	16.875	14.20833333	15.16666667	17.375	15.08333333	23.54166667	26.625
31.41666667	30.70833333	15	23.91666667	23.70833333	53.5	27.95833333	15.75	10.75	13.41666667	15.33333333	15.95833333	15.125	15.66666667	19.16666667	26.58333333	19.5	14.5	10	8.25	10.45833333	29.33333333	25.91666667	28.95833333	23	31.91666667	11.875	31.375	21.625	34.625	11.75	30.125	38.5	20.875	10.79166667	17.04166667	22.91666667	21.29166667	38.08333333	30.91666667	8.208333333	22.58333333	22.20833333	19.79166667	25.83333333	24.54166667	25.83333333	16.16666667	39.04166667	28.95833333
12.625	15.20833333	13.79166667	27.16666667	28.125	42.125	16.33333333	7.125	8.458333333	11.875	7.208333333	19.20833333	19.375	18.5	6.833333333	27.33333333	10.91666667	17.375	11.79166667	8.708333333	11.95833333	8.291666667	17.95833333	29.04166667	31.125	17.70833333	16	19.66666667	17.54166667	38.33333333	11.83333333	30.25	36.45833333	13	15.33333333	17.75	12.29166667	11.66666667	53.91666667	34.75	6.666666667	19.33333333	25.66666667	18.45833333	30.375	18.91666667	27	5.75	20.79166667	7.375
8.083333333	9.958333333	22.04166667	13.20833333	22.625	11.45833333	11.875	10.5	10.33333333	15.66666667	13.95833333	13.16666667	10.75	11.91666667	6.791666667	10.08333333	8.958333333	12.70833333	11.875	10.08333333	12.08333333	8.916666667	12.83333333	20.83333333	10.41666667	14.375	10.625	14	10.41666667	14.70833333	8.416666667	8.75	11.95833333	9.875	10.625	18.625	8.791666667	8.708333333	21	16.29166667	9.291666667	21.79166667	37	6.875	10.95833333	13	9.625	6.666666667	8.875	15.33333333
13.83333333	11.54166667	11.5	14.125	23.58333333	10.625	7.458333333	22.95833333	9.541666667	10.75	19.125	17.75	10.66666667	12.70833333	14.41666667	16.64583333	12.58333333	11.5	8.041666667	13.375	10.25	12.54166667	9.625	11.29166667	15.45833333	9.145833333	17.16666667	14.70833333	7.666666667	11.35416667	8.541666667	14.125	15.95833333	10.45833333	10.91666667	17.20833333	14.66666667	12.75	13.04166667	14.25	11.20833333	24.5	20.95833333	5.125	16.29166667	21.625	5.875	12.04166667	17.79166667	17.125
21.83333333	15.66666667	10.125	12.70833333	18.66666667	21.04166667	15.625	25.125	7.166666667	8.916666667	22.45833333	18.79166667	12.625	9.916666667	13.83333333	16.79166667	11.625	12.41666667	17.58333333	6.75	9.083333333	22.33333333	8.083333333	20.66666667	17.75	32.58333333	7.791666667	18.04166667	17.75	25	9.375	16.875	17.95833333	9.625	12.875	13.91666667	4.625	16.875	21.41666667	18.91666667	17.29166667	17.91666667	12.54166667	16.91666667	18.375	21.04166667	15.91666667	26.375	26.33333333	25.41666667
20.5	21.83333333	13.875	18.04166667	18.625	25.25	15.83333333	17.5	9.041666667	9.541666667	19.29166667	19.58333333	12	11.33333333	4.208333333	22.83333333	21.33333333	13.83333333	25.70833333	4.458333333	13.5	21.33333333	6.833333333	24.375	27.83333333	33.16666667	9.416666667	9.916666667	21.375	23.95833333	14.79166667	18.875	21.75	7.583333333	14.20833333	9.375	8.916666667	15.875	22.83333333	17	17.125	20.45833333	20.16666667	10.5	26	31.66666667	15.70833333	20.58333333	32.08333333	20.375
36.125	37.16666667	20.95833333	29.33333333	27.5	31.91666667	18.54166667	21.875	8.416666667	13.66666667	26.95833333	36.29166667	8.458333333	12.70833333	6.083333333	28.70833333	18.75	10.125	23.625	6.291666667	19.33333333	34.16666667	19.04166667	22.875	29.8125	24.66666667	9.166666667	27.95833333	17.58333333	32.29166667	13.29166667	27.375	27.54166667	17.29166667	14.875	10.29166667	16.58333333	22.70833333	29.375	18.16666667	14.08333333	25.25	30.375	13.33333333	35.75	32.08333333	21.875	19.04166667	33.33333333	34.625
47.125	29.79166667	20.16666667	24.91666667	25.91666667	34.66666667	11.875	21.375	10.20833333	17.875	29.29166667	29.75	12	13.41666667	10.125	20.91666667	21.41666667	13.875	24.33333333	9	25.08333333	38.29166667	15.66666667	17.79166667	28.25	25.20833333	10.875	14.08333333	20.91666667	22.29166667	9.041666667	39.625	23.125	10.625	15	5.958333333	18	39.45833333	27.25	20.33333333	21.5	29.125	27.875	28.54166667	38.83333333	28	35.375	44.75	41.95833333	28.875
43.75	35.125	27.20833333	27.16666667	25.75	26.875	19.33333333	26.58333333	12.625	21.33333333	28.95833333	44	8.75	10.95833333	8.25	31.25	23.83333333	12.45833333	23.66666667	11.125	20.29166667	47.58333333	21.16666667	26.08333333	42.5	23.29166667	19.33333333	18.70833333	31.91666667	22.75	8	51.20833333	45.16666667	17.95833333	7.916666667	9.75	23.45833333	33.375	21.54166667	19.54166667	19.33333333	37.45833333	33.25	31.29166667	49.875	31.95833333	41.125	39.79166667	39.66666667	26.04166667
39.70833333	28.125	28.20833333	51.91666667	40.91666667	34.16666667	22.58333333	33.75	19.45833333	20.375	39.70833333	49.625	12	14.79166667	4.916666667	34.33333333	29.29166667	13.70833333	18.41666667	13.875	8.458333333	38.83333333	32.625	31.58333333	48.625	22.08333333	16.45833333	29.83333333	19.83333333	33.875	11.45833333	48.75	40.75	22.95833333	16.08333333	12.91666667	23.45833333	16.95833333	32.41666667	23.08333333	17.29166667	26.375	39.125	13	52.04166667	27.45833333	25.125	40.79166667	33.125	34.91666667
41	48.33333333	48.04166667	54.625	43.875	38.5	15.79166667	39.45833333	21.91666667	18.875	43.66666667	55.75	19.16666667	19.91666667	4.166666667	20.70833333	24.29166667	21.75	10.95833333	18	9.541666667	51.66666667	14.5	21.33333333	37.95833333	25.45833333	16.375	13.04166667	17.33333333	37.95833333	19.375	47.45833333	32.83333333	11.125	24.625	12.5	16.08333333	25.95833333	33.04166667	25.5	15.58333333	26.54166667	59.25	11.54166667	50.25	32.625	18.91666667	51.66666667	40.25	43.41666667
50.125	53.875	72.5	39.95833333	54.20833333	34.79166667	17.70833333	43.08333333	35.625	39.625	44.125	55.83333333	19.70833333	20.83333333	4.5	15.54166667	26.29166667	22.58333333	26.91666667	7.833333333	20.375	52.54166667	15.33333333	19.29166667	51.66666667	30.70833333	14.91666667	18.45833333	15.75	25.91666667	20.45833333	45.83333333	36.54166667	16.29166667	21.875	10.04166667	12.75	40	22.66666667	24.125	15.5	24.91666667	71.08333333	11.5	58.83333333	33.83333333	20.83333333	37.91666667	52.29166667	52.83333333
57.08333333	60.625	62.45833333	45.41666667	56	26.33333333	16.20833333	47.79166667	40.45833333	25.75	36.29166667	46.66666667	15.58333333	19.66666667	5.916666667	16	10.625	16.75	23.29166667	15.95833333	14.16666667	53.25	21.75	16.95833333	62.625	21.08333333	23.33333333	19.16666667	15.08333333	18.45833333	12.91666667	44.41666667	32.54166667	16.70833333	21.91666667	13.16666667	17	35.95833333	25.41666667	19.16666667	20.04166667	27.625	66.33333333	20.79166667	51.70833333	43.91666667	29.625	24.58333333	63.66666667	42.625
49.58333333	52.79166667	60.20833333	30.41666667	54.375	25.45833333	28.125	41.33333333	40.58333333	22.25	34.125	51.5	8.166666667	6.5	13.41666667	19.25	10.66666667	6.291666667	14.625	19.04166667	11.625	48.54166667	20.70833333	18.875	46.58333333	14.45833333	48.58333333	25.45833333	29.45833333	23.125	9.416666667	35.08333333	33.375	21.83333333	7.875	8.458333333	21.83333333	32.83333333	24.95833333	24.58333333	19.95833333	41.25	63.5	28.20833333	53.20833333	52.66666667	26.79166667	26	56.45833333	34.58333333
36.29166667	59.95833333	72.5	36.16666667	46.04166667	30.79166667	27.5	30.95833333	24.375	27.33333333	25.66666667	46.29166667	15.08333333	6.708333333	10.79166667	32.45833333	14.375	9.833333333	10.29166667	13.58333333	8.875	40.41666667	22.625	29.875	30.125	16.33333333	45.41666667	22.29166667	26.45833333	24.79166667	12.16666667	38.33333333	27.70833333	16.875	7	15.79166667	15.91666667	41.45833333	22.70833333	24.66666667	28.375	29	65.75	26.875	42.04166667	42.04166667	37.29166667	28.75	43.29166667	32.45833333
38.91666667	15.5	17	36.875	40.04166667	41.5	17.45833333	31.45833333	20.66666667	23.375	26.45833333	46.16666667	16	12.29166667	10.375	30.83333333	16.5	12.875	10.5	8.375	7.416666667	41.5	24.41666667	29.75	28.95833333	22.45833333	13.75	16.58333333	18.95833333	30.83333333	11.875	43.125	26.875	13.29166667	8.375	15.16666667	20.95833333	32.41666667	25.91666667	28.5	17.625	34.125	23.33333333	14.45833333	39.75	37.375	24.54166667	22.58333333	42.83333333	27.95833333
38.75	21.25	20.70833333	33.79166667	28.91666667	45.25	21.66666667	15.5	14.375	28.29166667	17.54166667	33.625	11.79166667	6.625	11.91666667	36.25	9.833333333	10.20833333	7.75	18.125	7.666666667	39.375	27.66666667	30	39.5	17.58333333	16.79166667	27.91666667	19.04166667	35	10.83333333	40.75	32.625	15.33333333	5.541666667	20.54166667	25.70833333	11.33333333	28.625	30.25	15.16666667	32.95833333	25	10.375	47.70833333	33.20833333	21.25	45.75	47.125	21.875
50.08333333	32.58333333	26.20833333	69.625	51.25	35.5	24.79166667	9.208333333	9.541666667	25.5	12.375	44.70833333	11	7.708333333	16.5	36.95833333	9.416666667	10.08333333	7.833333333	15.41666667	7.208333333	50.83333333	34.08333333	35.25	52.625	18.83333333	6.041666667	37.16666667	17.70833333	31.29166667	7.541666667	46.70833333	36.66666667	23.16666667	8.416666667	18.70833333	26.66666667	22.04166667	19.875	36.70833333	13.95833333	21.125	37.66666667	13.33333333	47.66666667	47.29166667	34.91666667	38.16666667	47.25	13
31.33333333	15.5	5.291666667	31.375	26.04166667	10.83333333	21.04166667	9.375	8.041666667	14.29166667	11.625	19.95833333	11	11.58333333	13.95833333	29	8.125	11.58333333	9.083333333	4.541666667	7.791666667	27.33333333	36.79166667	20.91666667	51.20833333	17.20833333	6.583333333	26.95833333	16	22.20833333	7.166666667	28.45833333	16.16666667	15.58333333	9.375	17	26.79166667	17.125	13.875	38.33333333	12.66666667	23.41666667	13.75	19.20833333	22.54166667	34.95833333	30.625	7.458333333	22.875	11.95833333
15.875	14.5	13.25	6.875	12.45833333	17.79166667	10.625	16.875	12.25	7.583333333	17.58333333	8.875	13.66666667	10.20833333	14.08333333	23	8.5	12.125	7.25	7.666666667	8.583333333	16.33333333	18.83333333	7.958333333	26.79166667	6.083333333	16.16666667	16.08333333	8.5	11.20833333	6.916666667	15.08333333	19.95833333	14	7.875	19.08333333	17.79166667	30.625	22.08333333	8.083333333	10.54166667	23.125	20.125	5.208333333	12.08333333	29.875	15.20833333	11.29166667	34.95833333	17.16666667
24.75	23.66666667	25	12.58333333	13.875	19.75	8.708333333	21.33333333	18.375	16.75	15.83333333	12.5	9.583333333	10.5	27.375	16.375	8.416666667	10.95833333	7.041666667	8.708333333	7.041666667	20.41666667	11.41666667	10.20833333	26.08333333	12.58333333	27.41666667	16.91666667	11.41666667	14.25	6.75	12.58333333	20.75	14.75	9.125	17.33333333	8.25	24.375	27.875	10.66666667	18.54166667	23.29166667	20.125	12.125	19.91666667	27.16666667	13.79166667	13.45833333	37.79166667	19.75
32.375	31.29166667	30.95833333	30.04166667	32.375	15.91666667	12	30.08333333	22.75	17.91666667	22.58333333	32.83333333	9.083333333	8.791666667	14.95833333	21.29166667	8.458333333	6.833333333	9.791666667	17.33333333	8.541666667	32.75	10.5	13.875	29.41666667	11.04166667	22.79166667	10.70833333	14.70833333	19.75	7	22.79166667	18.58333333	13.54166667	12.125	15	12.875	24.33333333	17.54166667	13.91666667	25.95833333	27	36.70833333	12.45833333	29.54166667	25.66666667	21.5	20.45833333	37.79166667	20.66666667
33.70833333	46.04166667	49.20833333	40.79166667	35.33333333	23.5	19.70833333	39.125	25	8.375	29.08333333	36	11.58333333	13.08333333	24.16666667	17.16666667	7.5	11	13.70833333	21.625	4.416666667	34.45833333	9.916666667	25.08333333	23.875	15.75	13.95833333	18.75	15.125	27.20833333	8.083333333	31.45833333	19.54166667	12.875	15.16666667	20.91666667	6.333333333	31.5	24.54166667	16.70833333	22.625	25.08333333	57.70833333	15.08333333	29.83333333	30.91666667	30.04166667	33.08333333	35	30.79166667
35.125	46.54166667	55.20833333	42.16666667	36.5	31.375	27.58333333	40	38.45833333	13	30.95833333	36.33333333	12.08333333	13.54166667	32.95833333	23.29166667	10.45833333	12.5	13.125	25.16666667	6.375	34.16666667	15.83333333	26.04166667	23.08333333	20.79166667	14.625	25.91666667	21.83333333	29.29166667	9.666666667	32.45833333	23.5	27.70833333	12.04166667	25.79166667	16.54166667	36.125	26.95833333	16.70833333	17.95833333	29.625	45.25	22.75	29.75	18.45833333	34.83333333	54.5	40	32.75
35.875	45.75	20.66666667	39.125	40.95833333	29.91666667	38.625	27.54166667	8.375	33.41666667	22.08333333	36.95833333	14.5	12.58333333	18.20833333	27	12.95833333	14.375	9.375	22.20833333	4.791666667	30.20833333	28.70833333	24.75	27.5	22.79166667	14.875	45.04166667	31.16666667	28.58333333	12.29166667	22.75	25.625	24.75	10.95833333	23.20833333	18.79166667	18.875	41.125	17.875	12.75	25.33333333	34.83333333	23.375	29.25	14.70833333	38.16666667	60.25	21.54166667	18.875
28.16666667	19.66666667	8.25	26.45833333	46.375	23.25	32.375	18.25	6.458333333	13.04166667	10.79166667	30.16666667	13.54166667	14.875	4.916666667	15.5	14.875	16.875	8.416666667	4.583333333	7.375	29.45833333	24.875	33	14.95833333	20.95833333	5.166666667	32.375	38	28.54166667	11.29166667	23.5	25.66666667	20.58333333	13.125	22.5	22.91666667	13.95833333	18.70833333	19.29166667	8.041666667	29.41666667	16.41666667	18.79166667	24.91666667	20.95833333	33.29166667	39.45833333	23.625	11.04166667
10.79166667	11.54166667	7.083333333	7	17.125	15	12.58333333	16.79166667	9.25	6.583333333	12.125	14.125	12.41666667	13.66666667	10.83333333	13.08333333	20.125	17.83333333	10.45833333	8.916666667	8	10.625	14.58333333	12	13.29166667	23.16666667	8.666666667	16.625	8.833333333	12.125	13.75	9.083333333	7.375	13.08333333	13.33333333	24.04166667	19.125	14.08333333	15.54166667	15.16666667	10.04166667	28.875	10.41666667	7.291666667	11.58333333	29.79166667	8.5	13.79166667	20.79166667	10.33333333
19.75	21.20833333	16.875	13.41666667	14.95833333	7.625	11.33333333	8.166666667	10.625	10.33333333	9.458333333	12.5	20.33333333	16.375	12.625	10.83333333	22.45833333	23.08333333	19.08333333	10.5	5.958333333	16.66666667	10.25	11.79166667	14.79166667	13	18.125	11.70833333	11.45833333	9.166666667	18.95833333	10.45833333	8.291666667	11.08333333	13.125	35.20833333	8.291666667	18.95833333	17.875	8.291666667	10.83333333	21.16666667	24.70833333	7.208333333	10.625	32.20833333	8.541666667	5.708333333	21.83333333	10.91666667
19.75	20.54166667	9.458333333	22.16666667	23.375	14	13.25	13.41666667	9.291666667	19.70833333	14	20.95833333	26.16666667	23.375	7	15.875	24.16666667	27.83333333	12.16666667	8.25	7.333333333	20.54166667	12.66666667	13.04166667	13.75	15.91666667	7.875	12.5	14.45833333	11.91666667	21.75	16.125	13.375	11.625	21.29166667	21.375	11.375	23.16666667	18.91666667	12.25	11.58333333	21.95833333	13.625	11.33333333	17.125	30.70833333	20.66666667	10.66666667	33.66666667	12.08333333
33.70833333	15.91666667	13.5	7.708333333	12.75	12.33333333	11.58333333	9.958333333	12.375	13.95833333	8.958333333	9.75	25.375	30.5	6.541666667	12.91666667	22.375	30.29166667	18.04166667	12.29166667	8.708333333	25.29166667	9.75	12.25	22.83333333	21.375	19.70833333	10.41666667	16.375	11.33333333	17.625	18.29166667	25.25	11.08333333	25.04166667	13	10.45833333	23.25	10.25	13.95833333	9	39.41666667	13.25	20.25	27.125	22.75	27.33333333	8.708333333	23.25	8.166666667
17.875	16.70833333	21.66666667	22.20833333	16.375	4.666666667	17.625	7.875	12.125	15.79166667	6.958333333	19.875	12.70833333	16	7.833333333	18.125	21.875	14.45833333	26.79166667	11.58333333	7.708333333	18.79166667	21.5	24.16666667	19.83333333	27.95833333	32.16666667	26.54166667	13.375	17.91666667	10.75	24.08333333	17.41666667	12	12.125	15.375	18.29166667	17.66666667	6.666666667	23.625	10.54166667	25.625	17.95833333	11.625	20.375	23.70833333	25.08333333	8.416666667	20.08333333	5.916666667
31.83333333	39.25	25.5	23.75	23.91666667	9.208333333	32.95833333	10.875	13.70833333	8.25	11.04166667	27.54166667	11.66666667	13.20833333	7.75	16.70833333	27.25	13.54166667	23.875	17.04166667	4.458333333	37.08333333	26.625	27.875	31.45833333	24.04166667	43.95833333	39.91666667	13.54166667	16	10.95833333	29.375	26.75	26.5	12	12.20833333	32.20833333	44	12.875	25.75	12.41666667	21.75	28.375	18.70833333	28.95833333	58.66666667	19.41666667	8.666666667	22.79166667	11.79166667
36.79166667	69.66666667	45.125	40.70833333	34.125	15.95833333	25.83333333	13.45833333	25.41666667	17.33333333	12.125	38.33333333	13.54166667	15.375	9.333333333	38.54166667	29.91666667	16.45833333	24.95833333	16	4.291666667	46.95833333	40.95833333	28.66666667	32.83333333	32.41666667	36.33333333	43.54166667	28.20833333	18.20833333	11.29166667	30.16666667	28.16666667	31.79166667	12.41666667	15.16666667	28.375	49.70833333	17.79166667	25.16666667	14.125	23.125	61.29166667	42.08333333	30.33333333	53.45833333	36.875	7.875	15.16666667	9.875
33.33333333	79.875	32.79166667	43.04166667	56.25	21.04166667	44.83333333	24.58333333	11.25	55.45833333	10.95833333	49.25	18.91666667	21.33333333	12.625	44.04166667	30.16666667	22.41666667	28.16666667	12.25	5.5	41.04166667	34.25	40.79166667	31.58333333	38.625	8.333333333	45.125	43.20833333	29.16666667	16.20833333	31.375	32.08333333	26.41666667	16.08333333	20.91666667	25.58333333	58.625	34.33333333	33.41666667	10.41666667	23.95833333	38.95833333	43.33333333	39.91666667	51.58333333	31.58333333	11.25	18.29166667	10.91666667
54.54166667	38.625	7.833333333	30.625	48.04166667	24.29166667	46	46.75	10	19.33333333	19.875	40.58333333	23.95833333	23.16666667	12.29166667	36.33333333	27.08333333	27.375	23.25	5	12.125	86.25	42	43	26.45833333	43.70833333	12.29166667	57.75	46.91666667	31.04166667	18.08333333	28.58333333	28.41666667	29.54166667	22.125	22.25	34.5	60.95833333	18.08333333	39.625	6.708333333	31.16666667	19.66666667	42.125	25.79166667	62.41666667	35.58333333	17.16666667	24.58333333	19.45833333
24.08333333	41.79166667	14.625	30.625	47.66666667	35.29166667	41.41666667	25.91666667	11.75	14.5	30.58333333	46.79166667	16.41666667	22.41666667	13.16666667	26.08333333	26.625	19.91666667	26.41666667	8.625	9.541666667	31.58333333	25.04166667	44.66666667	32.70833333	37.83333333	10.04166667	36	41.04166667	45.95833333	13.66666667	26.83333333	21.83333333	23.08333333	18.58333333	19.95833333	22.16666667	47.625	21.91666667	46.66666667	8.416666667	23.625	68.45833333	21.04166667	36.41666667	60.08333333	23.66666667	18.375	20.70833333	23.83333333
24.16666667	13.625	4.166666667	20.66666667	21.91666667	17.375	22.125	18.41666667	5.958333333	7.5	22.25	24.375	16.83333333	20.5	15.41666667	25.25	30.16666667	20.45833333	18.70833333	8.791666667	8.916666667	22.70833333	18.95833333	21.625	32.45833333	45.75	10.625	22.16666667	23.29166667	17.33333333	18.625	18	23.83333333	22.45833333	13.75	29.41666667	16.83333333	15.625	13.58333333	20.125	10.54166667	25.83333333	6.125	28.83333333	25.25	33.45833333	27.5	18.125	27.83333333	15.45833333
22.83333333	23.16666667	8.875	21.66666667	24.04166667	20.04166667	19.41666667	35.875	10.33333333	7.25	29.91666667	15.16666667	23.625	26	12.375	33.875	32.83333333	26.29166667	33.79166667	10.20833333	12.54166667	19.08333333	14.125	29.625	20.625	35.83333333	14.875	14.875	17.54166667	26.66666667	18	9.916666667	12.54166667	10.16666667	23.95833333	24.75	11.45833333	21.16666667	28.70833333	17.66666667	13.625	22.83333333	12.125	6.041666667	16.58333333	24.33333333	13.20833333	27.41666667	41.04166667	25.29166667
19.08333333	40.375	24.41666667	27.54166667	27.33333333	11.125	11.375	19.75	14.45833333	8.958333333	19.625	23.33333333	13.625	14.83333333	12.875	17.20833333	26.5	13.41666667	30.58333333	15.45833333	16.08333333	17.70833333	8.916666667	12.875	21.25	37.54166667	29.95833333	10.04166667	15.08333333	35.04166667	15.5	15.08333333	18.375	8.125	16.95833333	17.54166667	13.16666667	38.70833333	8.583333333	24.16666667	8.416666667	29	33.79166667	8.958333333	24.75	22	16.875	26.41666667	15.75	19.29166667
25.83333333	53	33	28.16666667	26.33333333	6.208333333	12.95833333	20.79166667	15	19.33333333	23.83333333	28.91666667	24.79166667	25.33333333	11.125	20.08333333	28.125	27.04166667	24	20.33333333	11.41666667	28.83333333	19.08333333	14.54166667	27.16666667	28.79166667	29.25	14.08333333	15.83333333	14.79166667	21.04166667	21.66666667	24.95833333	10.33333333	20.95833333	23	21.41666667	61.79166667	17.625	17.45833333	8.958333333	32.41666667	30.70833333	11.75	30.625	44.625	21.20833333	29.41666667	25.16666667	23.66666667
50.125	42.625	8.958333333	33.91666667	32.66666667	18.91666667	14.5	23.25	8.583333333	19.33333333	21.16666667	34.08333333	26.75	30.16666667	18.125	26.125	37	32.04166667	29.54166667	6.666666667	14.54166667	51	14.66666667	18.04166667	53.33333333	29.79166667	4.583333333	13.45833333	31.20833333	21.95833333	29.375	26.875	43.5	11.625	28.66666667	25.41666667	18.16666667	35.16666667	26.04166667	19.79166667	8.958333333	27.83333333	14.75	34.125	39.83333333	76.75	43.54166667	19.875	39.70833333	18.66666667
29.29166667	16.04166667	7.583333333	9.75	19.33333333	17	15.91666667	11.66666667	13.70833333	5.208333333	15.04166667	15.875	13.75	20.04166667	8.958333333	25.08333333	23.91666667	18.16666667	10.95833333	9.625	16.66666667	26.58333333	14.20833333	25.95833333	32.75	14.25	11.95833333	15.54166667	19.58333333	33.41666667	18.54166667	19.5	20.16666667	13.08333333	23.08333333	16.66666667	14.33333333	26.58333333	37.16666667	23.625	9.666666667	18.375	8.125	8.791666667	19.20833333	57.70833333	15.83333333	8.833333333	32.33333333	10.375
24.08333333	28.875	14.08333333	26.29166667	32.125	21.91666667	14.20833333	6.083333333	21.20833333	12.25	9.125	29.625	14.25	14.66666667	8.458333333	19.58333333	26	16.25	19	14.83333333	21.5	20.16666667	10.875	11.5	43.375	34.25	30.54166667	9.583333333	19.66666667	20.58333333	16.5	24.66666667	25.83333333	9.541666667	15.5	10.375	10.83333333	38.41666667	28.79166667	15.29166667	9.708333333	27.375	31.75	9.333333333	37.625	39	19.04166667	3.041666667	16.375	6.416666667
29.41666667	37.41666667	33.45833333	49	46.83333333	16.75	10.625	9.416666667	27.41666667	18.125	14.625	30.41666667	6	11.04166667	4.708333333	19.125	14.29166667	8.416666667	19.29166667	21.41666667	24	27.83333333	11	9.458333333	39.95833333	21.33333333	29.41666667	11.95833333	17.95833333	19.25	5.875	32.875	42.54166667	9.916666667	10.95833333	8.416666667	6.958333333	42.875	27	12.79166667	6.666666667	30.79166667	59.45833333	18.375	26.66666667	53.75	55.625	7.25	25.83333333	19.125
39.125	43.75	26.25	56.04166667	50.25	24.20833333	15.04166667	22.625	26.95833333	17.91666667	23	41.29166667	3.916666667	7	6.041666667	20.08333333	14.29166667	7.333333333	18.79166667	30.25	20.875	46.33333333	14.25	15.45833333	22.16666667	25.75	8.625	19.04166667	17.875	14.45833333	3.958333333	26.04166667	18.95833333	13.33333333	9.833333333	7.958333333	12.25	37.16666667	22.70833333	10.25	10.20833333	30.20833333	42.29166667	31.20833333	32.5	64.66666667	37.625	22.33333333	26.08333333	23.08333333
38.75	16.45833333	6.270833333	37.97916667	44.9375	31.52083333	39.72916667	15.85416667	17.85416667	18.41666667	23.02083333	34.6875	9.0625	7.291666667	8.854166667	19.27083333	14.29166667	7.125	17.89583333	35.97916667	15.25	30.64583333	23.97916667	22.04166667	35.14583333	19.79166667	16.70833333	38.625	32.60416667	24.9375	7.895833333	30.66666667	36.375	31.45833333	9	16.125	25.375	17.5	25.47916667	20.77083333	14	28.125	22.35416667	41.75	36.16666667	35.9375	37.1875	10.97916667	42.4375	16.6875
34.375	19.33333333	12.29166667	21.08333333	30.58333333	33.54166667	47.33333333	19.54166667	26.20833333	22.45833333	16.75	28.04166667	6.25	7.416666667	12.54166667	40.375	12.41666667	6.833333333	11.33333333	20.54166667	8.583333333	27.54166667	32.41666667	41.79166667	29.91666667	18.33333333	20	40.20833333	37.875	31.375	5.333333333	23.20833333	21.16666667	35.04166667	9.666666667	15.25	32.125	23.29166667	34	27.91666667	16.08333333	25.16666667	13.16666667	18.25	25.125	33.75	22.45833333	11.91666667	57.375	18.54166667
54	46.25	28.08333333	25.33333333	30.79166667	37.25	20.70833333	21.875	27.70833333	29.41666667	16.29166667	34.08333333	7.916666667	8.333333333	12.08333333	44.33333333	25	10.20833333	19.45833333	31.95833333	4.875	51.125	29.58333333	33.66666667	40	26.625	35.16666667	29.83333333	36.29166667	39.75	8.083333333	34.08333333	43.16666667	21.5	10.5	12.33333333	31.54166667	54.58333333	33.04166667	38	20.25	23.625	37.125	25.33333333	41.375	51.91666667	33.83333333	20	64.79166667	16.70833333
71.45833333	80.16666667	67.25	45.20833333	46.875	55.16666667	23.58333333	11.125	39.5	32.83333333	8.75	58.91666667	18.125	20.625	10.54166667	43.95833333	27.04166667	20.66666667	29.54166667	28.83333333	17.16666667	77.20833333	25.91666667	29.79166667	86.70833333	42.45833333	29.375	24.79166667	28.25	37.66666667	14.41666667	41.625	53.875	19.54166667	21.25	17.08333333	27.29166667	74.75	40.375	42.5	19.125	23.29166667	60.125	19.125	75.33333333	54.83333333	35.41666667	11.5	72.54166667	10.5
91.91666667	75.83333333	39.04166667	72.08333333	75.29166667	35.83333333	28.29166667	16.45833333	28.66666667	24.375	18	99.625	13.08333333	19.625	13.125	51.41666667	35.54166667	19.91666667	42.25	34.875	16.33333333	103.2916667	28.20833333	25.41666667	87.58333333	43.41666667	8.958333333	25.16666667	31.33333333	49.5	15.375	61.5	55.29166667	14.25	18.5	18.45833333	34.08333333	47.45833333	42.79166667	46.70833333	12.83333333	24.83333333	47.375	32.79166667	95.58333333	77.29166667	42.04166667	13.375	47.54166667	17
69.58333333	25.41666667	7.125	26	38.875	28.20833333	46.33333333	22.875	18.375	20.375	26.54166667	63.625	26.66666667	30.625	19.54166667	37.20833333	44.08333333	32.75	47.79166667	39.54166667	21.95833333	96.16666667	25.54166667	37.29166667	92.08333333	52.25	24.625	37.41666667	49.5	60.75	22.79166667	55.33333333	82.16666667	27.58333333	31.5	20.08333333	28.91666667	24.20833333	36.95833333	54	11.70833333	31	10.75	61.29166667	95.29166667	61.41666667	65.83333333	17.41666667	33.58333333	25.20833333
38.625	24.875	8.958333333	44.29166667	70.08333333	34.875	46.70833333	30.95833333	11.29166667	10.29166667	38	74.16666667	32.08333333	35.70833333	31.33333333	29.91666667	43.08333333	35.5	29.5	10.33333333	36.20833333	46.83333333	29.66666667	32.5	72.95833333	64.83333333	26.125	34.20833333	63	57.83333333	32.29166667	50.66666667	79.58333333	35.20833333	38.875	32.75	32.41666667	28.70833333	31.54166667	41.45833333	17.70833333	35.04166667	17.91666667	72.83333333	87.66666667	59.95833333	77.125	36.58333333	28.375	34.83333333
55.25	19.83333333	12.79166667	14.79166667	19.04166667	54.125	59.45833333	41.54166667	21.91666667	7.833333333	40.79166667	16.04166667	28.91666667	29.66666667	27.83333333	28.125	35.16666667	29.83333333	30.66666667	8.791666667	30.75	45.66666667	37.25	35.83333333	97.95833333	51.25	21.58333333	41.20833333	55.91666667	52.54166667	29.95833333	32.45833333	68.70833333	44.125	34.25	34.95833333	38.16666667	39.79166667	60.58333333	35.45833333	17.625	33.75	17.66666667	23.875	51.29166667	49.375	29.41666667	67.91666667	70.20833333	41.29166667
71.45833333	47.16666667	32.45833333	43.16666667	57.75	62.20833333	69.41666667	42.95833333	26.125	12.125	27.79166667	49.16666667	27.95833333	31	29.83333333	29.33333333	39.41666667	30.33333333	34.95833333	18.125	21.25	67.54166667	52.54166667	40.08333333	73.125	52.58333333	40.75	61.79166667	39.875	46.33333333	28.16666667	38.58333333	30.70833333	54.20833333	35.20833333	50.66666667	40.16666667	65.33333333	53.95833333	40.125	15.58333333	28.875	43.5	25.54166667	62.08333333	61.45833333	34.66666667	68.66666667	122.6666667	30.25
45.04166667	29.70833333	15.66666667	55.58333333	50.29166667	74.16666667	50.04166667	20.875	10.45833333	33.91666667	15.79166667	40.33333333	31.875	31.29166667	25.66666667	41.95833333	36.75	28.75	35.25	20.79166667	5.791666667	49.54166667	49.54166667	45.75	50.20833333	64.91666667	15.25	58.125	79.54166667	47.45833333	28.83333333	43.625	54.83333333	34.04166667	36.16666667	42.625	37.33333333	58.41666667	77.33333333	43.08333333	14.04166667	34.58333333	24.29166667	59.20833333	42.125	54.16666667	78	48.41666667	57.70833333	14.91666667
16.75	14.66666667	4.083333333	36.54166667	14.16666667	48.75	51.91666667	9.833333333	5.166666667	5.916666667	11.25	12.54166667	33	33.25	24.54166667	45.375	37.91666667	29.25	21.25	8.708333333	6.708333333	14.20833333	47.29166667	71.5	31.45833333	22.91666667	3.208333333	53.79166667	64.54166667	53.16666667	26.16666667	23.625	25.91666667	44.25	36.41666667	41.66666667	46.75	40.16666667	23.95833333	55.33333333	19.41666667	26.125	6.25	37.83333333	18.45833333	40.04166667	40.75	6.5	25.625	9.458333333
16.20833333	11.20833333	5.791666667	6.666666667	12	12.16666667	14.54166667	16.45833333	4.833333333	3.375	19.29166667	7.208333333	19.54166667	17.125	16.16666667	26.66666667	10.875	14.79166667	7.125	10.45833333	5	11.45833333	16.875	22.25	14.45833333	13.5	17.83333333	12.20833333	17.66666667	18.125	19.125	5.875	7.041666667	15.58333333	26.45833333	31.375	9.958333333	16.95833333	20.29166667	19.33333333	14.54166667	34.5	4.875	10.91666667	9.083333333	49.375	10.45833333	14.54166667	26.45833333	23.20833333
45.375	22.91666667	12.625	22.58333333	21.91666667	33.875	27.83333333	32.875	19.16666667	8.75	43.5	27.16666667	10.29166667	7.25	8.625	37.70833333	20.45833333	9.125	14.83333333	9	12.875	35.29166667	19.29166667	21.95833333	44.04166667	23.66666667	37.375	19.41666667	24.58333333	23.41666667	10.91666667	17.75	31.125	20.625	9.166666667	12.91666667	20.41666667	25.33333333	31.16666667	22.79166667	24.83333333	37.25	14.95833333	21.5	34.54166667	33.25	25.125	24.75	29.08333333	34.70833333
61.79166667	46.08333333	22.20833333	43.66666667	79.83333333	44.20833333	45.5	38.33333333	20.54166667	40.45833333	46.54166667	66.04166667	14.54166667	14.45833333	10.08333333	37.95833333	23.70833333	14.83333333	23.04166667	15.79166667	19.29166667	48.79166667	31.70833333	34.75	54.54166667	43	61.41666667	37.04166667	41.29166667	38.70833333	15.83333333	38.75	50.41666667	23.875	19.83333333	17.91666667	25.95833333	28.45833333	50.375	31.20833333	20.25	39.58333333	40.04166667	47.875	58.45833333	52.25	56.95833333	37.66666667	32	47.91666667
56.33333333	87.45833333	80.58333333	46.5	64.08333333	54.625	36.41666667	47.83333333	32.58333333	62.33333333	62.79166667	51.75	20.04166667	23	10.04166667	33.04166667	21.45833333	20.58333333	29.875	30.29166667	19.66666667	47.08333333	34.79166667	36.95833333	56.25	58.79166667	78.625	38.25	51.625	41.875	20.29166667	36.5	49.58333333	20.5	26.625	20.625	23.54166667	41.33333333	62.5	37.875	16.29166667	42.875	100	47.125	53.125	69.66666667	66.25	53.41666667	42.625	52.58333333
56.29166667	129.9166667	112	58.04166667	88.66666667	66.54166667	35.70833333	68.91666667	38.83333333	41.20833333	81	65.16666667	28	33.20833333	13.375	43.83333333	28.54166667	25.79166667	31.91666667	52.125	16.29166667	50.79166667	32.54166667	36.70833333	72.45833333	66.91666667	85.58333333	33.04166667	50.5	44.79166667	24.08333333	43.79166667	61.125	27.83333333	36.95833333	22.25	22.54166667	51.29166667	72.91666667	39.54166667	15.79166667	51.95833333	123.375	47.75	67.5	97.625	64	82.91666667	52.5	58.41666667
41.04166667	117.2916667	64.54166667	83.20833333	86.83333333	63	63.58333333	90	20.58333333	79.08333333	77	90.16666667	38.625	48.125	19.29166667	52.25	27.20833333	41.375	26.33333333	50.83333333	11.95833333	41.66666667	51.41666667	51.29166667	75.625	63.45833333	66.29166667	49.875	63.66666667	69.91666667	26.5	59.70833333	75.41666667	48.75	34.79166667	30.33333333	46.25	55	68.79166667	61.29166667	13.91666667	37.45833333	122.9166667	59.29166667	100.4583333	137.3333333	72.375	43.125	62	75.79166667
51.33333333	34.25	10.08333333	35.25	37.04166667	27.29166667	87.375	46.04166667	19.70833333	18.66666667	47.875	38.79166667	33.45833333	34.375	21.29166667	74.20833333	43.91666667	37.70833333	24.70833333	9.083333333	10.70833333	41.5	60.45833333	68.79166667	77.91666667	24.66666667	35.83333333	57.5	89.875	127.4166667	24.95833333	44.54166667	72.54166667	40.625	29.54166667	23.45833333	66.91666667	32.375	25.54166667	70.25	12.20833333	32.45833333	16.83333333	77.95833333	76.04166667	111.5833333	68.83333333	29.625	60.95833333	58.95833333
59.08333333	42.75	26.20833333	27.70833333	23.91666667	20.125	59.625	11.20833333	22.625	8	17.625	29.45833333	41.16666667	33.83333333	16.875	108.2916667	20.875	40.125	8.041666667	24.70833333	5.416666667	52.83333333	65.08333333	86.79166667	47.125	40.41666667	41.75	70.125	47.75	116.5416667	23.83333333	16.70833333	16.29166667	46.625	21.95833333	25.91666667	58.08333333	29.91666667	40.83333333	76.95833333	11.41666667	41.79166667	36.91666667	7.166666667	32.16666667	49.95833333	17.5	10.5	68.16666667	22.29166667
111.25	88	62	55.375	94.875	22.66666667	17.70833333	20.83333333	41.375	21.375	25.625	89.08333333	29.45833333	29.5	18.91666667	97.375	30.20833333	31	16.54166667	58.91666667	6	102.7083333	12.08333333	68.5	111.9583333	40.58333333	42.375	7.125	17.16666667	153.375	23.04166667	47.29166667	51.79166667	6.125	27.66666667	20.875	54.91666667	47	53.04166667	102.2916667	14.25	42.41666667	95.95833333	16.16666667	86.75	58.79166667	52.25	17.20833333	74.125	25.20833333
97.54166667	151.375	132.375	76.83333333	125.75	34.20833333	24.08333333	28.5	74.79166667	32.58333333	34.04166667	97.70833333	24.83333333	27.58333333	14.375	73.91666667	21.29166667	26.29166667	28.54166667	107.5416667	16.20833333	141.5833333	25.875	40.41666667	96.16666667	52.25	56.16666667	17.79166667	26.5	124.5	23.125	60.75	60.5	13.08333333	28.75	23.08333333	34.95833333	48.70833333	30.29166667	79.16666667	18.04166667	46.75	122	26.625	95.66666667	84.16666667	53.70833333	23.29166667	48	38.29166667
178.9583333	130.0416667	111.375	69.79166667	192.125	28	35.58333333	45.45833333	30.91666667	28.29166667	45.04166667	142.5416667	21.95833333	29.08333333	13.83333333	50.16666667	35.5	29.66666667	25.66666667	108.0416667	22.83333333	215.6666667	37.375	59.375	68	50.375	40.83333333	31.08333333	45.41666667	99.83333333	21.83333333	59.83333333	48.29166667	18.875	34.75	22.25	35.16666667	37.75	29.58333333	83.83333333	21.25	51.16666667	109.875	38.08333333	128.5416667	79.75	56.04166667	26.45833333	51.20833333	51.75
130.7083333	167.4583333	83.125	89.16666667	182.3333333	27.20833333	41.79166667	59.25	35.66666667	72.16666667	50.875	124.6666667	24.83333333	29.16666667	8.5	53.875	31.79166667	26.04166667	25.79166667	83.875	27.125	156.3333333	43.70833333	52.66666667	37.625	44.41666667	62.75	44.58333333	58.75	81.79166667	22.75	47	45.33333333	32.20833333	32.79166667	20.70833333	32.83333333	47.70833333	33.75	57.91666667	24.70833333	54.08333333	107.2083333	48.04166667	77.54166667	86.625	60	49.41666667	50.08333333	41.45833333
53.625	185.125	128.5833333	73.08333333	163.625	33.83333333	39.45833333	54.875	22.83333333	146.2916667	61.29166667	59.41666667	26.70833333	32.91666667	7.541666667	35.83333333	30.70833333	29.29166667	32.75	39.41666667	13.41666667	90.29166667	33.83333333	40.75	34.54166667	54.79166667	52.79166667	38.66666667	41.58333333	56.33333333	18.70833333	32.70833333	36.25	26.125	32.08333333	20.5	26.16666667	69.875	42.33333333	30.41666667	21.79166667	45.41666667	145.2083333	42	39.79166667	85	55.45833333	54.41666667	47.33333333	61
131.75	223.3333333	68.5	72.25	159.125	38.04166667	31.54166667	57.54166667	44	67.95833333	63.20833333	80.91666667	30.125	38.16666667	12.70833333	43.75	32.45833333	34.625	37.54166667	54.625	11	242	27.79166667	28.125	46.375	50.41666667	31.875	31.83333333	33.04166667	40.45833333	20.58333333	37.875	38.41666667	17.66666667	26.16666667	20.54166667	21.58333333	38.66666667	65.91666667	29.33333333	13.29166667	39.41666667	73.29166667	33.58333333	49.75	41.04166667	47.41666667	66.16666667	45.375	62.83333333
72.16666667	30.41666667	5.416666667	25.16666667	28.5	59.20833333	40.875	33.41666667	12.625	12.25	35.70833333	35.875	35.70833333	41.29166667	16.91666667	69.375	33.375	39.875	39.58333333	20.04166667	10.75	72.41666667	34.95833333	42.20833333	56	57.41666667	26.75	36.95833333	66.91666667	61.58333333	24.91666667	34.25	41.16666667	28.75	28.375	29.66666667	24.04166667	47.16666667	47.375	38.375	12.5	28.95833333	9.208333333	59.70833333	57.66666667	28.875	50.58333333	74.83333333	39.75	44.58333333
57.375	30.875	23.33333333	19.5	19.79166667	29.375	56.25	40.66666667	37.91666667	22.41666667	33.33333333	22.54166667	29.875	27.79166667	15.875	52.45833333	41.08333333	34.375	30.625	22.125	10.58333333	46.58333333	47.16666667	71.04166667	42.625	53.16666667	48.75	59.16666667	29.20833333	54.125	22.29166667	29	27.95833333	17.79166667	21.41666667	33.5	31.66666667	36.66666667	25.79166667	86	13.875	30.54166667	23.125	14.79166667	33.83333333	35.375	23.20833333	27.04166667	36.45833333	24.70833333
23.5	28.625	19.91666667	16.54166667	21.58333333	27.95833333	27.20833333	21.5	63.70833333	18.91666667	28.875	17.875	17.29166667	19.375	26.45833333	34.91666667	41.45833333	21.20833333	21.25	25.625	8.958333333	26.16666667	41.5	53.625	19.95833333	48.29166667	20.70833333	69.20833333	21.25	60	18.08333333	18.54166667	12	13.41666667	18.625	35.75	29	18.95833333	32.125	77.66666667	11.95833333	26.91666667	18.70833333	12	18.95833333	19.41666667	22.04166667	26.125	24.20833333	25.125
12.625	13.91666667	10.20833333	11.04166667	17.33333333	12.83333333	15.91666667	15.125	49.5	16.29166667	18.66666667	12.16666667	25.375	21.20833333	29.79166667	14.29166667	17.5	23.125	8.333333333	10.20833333	10.41666667	10.29166667	8.666666667	10.375	13.79166667	11.5	10.08333333	11.91666667	18.95833333	17.29166667	21.375	11	11.45833333	13.29166667	24.5	29.70833333	9.416666667	17	14.375	17.04166667	23.16666667	46.04166667	9.208333333	12.95833333	10.58333333	14.625	14.08333333	53.625	14.875	17.54166667
42.875	32.16666667	20.04166667	21.70833333	25.58333333	21.58333333	31.375	39.33333333	38.45833333	15.20833333	35.58333333	24.83333333	17.91666667	16	10.33333333	26.75	16.04166667	17.75	13.41666667	17.04166667	20.625	34.83333333	25.91666667	18.95833333	23.91666667	29.125	25.83333333	29.95833333	23.5	22.125	18.83333333	16.45833333	19.54166667	25.5	19.20833333	26.66666667	19.08333333	30.33333333	22.29166667	15.91666667	17.83333333	47.54166667	19.08333333	25.125	22.95833333	27.33333333	29.45833333	63.08333333	37.66666667	30.04166667
91.9375	47.16666667	31.1875	44.45833333	68.29166667	34.02083333	41.3125	39.70833333	37.14583333	18.66666667	37.66666667	49.22916667	28.625	35.5	13.16666667	35.58333333	25.9375	39.39583333	30.875	46.39583333	4.3125	88.70833333	36.22916667	31.66666667	54.29166667	25.35416667	12.79166667	43.5625	46.02083333	29.89583333	27.25	39.1875	51.8125	27.60416667	26.54166667	26.60416667	40.89583333	40	36.20833333	21.625	12.02083333	39.60416667	40.35416667	37.41666667	46.6875	63.10416667	48.85416667	70.10416667	64.0625	35.83333333
66.79166667	22.08333333	4.916666667	30.95833333	37.5	29.625	62.91666667	54.45833333	12.41666667	21.25	54.41666667	38.41666667	22.70833333	31.625	17.5	84.08333333	37.16666667	29.66666667	42.95833333	46.70833333	6.333333333	54.66666667	35.58333333	37.70833333	72.875	24.66666667	4.5	58.625	78.54166667	29.54166667	21	41	71.04166667	38.75	20.79166667	30.41666667	32.625	14.83333333	78.58333333	18.16666667	15.33333333	49.54166667	11.54166667	62.45833333	45.83333333	31.29166667	73.75	65.625	70.5	38.45833333
9.833333333	12.16666667	6	6.5	16.5	50.625	16.375	50.375	7.208333333	7	44.25	9.291666667	27.33333333	32.875	15.58333333	23.66666667	14.33333333	30.45833333	10.75	37	13.16666667	11.29166667	17.625	22.625	13.66666667	11.08333333	5.291666667	19.04166667	14.625	39.04166667	21.58333333	7.541666667	6.541666667	17.83333333	23.79166667	41.125	9.041666667	21.125	54.41666667	29.75	19.66666667	54.75	4.833333333	8.125	8.75	26.75	9.458333333	68.20833333	13.29166667	36.625
37.75	29.04166667	8.166666667	22.79166667	27	18.875	14.16666667	28.54166667	13	9.75	21.375	26.95833333	13.91666667	12.95833333	3.375	26.91666667	10.70833333	11.45833333	5.875	44.91666667	6.041666667	33.16666667	13.33333333	14.375	34.375	8.541666667	4.5	11.04166667	23.5	25.16666667	15.41666667	21.58333333	27.20833333	10.20833333	17.41666667	17.45833333	12.41666667	59.29166667	30	20.33333333	15.75	36.45833333	10.58333333	25.45833333	30.29166667	40.08333333	23.54166667	32.70833333	27.54166667	20.08333333
57.5	35.25	5.791666667	24.04166667	29	33.70833333	31.45833333	21.5	10	12.66666667	30.45833333	39.08333333	7.291666667	7.125	3.625	58.29166667	12.70833333	6.916666667	5.458333333	80.29166667	7.333333333	43.625	23.54166667	50.58333333	42.95833333	8.458333333	8.5	29.20833333	32.375	25.16666667	6.666666667	32.79166667	39.45833333	26.5	8.791666667	16.33333333	13.41666667	32.25	45.33333333	19.29166667	20.70833333	38.29166667	4.708333333	28.20833333	39.75	24.875	29.45833333	11.41666667	37.875	29.625
60.08333333	47.20833333	20.125	25.16666667	29.75	48.375	26.16666667	12.29166667	28.91666667	13.54166667	15.04166667	43.16666667	8.125	6.875	9.166666667	43.04166667	25.66666667	8.833333333	8.25	45.125	14.95833333	52.625	28.70833333	34.375	41.45833333	39.08333333	36.125	26.16666667	26.5	48.91666667	9.958333333	27.66666667	35.75	27.20833333	7.333333333	13.08333333	26.79166667	32.875	49.04166667	43.45833333	21.95833333	71.04166667	23.58333333	21.16666667	44.79166667	34.33333333	23.125	9.666666667	88.5	16.625
83.20833333	78.29166667	36	53.95833333	79.20833333	34.70833333	42.54166667	18	50.375	45.625	13.95833333	76.625	15.54166667	13.25	16.20833333	54.29166667	35.70833333	16.66666667	19.33333333	73.58333333	19.95833333	87.66666667	38.66666667	37.16666667	68.83333333	62	47.125	44.75	51.125	53.875	19.33333333	48.375	45.54166667	43.83333333	17.70833333	18.41666667	37.58333333	49.875	47.70833333	43.70833333	10.45833333	75.91666667	54.79166667	46.625	72.33333333	67.08333333	64.33333333	25.04166667	73.70833333	11.95833333
132.0416667	118.6666667	45.33333333	106.0833333	138.1666667	38.20833333	83.58333333	21.5	43.04166667	77.29166667	21	117.125	24.29166667	21.625	22.29166667	63.04166667	37.95833333	23.70833333	30.91666667	97.41666667	20.75	121.1666667	68.04166667	50.95833333	87.45833333	50.83333333	46.33333333	73.16666667	76.625	56.25	20.625	85.75	90.16666667	66.33333333	29.04166667	24.70833333	51.95833333	48.08333333	72.04166667	50.04166667	9.541666667	38.45833333	135.0416667	86.33333333	107.9583333	49.79166667	111.4583333	27.91666667	86.58333333	17.16666667
16.375	18.125	6.125	58	64.29166667	24.83333333	63.125	18.25	12.83333333	31.75	23.58333333	32.04166667	16.04166667	15.16666667	12.25	38.08333333	21.625	15.75	18.625	91.875	15.45833333	16.54166667	38.70833333	41.25	34.625	24.5	6.375	60.91666667	62.125	45.66666667	19.875	41.04166667	43.625	54.04166667	17.54166667	22.79166667	40.58333333	23.625	48.5	33.79166667	15.20833333	39.08333333	16.875	75.29166667	36.75	24.41666667	62	30.16666667	28.79166667	19.54166667
22.83333333	12	3.666666667	13.75	15.29166667	23.45833333	30.33333333	32.08333333	9.208333333	7.208333333	40.75	15.33333333	18.83333333	16.875	18.91666667	41.5	26.95833333	20.75	26.70833333	30.16666667	14.25	16.41666667	24.95833333	24.41666667	19.25	41.75	15	28.91666667	28	39.91666667	19.83333333	12.5	15.33333333	25.54166667	17.5	20.66666667	25.125	18.54166667	49.58333333	36.58333333	30.125	65.125	3.416666667	17.125	17.79166667	22.54166667	20.45833333	33.125	24.91666667	37.16666667
58.5	51.20833333	18.91666667	27.875	28.70833333	41.91666667	23.54166667	50.75	21.45833333	14.45833333	62.875	39.83333333	23.41666667	24.04166667	21.29166667	43.16666667	26.41666667	23.04166667	26.70833333	24.75	18.70833333	47.95833333	23.875	26.29166667	40.95833333	51.25	35.29166667	24.20833333	24.58333333	42.625	24.58333333	24.54166667	34.16666667	21.83333333	24.45833333	29.41666667	32.20833333	40.54166667	41.79166667	33.625	29.41666667	72.45833333	24.41666667	26.95833333	41.29166667	46.125	32.54166667	67.16666667	35.83333333	51.83333333
68.66666667	74.29166667	25.04166667	51.79166667	57	32.16666667	34.29166667	64.91666667	17.625	22.70833333	80.08333333	58.58333333	32.58333333	30.875	22.875	43.29166667	31.375	29.58333333	30.58333333	31.54166667	23.16666667	62.375	31.20833333	30.875	67.41666667	51.375	51.95833333	34.20833333	47.95833333	43.125	29.83333333	53.45833333	66.33333333	36.20833333	32.91666667	44.16666667	36.875	47.66666667	65.91666667	27.91666667	30.33333333	74.45833333	28.04166667	59.125	66.33333333	94.08333333	89.95833333	73	53.66666667	75.08333333
114.9166667	103.25	60.08333333	53.20833333	80.70833333	60.41666667	63.20833333	64.5	31.83333333	10.70833333	88.04166667	82.875	40.375	49.08333333	22.58333333	96.125	31.33333333	41.25	35.08333333	34.54166667	26.875	98.16666667	47.375	43.70833333	103.0416667	51.41666667	48.75	54.375	81.54166667	44.625	34.08333333	63.875	92.875	64.83333333	52.95833333	40.54166667	40.375	58.125	66.04166667	34.04166667	27.375	57	71	42.33333333	91.41666667	75.5	67.66666667	79.375	87.16666667	86.66666667
161.5416667	133.2916667	113.375	78.16666667	135.0833333	50.66666667	83.70833333	104	45	26.04166667	99.29166667	101.9166667	40.5	54.83333333	17.25	47.91666667	31.70833333	40.95833333	37.5	51.125	21.79166667	155.5	48.16666667	40.16666667	69	55.04166667	70.29166667	77.25	83.54166667	42.04166667	30.45833333	55.41666667	80.5	53.08333333	53.83333333	37.20833333	41	83.66666667	83.83333333	31.66666667	22.54166667	51.5	149.9166667	65.79166667	88.41666667	107.1666667	80.70833333	85.58333333	115.8333333	90.41666667
233.3333333	117.9583333	78.375	154.2083333	209.6666667	49.95833333	54.375	59.95833333	21.75	65.33333333	80.54166667	182.8333333	36.75	47.20833333	16.79166667	62.91666667	37.75	40.375	51.08333333	47.66666667	11.70833333	204.875	37.375	32.29166667	111.125	54.5	47.45833333	54.25	90.08333333	49.625	28.875	100.9583333	102.3333333	42.83333333	35.25	39.625	48.54166667	36.08333333	78.5	37.70833333	29.79166667	62.04166667	119.8333333	109.0416667	138.7916667	93.58333333	134.375	50.58333333	65.41666667	67.79166667
35.25	11.70833333	3.5	56.04166667	32.25	66.58333333	73.54166667	65.33333333	5.75	18.29166667	75.58333333	19.5	52.54166667	66.29166667	19.875	56	38.375	51.375	54.875	8.083333333	16.25	23.58333333	58.75	53.66666667	49.45833333	64.04166667	8.25	65.75	101.0416667	43.20833333	34.20833333	29.25	40	77.91666667	72.08333333	48.5	48.16666667	12.83333333	59.95833333	58.25	33.20833333	44.41666667	6.625	83.16666667	32.16666667	10.08333333	63.625	84.875	22.08333333	57.625
19.875	18.41666667	9.333333333	7.833333333	14.33333333	30.79166667	14.75	99.75	9.666666667	6	80.41666667	10.70833333	37.70833333	43.33333333	53.20833333	23.5	39.16666667	38.04166667	47.16666667	20.375	28.79166667	17.25	16.33333333	13.29166667	20.33333333	40.75	16.54166667	12.08333333	17.625	30.58333333	37.70833333	12.375	13.08333333	11.91666667	61.16666667	47.75	30.875	22.08333333	23.08333333	19.95833333	28.41666667	65.08333333	7.916666667	10.375	14.20833333	24.58333333	14.33333333	122.7916667	20.625	65.95833333
37.25	41.95833333	29.54166667	25.58333333	27.95833333	34.625	18.83333333	72.54166667	27.875	11.375	63.91666667	33.29166667	44.95833333	51.95833333	5.833333333	33.91666667	47.70833333	49.95833333	44.79166667	35	24.70833333	31.58333333	25.91666667	22	34.75	50.45833333	34.625	17.79166667	18.625	33.25	35.08333333	35.54166667	25.70833333	12.125	44.125	30.125	24.33333333	37.54166667	31.875	34.125	16.625	42.20833333	39.16666667	13.70833333	34.5	34.91666667	22.33333333	96	35.20833333	51.33333333
73.83333333	68.54166667	36.70833333	63.20833333	67.29166667	47.25	37.625	17.16666667	31.375	41.16666667	27.91666667	73.125	32.08333333	43.5	9.583333333	55.66666667	43.5	42.08333333	57.04166667	65.875	19.16666667	66.95833333	42.66666667	50.875	55.79166667	59.75	46.29166667	43	42.70833333	52.54166667	28.79166667	64.125	63.75	35.08333333	39.04166667	34.83333333	50.375	59.125	53.08333333	57.125	29.08333333	58.75	54.04166667	33.375	62.375	77.41666667	48.875	40.29166667	52.75	29.33333333
68.29166667	72.375	24.625	81.25	81.66666667	50.41666667	62.29166667	34.91666667	23.66666667	49.58333333	40.95833333	105.875	43.04166667	55	25.66666667	56	40.91666667	50.75	58.5	80.66666667	42.125	67.66666667	45.41666667	51.875	59.83333333	68.875	7.083333333	56.125	72.83333333	62.75	38.79166667	94.20833333	86.58333333	49.20833333	64.25	48.625	49.125	34.375	79.08333333	49.375	39.625	47.54166667	35.08333333	102.5833333	98.79166667	79.83333333	108.875	57.95833333	51.45833333	35.875
60.16666667	19.33333333	9.541666667	14.20833333	17.66666667	70.83333333	74.29166667	64.08333333	10.75	10.29166667	71.08333333	19.08333333	37.25	37.625	30.125	54.45833333	36.08333333	38.33333333	42.83333333	55.83333333	47.875	44.5	40.20833333	61.08333333	76.79166667	67.5	10.83333333	65.625	83.75	65.29166667	36.33333333	26.875	63.83333333	61.25	38.04166667	51.16666667	42.83333333	22.125	95.375	59.33333333	38.75	42.66666667	15.16666667	57.625	41.79166667	18.5	63.66666667	70.125	55.125	45.25
25.125	20.25	5.416666667	12	20.66666667	76.33333333	65.41666667	52.54166667	8.166666667	11.20833333	57.16666667	16.33333333	39.33333333	56.375	24.29166667	59.29166667	45.75	46.25	52.875	29.875	19.91666667	22.29166667	54.08333333	64.70833333	36.29166667	58.75	5.083333333	70.95833333	27.25	56.70833333	35.79166667	17.95833333	32.25	50.33333333	50.875	49.58333333	43.54166667	17.29166667	75.66666667	53.91666667	27.66666667	23.83333333	6.416666667	17.75	18.58333333	16.91666667	29.25	52.79166667	52.625	40.5
34.95833333	33.66666667	6.875	20.20833333	17.375	32.58333333	16.29166667	22.375	8.75	11.45833333	22.75	33.04166667	33.54166667	33.625	40	24.16666667	46.45833333	33	63.08333333	28.91666667	25.875	33.20833333	22.20833333	21.04166667	25.20833333	58.70833333	12.83333333	16.375	19	41.33333333	33.625	18.75	20	15.375	44.16666667	50.29166667	43.16666667	17.04166667	30.875	38.58333333	37	34.5	6.041666667	18.5	26.08333333	12.04166667	17.41666667	44.16666667	27.91666667	26.95833333
34.83333333	44.91666667	17.20833333	34.20833333	26.70833333	34.25	32.04166667	17.25	12.33333333	14.58333333	19.41666667	44.33333333	23.58333333	31.75	27.25	43.54166667	29.875	32.58333333	57.08333333	50	28.125	34	19.66666667	25.45833333	46.04166667	38.125	17.66666667	22.95833333	38.20833333	31.54166667	28.45833333	33.5	45.5	25.875	33.08333333	32.29166667	21.41666667	30.375	38.45833333	25.79166667	33.625	51.29166667	11.625	46.08333333	46.58333333	26.95833333	46.58333333	7.291666667	23.20833333	23.25
45.95833333	69.83333333	24.83333333	47.16666667	51.375	43.33333333	53	30.91666667	11.29166667	17.20833333	33	51.125	26.95833333	26.875	22.875	44.70833333	23.33333333	26.58333333	40.33333333	68.20833333	33.33333333	38.25	42.29166667	34.16666667	59.625	49.58333333	35.58333333	49.83333333	44.125	37.625	25.375	44.70833333	60.33333333	51.29166667	29.45833333	32.66666667	35.04166667	40	51.95833333	31.83333333	13.875	71.08333333	27.16666667	60.16666667	53.29166667	61.625	87.625	14.33333333	42.41666667	31.83333333
69.54166667	84.20833333	33.41666667	47.875	60.04166667	62.79166667	76.79166667	52.625	19.125	20.125	53.08333333	71.29166667	28.45833333	31.41666667	26.08333333	65.95833333	25.58333333	31.875	20.29166667	49.20833333	29.33333333	62.83333333	76.33333333	51.70833333	89.41666667	53.70833333	43.83333333	68.375	71.125	55.16666667	28.20833333	51.375	90.66666667	65.91666667	39.29166667	40.75	70.66666667	56.58333333	58.16666667	50.33333333	13.04166667	70.66666667	57.625	77.45833333	82.58333333	78.33333333	87.16666667	35.54166667	68.33333333	50.79166667
98.58333333	93.625	58.125	96.33333333	114.625	42.33333333	95.41666667	62.70833333	28.54166667	74.83333333	67.91666667	102.5833333	29.625	32.70833333	23.45833333	62.79166667	14.875	29.125	18.91666667	39.04166667	32.70833333	92.04166667	80.16666667	66.04166667	87.125	46.625	56.5	96.54166667	96.41666667	65.91666667	30.91666667	73.5	83.33333333	80.45833333	41.20833333	44	67.29166667	78.5	75.16666667	47.625	12.70833333	73.625	86.29166667	96	100	118.6666667	104.9583333	48.33333333	67.5	63.875
129.2083333	124.2916667	71.75	140.9583333	174.5	33.625	84.25	48	32.125	107.375	50.875	145.5	25.33333333	19.125	13.41666667	55.83333333	20.70833333	20.125	25.33333333	78.625	51.125	125.75	37	66.25	100.4583333	38.66666667	45.08333333	57.58333333	92.16666667	80.83333333	15.75	88.95833333	107.2083333	50.70833333	22.54166667	24.25	45.125	55.29166667	78.04166667	55.5	12.04166667	70.83333333	134.125	117.3333333	133.125	141.0833333	146.2916667	63.08333333	63.83333333	45
35.16666667	75.125	39.91666667	93.875	116.9583333	58	61.125	57.95833333	8.25	54.125	61.04166667	118.0416667	24.70833333	22.5	17.83333333	44	22.25	23.125	32.79166667	23.83333333	29.29166667	61.125	33.375	44.54166667	53.54166667	55.375	98.875	41.625	79.54166667	67.625	20.58333333	107.5416667	85.875	42.75	24.66666667	25.20833333	43.04166667	71.45833333	52.5	50.33333333	17.875	90.58333333	42.79166667	71.91666667	93.375	50.33333333	86.79166667	64.375	53.79166667	52.29166667
52.04166667	88.33333333	89	64.66666667	70.91666667	34.125	51.66666667	77.5	45.91666667	41.75	79.58333333	61.66666667	20.625	23.875	19.375	37.58333333	32.79166667	21.375	35.5	17.25	14.625	54.375	39.5	44.70833333	38.45833333	55.25	54.41666667	46	51.83333333	58.29166667	17.625	44.54166667	48.20833333	51.375	21.70833333	21.41666667	44.91666667	47.08333333	57.20833333	50.04166667	21.5	48.70833333	88.08333333	58.16666667	58.5	78.375	75.625	80.33333333	46.08333333	61.5
67.54166667	119.5	86.125	61.33333333	121.5833333	35.04166667	43	101.5833333	40.04166667	74.5	126.8333333	62.54166667	41.79166667	53.33333333	26.58333333	30.91666667	41.25	38.375	41.5	31.08333333	18.20833333	58.5	30.75	40.95833333	45.83333333	52.04166667	62.20833333	37.875	38.83333333	52	27.125	46.25	43.16666667	41.45833333	48.375	41.33333333	38.375	70.625	52.375	38.95833333	16.20833333	47.70833333	104.0833333	47	54.04166667	86.20833333	61.95833333	87.54166667	49.75	70.58333333
87.5	53.375	37.29166667	30.54166667	38.375	57.54166667	68.70833333	118.75	18	25.125	158.9166667	41.79166667	37.83333333	43.58333333	38.08333333	64.70833333	46	39.45833333	65	22.16666667	17.75	70.08333333	31.5	28.625	68.45833333	58.5	26.58333333	55.54166667	66.25	32.875	29.41666667	62.04166667	84.16666667	53.66666667	37.16666667	60.25	42	50.375	65	19.625	6.625	55.75	42.29166667	69	51.91666667	71.58333333	114.2083333	88.29166667	80.54166667	85
24.16666667	23.41666667	28.20833333	9.125	17.29166667	42.66666667	46.66666667	166.4166667	20.125	17.41666667	181.2083333	10.25	20.08333333	23.83333333	38.95833333	51.75	35.33333333	23.5	48.75	22.83333333	10.58333333	19.95833333	60.16666667	47.16666667	17.95833333	46.16666667	28.91666667	65	34.875	54.33333333	22.04166667	14.33333333	23.54166667	59	22.25	57.83333333	44.375	25.75	44.25	50.20833333	8.708333333	47.70833333	18.95833333	11.875	12.33333333	42.20833333	19.16666667	111	35.29166667	93.25
42.20833333	31.95833333	26.875	12.5	24.66666667	15.16666667	12.91666667	100.0833333	10.29166667	22.5	104.7916667	21.375	29.91666667	26.75	50.41666667	31.625	31.875	30.5	21.08333333	44.375	8.708333333	37	15	11.83333333	27.95833333	12.45833333	54.58333333	14.79166667	18.5	14.70833333	18.91666667	16.20833333	18.91666667	18.91666667	23.91666667	40.08333333	49.75	38.20833333	21.45833333	13.25	11.66666667	41.66666667	19.125	15.20833333	18.5	61.79166667	14.20833333	116.875	28.79166667	64.08333333
67.375	57.20833333	56.20833333	45.91666667	47.08333333	34.25	36.66666667	40.66666667	31	29.58333333	65.5	41.625	27.41666667	25.125	16.45833333	51.08333333	10.83333333	26.08333333	11.45833333	53.20833333	11	68.41666667	20.875	45	48.625	29.54166667	70.16666667	34.58333333	30.375	33.375	23	47.33333333	38.66666667	31.41666667	29.83333333	44.08333333	14.08333333	100	40.875	26.16666667	18.70833333	51.83333333	58.33333333	32.5	46.875	96.08333333	35.41666667	31.25	68.29166667	46.875
88.91666667	70.54166667	78.66666667	48.45833333	51.54166667	45.16666667	45.75	38.125	19.70833333	68.79166667	48.5	65.29166667	23.125	24.16666667	14.45833333	52.08333333	21.625	25.04166667	41.125	107.4166667	16.875	81.20833333	49	45.04166667	64.41666667	48.45833333	53.66666667	52.66666667	39.75	31.29166667	23.41666667	72.375	57.54166667	46.79166667	30.70833333	26.08333333	48.20833333	42.95833333	41.75	34.66666667	9.958333333	59.95833333	64.5	40.70833333	81	61.33333333	61.75	43.625	58.83333333	43.5
42.70833333	51.20833333	52.5	21.75	31.70833333	7.291666667	68.04166667	42.45833333	13.45833333	63.625	45.29166667	26.95833333	42.33333333	50.875	13.66666667	28.70833333	25.625	40.75	61.45833333	80.04166667	8.666666667	40.70833333	34	24.125	37.91666667	46.375	32.79166667	72.70833333	23.79166667	9.625	30.45833333	20	24.08333333	38.20833333	54.125	39.20833333	59.25	27.08333333	14.16666667	32.625	9.25	34.58333333	42.16666667	15.83333333	30.33333333	49.5	22.875	77.08333333	42.5	30.83333333
49.33333333	19.20833333	8.833333333	18.33333333	21.25	15.58333333	18.08333333	16.125	8.541666667	19.29166667	17.04166667	23.75	20.125	44.91666667	37.5	33.25	15.29166667	38.08333333	31.33333333	26.91666667	10.95833333	49.33333333	20.58333333	23.04166667	41.58333333	15.04166667	6.125	22.58333333	23	18.20833333	23.41666667	27.95833333	28.20833333	26.20833333	24.45833333	45.58333333	37.29166667	24.04166667	23.70833333	18.08333333	15.58333333	22.58333333	9.625	21.75	36.79166667	11.79166667	23.75	41.20833333	23.08333333	16.33333333
19.125	9.291666667	6.416666667	13.54166667	19.79166667	15.25	31.79166667	13.5	6.666666667	8.041666667	16.375	15.375	8.041666667	7.833333333	3.375	21.45833333	15	8.083333333	11.91666667	22.79166667	9.625	16.08333333	24.08333333	27.875	37.66666667	18.41666667	16.41666667	28.70833333	24.45833333	14	8.291666667	14.95833333	18.70833333	20	9.291666667	17.5	14.04166667	12.25	20.5	26.5	17.95833333	41.83333333	4.125	18.33333333	19.20833333	7.916666667	18.95833333	19.45833333	16	16.54166667
62.04166667	35.95833333	16	48.08333333	46.66666667	19.29166667	14.75	27.66666667	18.79166667	13.5	31.25	48.29166667	17.5	13.25	14.75	24.29166667	25.75	19.58333333	21.125	27.08333333	11.70833333	59.125	24.875	13.125	29.75	21.16666667	34.08333333	18.08333333	13.375	18.66666667	19.58333333	20.625	17.58333333	13.95833333	16.70833333	16.79166667	31.04166667	32.25	21.625	17.125	11.66666667	58.41666667	17.91666667	13.29166667	30.95833333	17.875	22.08333333	28.41666667	29.08333333	30.08333333
54.5	86.25	49.29166667	67.22916667	76.79166667	32.91666667	28	39.77083333	61.375	27.66666667	43.08333333	50.72916667	27.08333333	23.0625	17.125	28.45833333	16.16666667	23.25	14.3125	61.6875	18.08333333	117.4583333	23.9375	22.64583333	26.29166667	24.04166667	73.20833333	24.6875	33.60416667	21.25	24.66666667	32.8125	24.83333333	21.45833333	28.4375	24.20833333	27.95833333	105.3125	24.5	22.72916667	9.5	38.10416667	76.41666667	41.5	29.16666667	62.35416667	54.47916667	47.04166667	66.45833333	41.47916667
165.5208333	62.75	23.0625	57.66666667	71.10416667	47.3125	38.60416667	46.70833333	35.375	47.4375	49.77083333	70.25	7.895833333	8.166666667	7.666666667	52.9375	13.79166667	6.25	17.89583333	102	20.16666667	165.2291667	26.625	54.1875	73.375	49.375	12.66666667	41.16666667	62.5625	25.66666667	9.541666667	51.66666667	64.41666667	25.97916667	9.8125	18.70833333	17.52083333	37.39583333	40.08333333	28.85416667	11.47916667	46.91666667	39.47916667	67.45833333	65.16666667	53.875	81.54166667	56.8125	83.10416667	58.60416667
72.66666667	18.70833333	7.25	16.39583333	18.6875	62.54166667	51.875	37.14583333	11.6875	11.89583333	44.39583333	17.89583333	11.72916667	15.14583333	6.6875	63.85416667	29.875	16.04166667	35.6875	52.58333333	18.35416667	63.3125	53.8125	63.33333333	29.6875	41.58333333	24.54166667	51.3125	42.14583333	46.625	16.10416667	10.83333333	17.0625	44.77083333	19	13.4375	41.125	21.04166667	108.125	52.14583333	42.08333333	45.66666667	4.9375	21.04166667	19.75	12.95833333	22.58333333	65.41666667	78.3125	55.97916667
57.375	13.54166667	8.791666667	22.75	21.66666667	67.58333333	26.25	58.66666667	7.583333333	12.20833333	58.91666667	30.91666667	16.66666667	16.45833333	26.41666667	38.83333333	34.54166667	20.45833333	34.79166667	64.5	21.83333333	35.5	31.95833333	29.08333333	31.83333333	47.875	24.5	26.45833333	29	57.95833333	17.58333333	19.58333333	24.54166667	20.66666667	18.25	16.79166667	36.58333333	31.08333333	56.79166667	52.58333333	34.41666667	36.66666667	6.416666667	20.20833333	25.16666667	10.20833333	22.95833333	74.16666667	13.54166667	57.125
91.75	49.08333333	16.52083333	62.45833333	63.35416667	52.875	25.9375	83.85416667	15.6875	14.25	82.02083333	74.08333333	29.58333333	35.54166667	21.8125	41.22916667	33.79166667	36.1875	38.16666667	60.9375	24	82	27.58333333	29.25	52.97916667	38.79166667	49.72916667	23.875	22.60416667	39.3125	28	40.66666667	42.10416667	22.52083333	36.20833333	33.3125	32.14583333	61.0625	40.27083333	29.10416667	42.27083333	55.47916667	18.75	31.33333333	58.1875	34.79166667	35.64583333	94.8125	22.14583333	71.4375
110	79.66666667	24.14583333	112.8958333	118.0208333	59.1875	35.75	80.14583333	42	38.4375	88.58333333	156.0625	24.64583333	30.1875	19.91666667	42.0625	33.875	27.14583333	31.875	87.45833333	30.97916667	90.22916667	40.08333333	36.60416667	59.79166667	45.47916667	94.66666667	38.64583333	29.83333333	40.83333333	26.27083333	79.83333333	54.29166667	40.66666667	29.9375	29.5	35.54166667	69.29166667	53.35416667	31.97916667	39.14583333	48.3125	34.91666667	45.29166667	82.58333333	42.41666667	59.1875	84.16666667	48.60416667	81.625
95.22916667	66.10416667	30.20833333	147.5208333	111.3125	73.52083333	65.35416667	60.25	33.25	28.0625	68.29166667	128.2708333	23.5	28.16666667	22.9375	85.85416667	34.58333333	25.29166667	35.0625	63.6875	25.08333333	79.70833333	48.0625	47.58333333	92.77083333	61.97916667	94.02083333	56.125	59.08333333	56.0625	25.39583333	75.20833333	89.79166667	59.35416667	28.5	26.58333333	45.5625	49.52083333	86.45833333	45.89583333	35.52083333	63.1875	36.70833333	66.70833333	115.1875	32.8125	55.875	81.89583333	37.9375	64.89583333
99.85416667	100.9791667	46.4375	93.41666667	137.25	67.08333333	79.79166667	72.9375	40.20833333	34.10416667	69.54166667	120.2083333	26.9375	25.29166667	25.10416667	67.70833333	32.0625	22.14583333	47.04166667	62.75	22.91666667	100.4583333	53.3125	52.3125	88.33333333	70.85416667	77.5625	65.75	75.08333333	59.25	25.60416667	51.85416667	89.6875	67.89583333	26.95833333	27.16666667	46.91666667	55.875	101.3125	45.5625	36.75	79.47916667	87.375	73.08333333	91.22916667	49.625	80.45833333	102.2291667	44.20833333	68.08333333
127.875	82.20833333	34.75	75.33333333	108.125	76.70833333	89.08333333	93.54166667	17.79166667	43	104.2083333	111.2916667	39.79166667	47.25	30.20833333	71.33333333	38.66666667	36.95833333	59.875	77.41666667	22.25	107.7083333	78.20833333	59.79166667	116.9166667	76.79166667	143.25	84.41666667	97.33333333	57.20833333	31.41666667	87.75	93.79166667	85.16666667	45.70833333	54.04166667	65.33333333	59.75	88.41666667	47.45833333	25.16666667	85.45833333	99.125	88.83333333	113.0833333	84.66666667	108.4166667	118.9166667	74.33333333	92.04166667
56.25	30.58333333	25.08333333	23.08333333	39	140.2916667	124.25	113.6666667	55.41666667	14.83333333	127.25	38.04166667	49.91666667	59.125	24.83333333	197.375	41.91666667	51.625	62.70833333	83.5	30.375	42.33333333	92.83333333	129.2916667	85.625	83.375	131.8333333	100.75	120.75	108.6666667	38.29166667	99.5	128.7916667	94.91666667	70.58333333	67.5	71.29166667	80.20833333	146.7083333	56.33333333	23.25	94.41666667	38.33333333	80.95833333	56.16666667	105.6666667	136.9166667	127.7083333	123.7083333	115.25
79.125	80.95833333	43.91666667	67.16666667	77.58333333	198.9166667	119.75	127.7083333	63.125	38.75	133.5833333	92.25	55.29166667	64.04166667	20.58333333	192.2916667	48.375	50.25	67	94.625	24.45833333	80.04166667	129.4166667	233.1666667	96.70833333	128.0833333	183.4166667	123.25	112.1666667	174.2083333	39.33333333	137.4166667	149.4583333	160.625	78.91666667	52.33333333	102.9166667	132.9166667	149.4583333	161.2083333	22.16666667	88.08333333	53.79166667	67.5	98.08333333	173.7916667	136.4583333	166.6666667	168.8333333	119.5833333
143.75	165.625	93.54166667	170.25	142.625	206.0833333	115.9166667	138.25	72	67.45833333	128.7916667	164.5	52.04166667	63.79166667	25.54166667	176.5833333	61.04166667	51.91666667	80.91666667	98.33333333	14.5	139.0416667	148.7083333	158.625	199.9166667	195.4583333	155.5	86.58333333	70.29166667	198.7916667	38.04166667	193.8333333	113.0416667	58.54166667	87.16666667	49.08333333	166.25	199.9583333	141.2916667	198.3333333	20.79166667	83.45833333	138.9583333	116.5416667	140.8333333	243.9583333	142	141.0833333	176.625	97.83333333
201.0416667	198	122	230.5833333	218.0833333	128.125	117.5833333	132.2916667	59.375	72.41666667	133.2083333	174.7916667	62.75	46	38	150.7083333	66.20833333	56.66666667	103.625	118.875	19.33333333	207.9583333	140	136.5416667	197.1666667	212	80.16666667	116.625	148.3333333	177.25	33	180.875	146.5	88.45833333	51.125	53.54166667	123.0416667	186.4583333	175.0416667	190.625	24.91666667	72.08333333	186.125	150.9583333	185.5	194.0416667	164.4583333	104.5	104.25	129.5833333
101	130.625	11.125	94.20833333	93.04166667	96.41666667	151.1666667	145.3333333	32.95833333	57.70833333	110.6666667	101.5833333	51.91666667	63.375	54.70833333	152.5	71	53.54166667	107.625	31.95833333	46.625	89.625	113.125	101.2083333	136.9583333	182.2083333	29.04166667	146.7916667	171.1666667	82.66666667	34.33333333	120.1666667	147.5416667	132.0833333	78.41666667	51.58333333	84.58333333	36.70833333	73.45833333	98.29166667	25.45833333	57.75	14.79166667	151.7083333	124.2083333	47.08333333	108.375	173.2916667	61.54166667	119.75
89.83333333	112.5833333	67.04166667	53.33333333	56.625	82	111.625	143.875	53.79166667	29.45833333	159.8333333	90.375	49.08333333	57.25	75.125	154.5	63.75	58.41666667	89.79166667	68.41666667	29.70833333	93.125	117.4166667	113.375	127.25	82.91666667	102.9583333	109.625	76.04166667	82.125	48.91666667	91.04166667	100.9583333	84.91666667	61.625	62.125	128.7916667	89.25	77.91666667	110.4583333	25.04166667	54.70833333	104.5833333	46.45833333	115.5	81.75	54.58333333	107.4583333	102.375	139.9583333
143.5416667	185.9583333	70.66666667	156.3333333	177.75	77.625	77.95833333	83.91666667	38.91666667	69.91666667	88.125	167.25	53.16666667	45.54166667	49.375	118.125	61.16666667	51.66666667	30.29166667	147.2916667	23.08333333	151.25	112.125	88.75	170.0833333	87.70833333	116.5416667	82.66666667	79.66666667	84.08333333	45.95833333	145.1666667	131.1666667	59.5	40.25	52.95833333	106.4166667	58.5	65.5	94.125	18.08333333	56.5	122.25	108.125	164.3333333	79.625	131.9583333	87.29166667	86.04166667	77.16666667
95.625	116.625	16.375	129.2083333	138.75	35.625	77.58333333	69.5	13.58333333	78.41666667	72.625	131.2083333	22.25	20.79166667	21.41666667	97.66666667	37.83333333	19.45833333	29.83333333	107.75	23.75	94.58333333	67.08333333	62.125	142.4166667	51.41666667	72.33333333	81.70833333	94.83333333	61.45833333	29.70833333	139	188.1666667	77.625	24.16666667	31.75	73.16666667	31.375	44.25	61.375	39.29166667	64.75	22.375	159.1666667	156.375	42.5	186.7083333	64.16666667	46.70833333	61.375
65.29166667	102.2083333	45.125	71.75	128.5	32.45833333	89.41666667	60.79166667	11.875	61.04166667	59.08333333	87.875	23.66666667	26.125	23.29166667	49.5	38.875	26.375	36.04166667	52.08333333	21.20833333	64.70833333	76.125	53	62.375	58.04166667	73.125	86.45833333	81.125	54	19.66666667	55.875	82.41666667	85.875	26.75	27.75	41.41666667	38.125	58.66666667	46.875	19.95833333	68.04166667	91.16666667	88.95833333	80.25	60.125	103.2916667	78.66666667	53.83333333	65.375
121.7916667	119.0833333	19.625	69.45833333	78.875	68.16666667	95.04166667	75.54166667	19.54166667	34.66666667	96.33333333	75.625	45.66666667	59.33333333	29.79166667	87.5	35.875	49.45833333	55.16666667	43.04166667	16.70833333	108.75	51.16666667	54.04166667	116.7083333	63.75	28.33333333	81.70833333	101	52.625	34.08333333	57.16666667	81.29166667	67.75	56.54166667	43.95833333	49.70833333	39.95833333	70.66666667	51.66666667	14	58.33333333	23.5	82.375	63.125	49.375	69.125	96.58333333	55.33333333	79.79166667
69.58333333	30.58333333	6.041666667	34.70833333	35.66666667	94.83333333	157.0416667	72.625	8.166666667	21.125	76.83333333	40	53.58333333	64.625	35.875	141.75	34.125	53.375	67.91666667	93.45833333	17.83333333	53.33333333	93.45833333	107.125	88.75	72.16666667	13.83333333	122.75	124.7083333	75.04166667	41.20833333	35.16666667	65.75	128.7083333	60.16666667	61.25	55.5	25.29166667	94	64.875	24.875	66.79166667	12.79166667	78.5	51.375	36.70833333	77.66666667	82.41666667	57.08333333	77
30.20833333	26.5	12.45833333	18.625	25.875	136.5416667	57.29166667	77.375	17.79166667	13.54166667	82.875	23.08333333	44.08333333	46.20833333	81.70833333	40.66666667	40.75	43.5	52.45833333	50.04166667	20.41666667	29.66666667	139.75	97.5	26.375	84.70833333	30.58333333	99.95833333	29.20833333	107.4583333	38.70833333	18.20833333	17.04166667	85.45833333	54.25	61.20833333	153.9166667	27.91666667	93.04166667	125.9166667	23.33333333	79.625	9.75	17.79166667	30.58333333	29.04166667	22.875	135.75	49.20833333	74.91666667
69.25	52.75	40.66666667	45.45833333	54.91666667	91	25.125	105.9166667	39.70833333	22.91666667	100.2916667	51.45833333	44.45833333	42.95833333	38.875	62.58333333	40.79166667	46.33333333	18.25	39.875	22.41666667	63.66666667	65.70833333	41.16666667	54.75	92.125	55.41666667	37.08333333	31.33333333	114.8333333	40.41666667	37.04166667	41.29166667	18.79166667	40.83333333	61.5	121.8333333	69.79166667	67.66666667	90.625	22.16666667	75.79166667	43.5	31.91666667	51.79166667	78.45833333	42.29166667	122.5	81.58333333	81.5
99.875	52.70833333	30.04166667	49.5	70.83333333	119.1666667	91.16666667	88.08333333	25.04166667	37.125	101.0833333	77.875	36.54166667	40.33333333	29.75	122.7083333	24.75	37.5	28.66666667	68.125	18.20833333	90.625	87.125	88.125	107.4583333	99.375	61.66666667	92.45833333	82.375	118.25	35.5	70.875	90.5	82.16666667	43.79166667	50.04166667	105.6666667	61.20833333	125.125	89.5	27.70833333	55.20833333	41.54166667	79.41666667	96.70833333	84.04166667	90.5	89.625	83.41666667	93.75
94.70833333	79.70833333	29	32.75	36.16666667	116	87.58333333	81	23.95833333	24.20833333	94.41666667	42	15.45833333	16.70833333	37.5	145.5	38.75	15.33333333	53.79166667	51.95833333	24.54166667	80.375	115.2916667	140.125	84.41666667	87.54166667	66.20833333	124.125	53.75	88.875	15.125	34.08333333	78.83333333	120.625	20.20833333	31.08333333	57.04166667	48.25	100.7916667	102.8333333	31.58333333	66.45833333	50.83333333	28.125	63.79166667	36.20833333	30.625	115.0416667	107.2083333	83.58333333
141.7916667	107.8333333	60.04166667	120.125	124.4583333	109.9166667	93.70833333	97.83333333	14.83333333	68.70833333	97.25	145.2916667	25.66666667	27.20833333	67.16666667	119.6666667	33.375	28	57.95833333	51.45833333	14.58333333	131.7083333	111	114.4166667	133.4583333	82.08333333	72.33333333	113.2916667	73.79166667	120.4583333	28	127.2083333	153.75	106.5	26.75	46.95833333	92.375	70.5	117	82.625	30.08333333	80.875	92.125	78.75	154.9583333	72.33333333	128.2916667	120.25	96.16666667	84.95833333
236.875	119.75	75.75	194.5833333	180.7083333	62.125	79.41666667	108.375	23.95833333	20.41666667	115.0416667	217.2916667	56.66666667	49.25	60.25	134.7916667	33.375	46.33333333	67.5	65.33333333	21	211.2083333	58.45833333	74.375	225.4583333	79.16666667	76.16666667	66.08333333	119.5	85	42.70833333	197.375	184.2083333	76.95833333	67.58333333	66.45833333	47.125	74.45833333	132.875	52.5	27.25	75.20833333	123.7083333	150.9166667	232.125	97.04166667	188.1666667	161.625	120.3333333	111.2083333
302.5	102.25	52.45833333	160.4166667	96.16666667	72.95833333	120.875	142	32.625	26.16666667	149.5833333	229.3333333	60	74.58333333	28.04166667	153.8333333	34.20833333	63.66666667	67.79166667	125.25	19.54166667	265.9166667	82.79166667	81	265.0416667	84.58333333	41.375	88.41666667	159.2083333	68.08333333	41.41666667	235.25	189.25	96.95833333	63.95833333	58.83333333	50.83333333	67.54166667	121.7083333	45.16666667	27.375	58.45833333	57.75	85.33333333	288.9166667	131.8333333	126.2083333	170.9166667	243.1666667	144.9583333
93	33.91666667	7.875	42.79166667	22.33333333	128.125	117.75	107.7083333	10.70833333	21.625	127.2083333	40.58333333	39.16666667	50.66666667	15.20833333	161.3333333	36.125	44.54166667	63.79166667	44.33333333	15.625	72.08333333	93.54166667	137.125	130.9583333	72.83333333	11.83333333	119.9166667	137.4166667	137.9166667	27.58333333	78.58333333	100.7083333	68.95833333	33.75	37.58333333	62.41666667	25.33333333	150.5	75.79166667	26.125	44.95833333	10.625	84.58333333	78.625	96.33333333	77.875	109	190.0833333	84.875
28.41666667	37.16666667	17.95833333	31	30.58333333	86.20833333	22.04166667	86.33333333	33.45833333	16.25	63.58333333	33.75	38.75	57.29166667	57.75	35.375	41.91666667	41.54166667	75.25	39.875	10.70833333	27.16666667	49.83333333	29.875	39.04166667	159.5416667	26.95833333	29.875	26.125	141.3333333	27.54166667	23	24.875	20.70833333	51.54166667	47.20833333	94.08333333	39.29166667	56.79166667	116.2083333	24.75	61.45833333	28.04166667	14.45833333	39.75	67.66666667	20.95833333	123.5833333	35	55.5
38.9375	61.95833333	52	81.25	50.20833333	78.97916667	14.70833333	31.0625	48.85416667	45	24.41666667	53.375	32.77083333	30.83333333	17.72916667	32.4375	89.02083333	33.125	109.9375	55.85416667	18.625	32.91666667	28.8125	27.4375	40.625	132.9166667	56.70833333	16.25	22.83333333	42.625	27.75	44.41666667	32.1875	10.29166667	28.5625	35.91666667	51.29166667	73.89583333	65.9375	46.39583333	16.47916667	76.91666667	70.14583333	17.41666667	45.1875	107.3541667	56.375	93.27083333	66.14583333	25.72916667
69.83333333	76.375	88.79166667	98.75	66.66666667	53.20833333	39.79166667	30.58333333	37	30.25	30.45833333	88.16666667	31.45833333	35.83333333	16.58333333	42.29166667	59	35.29166667	90.5	65.04166667	13.70833333	73.91666667	45.58333333	23.91666667	64.125	87.20833333	106.5416667	45.91666667	29.625	22.45833333	29.25	105.75	60.875	31.75	32.20833333	22.95833333	40.54166667	134.5416667	53.95833333	63.625	9.041666667	80.95833333	68.70833333	28.29166667	101.6666667	76.16666667	55.125	47.625	66.625	32.125
93.79166667	58	75.79166667	38	41.33333333	34.58333333	22.125	52.25	15.45833333	35.25	37.16666667	47.25	26.58333333	28.70833333	20.16666667	77.125	36.83333333	23.66666667	75.45833333	62.29166667	10.70833333	90.45833333	53.79166667	35.66666667	72.375	31.04166667	102.125	38.58333333	44.25	19.79166667	25.125	58.45833333	63.66666667	44.70833333	28.54166667	35.29166667	76.33333333	89.16666667	54.79166667	21.79166667	15.54166667	75.25	67.70833333	38.45833333	63.45833333	120.6666667	47.5	56.91666667	101.4166667	40.54166667
47.54166667	31.66666667	44.83333333	14.08333333	21.54166667	18.875	27.625	34.08333333	10.75	50.29166667	27.54166667	15.25	20.75	27.33333333	27.375	51.375	43.91666667	26.41666667	21	92.75	9.416666667	41.58333333	17.75	15.66666667	29.5	13.875	91.25	22.125	48.875	15.33333333	15.54166667	26.25	32.75	22.125	21.54166667	47.29166667	23.54166667	55.45833333	36.125	9.375	17.25	63.20833333	32.70833333	41.95833333	17.91666667	75	31.33333333	64.70833333	56.58333333	25.25
26.66666667	46.45833333	32.83333333	21.41666667	21.16666667	33.16666667	48.625	21.29166667	10.91666667	51.375	25.125	18.875	26.375	19.79166667	24.79166667	46.33333333	9.583333333	23.33333333	8.208333333	42.125	9.916666667	23	17.25	57.875	32.79166667	17.41666667	8.625	34.83333333	62.33333333	40	18.95833333	35.125	39.375	29.16666667	20	31.08333333	9.791666667	72	44.16666667	32.20833333	26.70833333	40.20833333	21.875	51.95833333	27	82	42.79166667	58.79166667	57.83333333	26.66666667
39.54166667	18.125	5.875	24.04166667	18.83333333	62.08333333	47.95833333	18.79166667	13.125	17.54166667	20.79166667	15.54166667	12.33333333	11.25	6.166666667	65.75	16.16666667	12.16666667	20.625	25.08333333	18.41666667	31.41666667	50.375	61.04166667	36	52.45833333	4.583333333	54.91666667	49.125	47.875	13.75	24.375	27.04166667	48.20833333	13.20833333	17.79166667	35.08333333	17.125	71.25	55.66666667	22.125	25.54166667	6.416666667	36.41666667	20.45833333	13.16666667	36.16666667	26.83333333	45.375	24.125
13.5	11.66666667	6.083333333	7.208333333	14.41666667	45.875	27.625	17.375	8.583333333	9.416666667	18.08333333	8.833333333	9	9.875	6.333333333	17.375	18.625	9	16.91666667	24.29166667	13.83333333	12.70833333	30.33333333	19.91666667	14.58333333	29.875	26.75	25.91666667	25.79166667	33.75	12.54166667	6.208333333	6	27.25	11.45833333	16.20833333	29.70833333	16.79166667	34.125	36.41666667	14.83333333	31.375	4	15.45833333	11.66666667	15.66666667	12.20833333	11.66666667	13.875	21
33.33333333	20.375	6.625	15.5	17.66666667	28.70833333	19.08333333	24.33333333	7.125	10.70833333	26.75	19.5	14.875	15.08333333	11.29166667	24.875	28.125	20.625	34.08333333	79.375	7.541666667	21.95833333	17.375	11.375	32.16666667	36.66666667	64.29166667	18.04166667	20.95833333	18.79166667	16.875	15.33333333	25.16666667	16.54166667	17.5	11.91666667	22.41666667	25.58333333	36.625	15.58333333	32.54166667	35.04166667	4.5	20.66666667	35.125	36.79166667	19.08333333	23.16666667	24.125	27.91666667
48.83333333	28.375	11.16666667	26.75	24.95833333	41.66666667	32.20833333	21.45833333	11.41666667	13.125	19.58333333	29.08333333	22.5	21.625	13.625	45.79166667	28.33333333	21.95833333	32	47.75	21.25	38.75	26.70833333	25	48.70833333	37.75	98.33333333	30.58333333	35.70833333	28.375	22.70833333	25.04166667	41.58333333	30.375	23.83333333	22.875	27.95833333	44.58333333	39.91666667	28.66666667	26.70833333	45.625	7.083333333	34.625	44.66666667	42.45833333	34	31.04166667	26.95833333	23.95833333
56.625	47.04166667	13.41666667	45.20833333	53.20833333	42.66666667	50.875	26.875	14.95833333	28.54166667	27.5	48	22.70833333	29.83333333	30.70833333	59.875	32.5	25.04166667	31.58333333	109.2083333	26.41666667	57.375	45.20833333	40.375	56.75	41.66666667	115.0833333	48.5	58.125	48.54166667	24.20833333	34.79166667	41.08333333	47.75	31.875	30.375	36.91666667	41.75	51.25	41.79166667	19.875	47.95833333	13.375	48	44.16666667	48.04166667	57.125	46.91666667	21.83333333	30.79166667
62.66666667	47.5	16.16666667	31.45833333	43.58333333	55.70833333	73.125	41	15.375	49.75	38.08333333	74.20833333	28.04166667	31.54166667	41.29166667	72.91666667	35.79166667	28.41666667	37.125	196.75	35.45833333	51.54166667	58.16666667	52.04166667	65.125	55.08333333	114.9166667	60.125	68.79166667	61.66666667	26.66666667	59	58.70833333	62.16666667	33.54166667	41.75	56.33333333	40.08333333	63.79166667	50.5	12.875	47.08333333	11.58333333	71.875	71.29166667	47.83333333	58.125	60.29166667	36.75	38.625
73.20833333	41.875	17.45833333	41.29166667	43.58333333	69.58333333	90.125	36.95833333	23.75	23.95833333	43.83333333	47.91666667	30.375	28.70833333	56.79166667	58.04166667	38.25	32.29166667	38.75	279.25	32.54166667	57.33333333	84.45833333	57.79166667	83.54166667	70.20833333	109.5416667	87.79166667	76.91666667	69.29166667	31.25	53.95833333	72.83333333	84.91666667	37.66666667	46.16666667	64.125	38.91666667	73.625	57.95833333	17.83333333	51.16666667	13.45833333	68.20833333	77.25	55.875	83.45833333	61.625	40.375	41.83333333
86.29166667	60.375	28.20833333	60.83333333	59.29166667	86.33333333	89.41666667	43.875	28.41666667	38.20833333	53.45833333	72.58333333	20.08333333	25.625	64.58333333	71.875	38.75	28.54166667	54.25	126.7083333	15.625	70.25	78.75	60.66666667	75.04166667	75	89.41666667	79.29166667	85.08333333	56.91666667	24.45833333	57.16666667	82.45833333	78.08333333	30.375	36.08333333	70.70833333	40.75	91.25	51.875	16.58333333	67.08333333	38.5	67.66666667	85.58333333	56.66666667	83.625	63.45833333	47.41666667	55.20833333
113.7083333	74.16666667	61.75	99.125	108.2083333	76.33333333	101.75	67.91666667	20.04166667	60.58333333	76	98.08333333	34.66666667	37.33333333	40.91666667	80.5	44.45833333	39.54166667	41.16666667	86.41666667	17	110.7916667	89.75	81.41666667	85.125	63	58.58333333	95.70833333	118.5416667	61.83333333	30.95833333	78.41666667	95.41666667	83.79166667	51.375	50.45833333	66.70833333	43.125	84.45833333	60.91666667	17.91666667	75.41666667	80.91666667	97	82.33333333	53.5	113.4166667	84.58333333	85.20833333	76.95833333
163.9583333	98.45833333	92.45833333	141.7916667	126.8333333	75.875	56.25	74.33333333	39.54166667	41.70833333	79	171.2083333	48.79166667	55.125	21.29166667	130.3333333	36.29166667	51.5	27.33333333	68.375	16.16666667	149.9583333	68.29166667	76.625	164.4166667	42.20833333	68.20833333	60.79166667	79.66666667	61.29166667	33.125	118.5833333	124.7083333	28.83333333	69.625	51.25	55.29166667	102.8333333	104.9166667	48.5	19.04166667	71.5	96.54166667	65.16666667	152.25	88.95833333	96.83333333	98.75	138	76.66666667
175.3333333	124	43.875	99.375	92.33333333	72	27.41666667	89.25	35.79166667	39.70833333	92.66666667	105.5	54.08333333	52.75	27.625	124.9583333	45.83333333	44.5	38.16666667	46.875	10.70833333	155.4166667	43.45833333	57.20833333	194.7083333	56.16666667	11.875	28.41666667	37.25	68.45833333	29.41666667	129.5	127.75	20.58333333	56.54166667	69.20833333	50.79166667	114.1666667	140.1666667	46.70833333	16.08333333	62.875	88.41666667	31.79166667	157.5	134.5833333	81.125	98.125	191.25	77.29166667
34.41666667	35.375	19.41666667	8.333333333	19.91666667	53.25	11.75	60.58333333	28.875	13.33333333	66.75	10.66666667	14.75	21.04166667	30.83333333	45.95833333	27.125	21.20833333	39.5	46.625	10.16666667	32.125	10.04166667	11.125	24.66666667	30.25	23.29166667	10.04166667	21.29166667	27.75	15.04166667	14.95833333	20.16666667	10	23.08333333	52.45833333	26.29166667	67.625	60.25	11.29166667	22.58333333	62.33333333	22.95833333	20.58333333	12.79166667	121.5	17	107.5833333	61.125	55.75
30.25	52.83333333	39.75	32.41666667	35.04166667	24.66666667	16.83333333	38.04166667	41.41666667	31.83333333	37.375	28.75	14.41666667	11.79166667	4.458333333	34.29166667	11.5	14.875	12.625	102.1666667	8.25	31.875	15.83333333	22.875	39.125	13.79166667	66.375	16.875	19.20833333	21.41666667	12.5	30.41666667	30.375	15.875	15.41666667	30.29166667	10.08333333	79.5	39.41666667	12	34.70833333	69.33333333	51.75	21.04166667	27.66666667	149.9583333	24.91666667	94.95833333	52	35
61.79166667	89.25	54.95833333	21.33333333	61.08333333	40.29166667	17.125	17.29166667	43.375	45.70833333	17.04166667	49.875	10.95833333	11.91666667	12.5	81.5	10.875	14.375	10.58333333	188.7916667	10.45833333	62.95833333	11.25	35	59.33333333	14.875	27.125	14.75	36.45833333	34.83333333	8.958333333	34.875	38.95833333	12.70833333	13.83333333	33.33333333	11.83333333	72.125	43.29166667	11.54166667	36.58333333	61.375	81.75	25.20833333	41.33333333	106.8333333	23.29166667	54.79166667	61.91666667	17.45833333
68.08333333	104.25	74.375	17.33333333	31.625	53.70833333	30	15.875	39.375	40.375	19.66666667	26.5	16.83333333	13.45833333	4.916666667	86.91666667	8.541666667	16.04166667	9.833333333	146.4583333	10.95833333	69.20833333	21.20833333	41	40.875	27.91666667	34.58333333	24.16666667	41.83333333	62.75	14.91666667	26.45833333	24.16666667	21.41666667	16.45833333	24.75	13.83333333	56.25	67.54166667	31.5	17.125	72.33333333	63.125	25.58333333	24.75	67.04166667	19.66666667	29.875	84.91666667	23.04166667
97.91666667	89.41666667	68.95833333	51.95833333	72.75	85.375	45.16666667	22.5	37.83333333	57.875	25.375	52.875	9.375	7.416666667	6.916666667	71.04166667	14.375	8.666666667	17.45833333	153	10.45833333	96.875	29.04166667	56.875	61.41666667	59.45833333	67.75	34.25	49.58333333	62.58333333	9.375	40.29166667	42.70833333	33.58333333	11.375	20.29166667	14.20833333	99.04166667	79.95833333	67.20833333	22.91666667	69.83333333	81.54166667	43.75	30.375	127	47.91666667	27.83333333	82.70833333	26.875
135.75	116.125	36.70833333	77.95833333	91.27083333	83.4375	58.25	34.77083333	36.6875	26.375	41.08333333	99.83333333	18.14583333	10.02083333	15.5	95	13.52083333	14.70833333	13.375	76.39583333	12.08333333	130.6875	55.22916667	61.02083333	113.7291667	26.95833333	20.4375	60.95833333	65.20833333	59	13.1875	79.52083333	96.91666667	63.9375	19.02083333	18.95833333	29.08333333	104.6666667	86.70833333	51.70833333	17.0625	41.4375	57.39583333	55.125	90.25	156.3125	94.16666667	38.97916667	136.5416667	38.875
152.6666667	84.66666667	17.58333333	88	47.41666667	84.29166667	58.16666667	32.75	28.41666667	28.25	35.54166667	84.45833333	7.25	5.25	1.75	108.5416667	9.416666667	4.333333333	10.58333333	158.625	16.875	149.1666667	57.16666667	65.79166667	118.7916667	42.95833333	48.25	54.625	105.3333333	71.25	7.125	75.95833333	110.0833333	47.125	7.25	16.95833333	32.25	73	76.08333333	65.41666667	26.375	47.125	16.58333333	117.875	116.2083333	142.4583333	109.9583333	50.75	195.0416667	36.83333333
177.6666667	119.75	17.16666667	89.33333333	73.20833333	85.91666667	101.7916667	56.91666667	29.95833333	35.29166667	63.25	128.4583333	1.916666667	5	14.08333333	137	29.04166667	3.916666667	26.45833333	141.875	4.708333333	174.125	71.75	98.83333333	127.875	85.41666667	76.875	73	147.6666667	69.625	3.458333333	87.625	140.4583333	54.58333333	7.083333333	4.541666667	66.95833333	112.125	87.45833333	72.625	26.5	68.25	28.95833333	111.375	143.4583333	171.9583333	109.9166667	52.83333333	123.7916667	51.5
182.25	154.2916667	35.54166667	369.75	212.4166667	97.41666667	141.9166667	53.45833333	44.75	123.4166667	70.79166667	203.4583333	14.79166667	16.33333333	39.54166667	102.0833333	49.08333333	17.125	41.41666667	187.9583333	11.66666667	192.2916667	114.3333333	104.2083333	109.9166667	106.375	159.125	136.75	142.3333333	86.20833333	18.04166667	215.4583333	159.5833333	107.125	14.91666667	18.25	91.16666667	98.41666667	97.5	95.875	42.54166667	56.66666667	95.625	135.375	171.0833333	180.9166667	146.125	72.75	123.7083333	89.125
317.6666667	118.1666667	26.5	137.5833333	116.5416667	91.66666667	148.7916667	97.08333333	93.83333333	292.4583333	133.2916667	195.2916667	46.91666667	41.58333333	86.45833333	117.9166667	70.16666667	47.79166667	79.41666667	451.1666667	38.70833333	254.5	197.5416667	193.5	277.9583333	165.6666667	454.0416667	163.875	166.375	242.125	50.54166667	180.2916667	365.6666667	149	37.41666667	52.70833333	96.20833333	184.9166667	141.2916667	112.2916667	44.54166667	87.29166667	25.79166667	197.7083333	224.8333333	232.2083333	308.4166667	104	174.5416667	154.75
147.2916667	77.70833333	51.75	107.4166667	98.33333333	87.5	92.625	83.125	17.45833333	76.04166667	103.9166667	137.1666667	50.625	49.54166667	42.54166667	119.1666667	53.83333333	50.25	72.04166667	103.4583333	36.95833333	84.54166667	60.95833333	73.79166667	158.7083333	140.2083333	176.25	70.83333333	201.25	92.375	56.41666667	88.54166667	168.5	62.83333333	43.25	66.95833333	46	53.95833333	111.7916667	67.625	42.45833333	51.75	72.29166667	179.8333333	117.25	43.04166667	135.4583333	87.33333333	68.20833333	99
92.375	98.66666667	80.41666667	80.625	98	78	54	82.04166667	26.54166667	107.875	81.66666667	75.125	43.375	48.875	38.91666667	49.16666667	42.70833333	46.33333333	58.33333333	44.04166667	27.25	84.5	42	42.41666667	53.66666667	115.625	55.91666667	49.875	74.41666667	48.83333333	37.16666667	52.41666667	45.33333333	44.875	41.08333333	50.875	37	46.5	76	53.95833333	28.25	52.33333333	119.6666667	67.70833333	58.91666667	46.08333333	69.58333333	92.41666667	80.20833333	70.54166667
97.33333333	130.2083333	109.4166667	60.70833333	87.875	60.54166667	33.16666667	81.58333333	24.79166667	72.04166667	75.04166667	60.54166667	30.58333333	29.70833333	34.70833333	44.625	31.45833333	34.58333333	45.04166667	59.45833333	18.91666667	93.45833333	29.04166667	24.83333333	45.54166667	35.125	45.91666667	29.83333333	43.70833333	28.91666667	30.5	38.66666667	44.125	25.875	31.33333333	47.45833333	32.95833333	47.33333333	54.29166667	33.875	21.33333333	47.875	166.75	52	50.5	56.41666667	54.875	96.20833333	88.5	65.625
132.375	115.875	43.66666667	67	93.54166667	37.375	42.5	64	14.95833333	40.29166667	61.375	72.41666667	22.04166667	25.875	49.20833333	54.45833333	26.08333333	31.95833333	36.5	19	16.70833333	118.3333333	25.95833333	32.20833333	69.20833333	35.95833333	11	40.58333333	72.79166667	31.41666667	26.58333333	46.08333333	54.91666667	24.625	29.33333333	55.625	41.58333333	49.20833333	54.25	28	16.33333333	26.41666667	116.375	62.375	60.95833333	50.79166667	62.95833333	104.4166667	74.83333333	55.33333333
24.58333333	37.20833333	9	16.79166667	21.66666667	38.54166667	39.16666667	19.125	13.70833333	15.66666667	25.45833333	17.45833333	25.375	25.70833333	58.16666667	39.83333333	26.25	28.70833333	34.45833333	25.375	17.08333333	21.83333333	28.875	32.08333333	21.33333333	42.25	15.875	32	41.45833333	45.83333333	24.66666667	22.45833333	14.08333333	26.95833333	25.91666667	50.375	27.70833333	37.20833333	28.875	38.75	24.33333333	29.08333333	10.95833333	18.875	19.375	40.25	17.45833333	23.29166667	31.70833333	25.375
41.95833333	48	43.70833333	34.04166667	34.79166667	37.08333333	16	14.75	24.83333333	24.66666667	19.79166667	32.29166667	18.04166667	17.95833333	6	24.08333333	14.70833333	19.54166667	23.16666667	31.125	23.625	37.125	14.54166667	16.58333333	31.91666667	34.41666667	33.375	15.375	19.375	19.58333333	19.20833333	25.29166667	22.25	13.95833333	22.58333333	45.125	12.66666667	34.20833333	36.5	15.29166667	29.54166667	36.91666667	48.08333333	20.125	31.16666667	30.29166667	28	36.04166667	49.54166667	27.91666667
46.95833333	67.58333333	67.08333333	39.25	40.625	35.5	22.20833333	32.16666667	46.41666667	22.875	37.875	31.45833333	14.58333333	16.625	17.625	27.75	18.70833333	19.125	45.54166667	29.5	18.875	39.58333333	24.58333333	15.79166667	30.125	30.75	42.29166667	23.625	34.875	23.54166667	13.5	24.70833333	28.70833333	14.91666667	17.58333333	25.08333333	22.08333333	44.33333333	41.33333333	20.08333333	14.66666667	56.45833333	58.04166667	32.83333333	30.70833333	37.16666667	42	58.20833333	63.58333333	40.16666667
87.25	84.95833333	64.25	53.5	60.625	46.125	21.375	44.79166667	36.25	12.04166667	44.75	56.25	12.375	13.70833333	31.54166667	33.08333333	16.70833333	15	35.375	24.16666667	8.208333333	82.29166667	29.04166667	20.625	55.75	18.95833333	44.70833333	24.375	40.75	24.79166667	14.75	51.70833333	50.20833333	18.45833333	13.70833333	34.83333333	36.29166667	81.58333333	47.95833333	18.375	16.54166667	97.45833333	67	31.75	56	55.5	56.125	75.83333333	86.29166667	40.41666667
29.58333333	13	7.291666667	12.58333333	16.41666667	74.625	21.95833333	84.70833333	10.83333333	16.16666667	86.16666667	15.79166667	15.58333333	17.66666667	24.125	45.66666667	18	17.875	33.91666667	13.95833333	13.83333333	23.66666667	36.58333333	52.5	24.875	33.16666667	27.83333333	31.5	37.875	51.79166667	14.875	13.04166667	18.5	30.75	17.58333333	41.91666667	40	42	81.91666667	38.70833333	25.16666667	45.54166667	9	20.91666667	20.04166667	78.91666667	26.625	75.875	69.79166667	102.75
17.29166667	12.58333333	9.166666667	8.416666667	16.95833333	8.791666667	11.875	138.75	9.166666667	16.16666667	125.5833333	10.04166667	12.75	14.125	25.54166667	12.91666667	16.66666667	13.20833333	36.25	20.125	23.45833333	13.95833333	6.791666667	4.458333333	14.16666667	33.5	16.54166667	8.375	14.5	7.833333333	12.45833333	10.75	9.416666667	8.833333333	15.91666667	39.29166667	19.16666667	19.58333333	17.45833333	11	35.75	95.16666667	12.29166667	12	10	30.54166667	11.125	117.375	21.375	136.2916667
21.625	20.58333333	11.33333333	8.666666667	20.875	14.75	8.875	15.91666667	8.375	19.375	16	15.79166667	12.75	20.875	21.625	28.875	18.91666667	18.375	21.41666667	19.79166667	18.75	18.70833333	5.291666667	12.29166667	23	7.333333333	5.833333333	7.041666667	20.125	17.41666667	12.25	11.41666667	11.375	8.083333333	20.375	19.16666667	11.95833333	25.79166667	17.83333333	10.875	27.25	65.70833333	14.375	16.625	17.45833333	37.41666667	14.95833333	57.41666667	27.95833333	19.125
17.66666667	23.95833333	5.541666667	7.791666667	30.16666667	20.375	22.375	21.45833333	8.416666667	17.91666667	25.25	19.16666667	18.66666667	14.29166667	4.208333333	34.25	8.625	14.79166667	6.75	25.91666667	19.625	14.20833333	11.625	28.54166667	17.875	17.875	4.583333333	20.04166667	18	34.70833333	13.91666667	13.79166667	12.20833333	19.79166667	18.83333333	27.25	5.208333333	19.25	20.875	23.08333333	30.83333333	56.58333333	9.25	13.95833333	16	41	12.83333333	9.625	23.66666667	28.70833333
25.54166667	32.08333333	19.91666667	13	30.33333333	29.125	31.125	11.16666667	15.79166667	37.45833333	15.375	18.83333333	14.79166667	8.5	3.166666667	33.41666667	9.833333333	10.45833333	8.333333333	43.79166667	18.625	24.125	22.25	38.70833333	19.58333333	24.79166667	24.29166667	32.08333333	23.16666667	37.54166667	14.29166667	13.54166667	13.375	33.58333333	9.375	26.70833333	13.08333333	17.83333333	27.91666667	30.5	41.125	74.04166667	30.70833333	19.70833333	17.45833333	34.16666667	17.16666667	11.75	29.125	21.79166667
44.5	44.625	41.08333333	37	46.91666667	33.70833333	44.75	28.5	62.375	77.375	31.375	36.20833333	13.625	10.79166667	19	86.625	12.91666667	14.125	9.291666667	81.95833333	17.29166667	27.08333333	28.375	40.25	41.125	29.75	64.5	42.83333333	48.70833333	45.58333333	13.29166667	40.83333333	41.58333333	38.41666667	14.20833333	32.25	26.58333333	105.625	42.41666667	42.83333333	39.375	124.625	50.16666667	38.125	38	90.33333333	57.75	11.5	47.29166667	37.875
108.7083333	68.29166667	27.375	79.08333333	71.54166667	36.70833333	56.66666667	39.375	39.29166667	58.79166667	45.375	58.04166667	9.083333333	11.29166667	20.33333333	127.75	16.70833333	12.70833333	10.79166667	106.75	18.125	79.04166667	47.625	58.54166667	137.0833333	54.45833333	38.33333333	57.08333333	76	59.58333333	10.04166667	58.04166667	82.5	50.45833333	16.20833333	30.04166667	37.29166667	103.2916667	66.75	53.08333333	34.45833333	106.6666667	37.70833333	83.45833333	73	89.25	83.79166667	28.91666667	74.45833333	48.20833333
76.125	76.33333333	48.83333333	39.79166667	63.54166667	56.79166667	63.54166667	37.125	23.625	45.20833333	46.20833333	42.5	14.04166667	14.875	16.5	80.375	24.5	15.45833333	9.541666667	22.66666667	19.5	67.70833333	77.08333333	57.125	63.5	39.66666667	44.875	86.16666667	62.70833333	58.25	14.95833333	41.70833333	54.5	78.25	24.58333333	33.79166667	68.54166667	56	65.91666667	65.125	24.45833333	68.66666667	58.66666667	45.5	49.95833333	78.45833333	45.29166667	39.79166667	75.625	47.5
87.75	59.33333333	45.58333333	30.25	41.70833333	65	36.20833333	44.66666667	43.875	64.20833333	50.70833333	41	12.83333333	10.91666667	13.75	39.75	21.91666667	11.79166667	24.16666667	48.91666667	20	64.16666667	58.375	35.625	54.45833333	65.125	74.83333333	41.5	43.70833333	69.91666667	13.70833333	35.33333333	39.20833333	39.91666667	16.54166667	27.875	81.91666667	68.54166667	64.95833333	64.08333333	25.04166667	73.5	45.25	39.08333333	41.875	65.70833333	37.04166667	36.125	58.16666667	49.16666667
88.16666667	72.75	45.16666667	61.54166667	70.04166667	76.33333333	33.04166667	53.33333333	21.20833333	79.29166667	48.5	72.66666667	26.83333333	23.33333333	30	55.375	25.75	27.66666667	17.54166667	39.125	17.75	100.375	35.125	48.08333333	58.29166667	37.33333333	14.29166667	38.25	35.04166667	87.16666667	21.79166667	57.75	65.70833333	28.16666667	33.33333333	31.5	43.70833333	91.95833333	68.16666667	53.91666667	20.66666667	64.54166667	63.79166667	32.41666667	64.33333333	86.45833333	54.875	61.79166667	60.04166667	42.95833333
89.95833333	45.25	10.91666667	45.04166667	39.5	64.75	21.95833333	31.5	13.625	41.66666667	37.66666667	53.83333333	23.33333333	14.41666667	37.33333333	52.75	8.833333333	15.83333333	16.70833333	47.41666667	12.95833333	75.625	18.29166667	31.41666667	72.79166667	45.58333333	7.833333333	26.66666667	34.875	53.29166667	21.91666667	58.16666667	51.41666667	20.95833333	23.16666667	42.66666667	17.04166667	64.83333333	65.45833333	51.875	19.83333333	39.375	28.33333333	41.91666667	64.79166667	112.125	41.29166667	71.04166667	78.41666667	34.75
85.04166667	13.54166667	11.20833333	13.75	14.20833333	92.54166667	27.16666667	42.79166667	6.833333333	12	46.20833333	17.04166667	6.083333333	12.20833333	4.791666667	47.45833333	23.83333333	11.20833333	44.75	17.95833333	9.208333333	54.79166667	26.375	30.33333333	53.08333333	71.79166667	18.16666667	25.83333333	30.58333333	31.29166667	10.08333333	20.79166667	40.29166667	19.58333333	13.75	10.95833333	22.66666667	16.375	87.08333333	35.875	28.75	57.875	11.95833333	25.91666667	34.41666667	31.58333333	36.25	74.625	87.75	50.875
61.04166667	37.16666667	28.375	51.33333333	51.04166667	63.66666667	45.79166667	40.58333333	12.41666667	47.41666667	53.16666667	58.70833333	13.79166667	16.54166667	18.125	55.16666667	25.66666667	17.125	36.125	22.625	10.33333333	47.91666667	36.95833333	33.41666667	62.79166667	52.375	28.875	38.33333333	41.83333333	49.83333333	14.125	59.375	56.125	35.58333333	19.375	14.70833333	33.79166667	30.70833333	78.91666667	29.54166667	35.33333333	55.54166667	50.66666667	48.16666667	63.91666667	41.25	56.83333333	53.125	51.20833333	42.70833333
53.58333333	43.875	24.625	65.45833333	44.91666667	39.04166667	54.625	62.29166667	12.20833333	31.54166667	60.83333333	65.91666667	27.16666667	34.58333333	22.79166667	45.79166667	23.54166667	30.16666667	35	32.41666667	13.33333333	42.95833333	40.875	37	62.83333333	40.91666667	20.95833333	50.58333333	56.91666667	39.625	19.79166667	65.41666667	60.41666667	47	47.83333333	26.45833333	30.58333333	45.54166667	45.45833333	25.79166667	19.875	52.20833333	43.875	60.33333333	65.29166667	37.04166667	66.04166667	74.58333333	52.125	59.29166667
75.16666667	38.58333333	32.66666667	74.875	48	36.375	35.125	64.41666667	26.875	26.75	62.83333333	73.66666667	25.58333333	36.16666667	28.20833333	64.875	31.33333333	29	32.41666667	28.33333333	9.375	61.125	41.08333333	49.70833333	79.875	33.75	35.29166667	34.45833333	53.25	24.125	21.79166667	97.875	63.20833333	27.10416667	33.75	36.08333333	37.08333333	67.375	52.70833333	23.5	20.91666667	39.91666667	47	39.04166667	105.0833333	66.45833333	56.29166667	73.20833333	80.70833333	57.375
80.16666667	57.20833333	54.75	41.5	40.54166667	70.875	23.91666667	49.20833333	21.33333333	36.29166667	61.875	49.5	19.75	21.70833333	39.16666667	97.20833333	27.25	22.25	31.04166667	34.95833333	22.33333333	68.41666667	23.45833333	45.08333333	87.70833333	35.54166667	12.08333333	22.875	24.04166667	76.83333333	24	68.29166667	92.875	19.75	19.95833333	99.625	34.66666667	78.20833333	93.41666667	35.25	14.33333333	31.875	53.16666667	28.625	68.625	127.5	33.95833333	81.45833333	113.3333333	51.45833333
62.70833333	81.16666667	32.125	20.41666667	75.91666667	86.58333333	48.29166667	34.29166667	15.04166667	24.54166667	37.58333333	57	18.79166667	20.625	13.33333333	87.29166667	14.95833333	19.54166667	40.70833333	38.875	31.70833333	56.20833333	33.875	52.58333333	58.75	88.54166667	12	38.29166667	44	45.375	22.83333333	34.41666667	47.625	37.08333333	24.75	56.58333333	21.125	53.20833333	87.83333333	56.66666667	16	36.45833333	43.29166667	29.04166667	43.125	54.41666667	23	59.91666667	83.70833333	33.45833333
52	56.375	34.83333333	53.91666667	76.79166667	65.58333333	52.83333333	44.41666667	16.83333333	49	42.70833333	62.58333333	16.58333333	18.5	29.45833333	77.20833333	31	18.29166667	35.75	49.16666667	26.58333333	47.125	62.41666667	52.83333333	66.41666667	63.66666667	10.16666667	59.75	63.45833333	56.79166667	17.875	59.66666667	68.54166667	47	19.95833333	28.33333333	61.125	22.41666667	69.29166667	63.70833333	19.91666667	68.83333333	76.45833333	61.79166667	56.33333333	26.20833333	71.29166667	61.70833333	60.20833333	38.5
18.29166667	15.66666667	7.958333333	13.41666667	14.29166667	62.75	76.875	53.58333333	14.29166667	28.375	53.91666667	12.91666667	22.91666667	25.875	40.41666667	42.83333333	28.70833333	24.70833333	36.04166667	20.79166667	22.20833333	12.04166667	48.33333333	47	18.70833333	51.83333333	16.20833333	67.75	72.45833333	52.70833333	21.58333333	16.66666667	14.9375	67.45833333	28.20833333	31.125	43.16666667	21.54166667	68.70833333	48.5	38.33333333	53.66666667	10	57	9.375	17.25	39.04166667	52.375	28.58333333	54.95833333
47.95833333	53.83333333	34.58333333	42.45833333	36.375	77.29166667	74.125	63.83333333	27.5	19.20833333	55.95833333	34.58333333	32.33333333	34.66666667	46.83333333	36.66666667	23.95833333	32.125	39.91666667	37.33333333	16.54166667	38.54166667	61	37.375	29.16666667	41.20833333	31	62.70833333	63.875	49.33333333	34	32.83333333	41.91666667	55.83333333	38.79166667	43.75	45.625	38.625	53.29166667	42.58333333	25.75	51.75	44.95833333	44.875	32.125	42.375	64.29166667	54.04166667	57.04166667	42.83333333
74.41666667	89.70833333	82.75	70	69.20833333	61.91666667	53.375	60.29166667	31.45833333	41.83333333	50.625	65.29166667	9.375	13.58333333	32.20833333	71	31.66666667	10.08333333	37.04166667	65.04166667	14.29166667	63.91666667	67.125	67	54.91666667	51.16666667	45.29166667	55.20833333	75.5	56.75	8.916666667	57.95833333	72.625	42.66666667	18.125	35.875	52.04166667	54.45833333	64.125	53.29166667	34.95833333	37.54166667	84.5	54.25	63.79166667	70.375	85.25	80.95833333	68.54166667	36.91666667
45.58333333	86.33333333	51.20833333	95.83333333	96.33333333	43.95833333	44.95833333	30.66666667	17.625	49.41666667	56	85.125	14.08333333	13.45833333	17.125	50.625	18.25	11.45833333	22.29166667	65.33333333	9.75	43.41666667	43	54.625	49.66666667	39.54166667	8.541666667	46.04166667	61.16666667	60.20833333	10.875	83.125	69.54166667	40	19.625	32.625	43.16666667	38.45833333	53.33333333	45.25	24.08333333	44.375	89.29166667	56.625	76.04166667	62.875	84.25	63.5	42.75	53.41666667
84.08333333	57.29166667	27.33333333	70.16666667	82.79166667	47.54166667	73.58333333	47.91666667	13.16666667	41.79166667	52.41666667	66.58333333	19.25	21.875	18	58.16666667	27.95833333	19.70833333	33.45833333	33.25	12.08333333	74	53.04166667	51.70833333	73.79166667	41.45833333	19.29166667	64.33333333	72.33333333	58.29166667	11.95833333	59.29166667	47.91666667	55.625	21.33333333	19.29166667	42.95833333	23.58333333	47.5	41.625	46.20833333	42.08333333	68.83333333	73.91666667	70.625	29.16666667	64.875	80.33333333	60.5	46.5
81.33333333	55.79166667	37.79166667	69.41666667	62.125	69.54166667	37.25	19.45833333	18.45833333	65.58333333	15.25	63.29166667	28.20833333	30.70833333	44.45833333	74.75	38.125	32.70833333	30.75	36.58333333	12.625	71.375	44.625	59.375	56.08333333	35.45833333	27.45833333	36.45833333	35.25	46.91666667	27.08333333	53.20833333	57.91666667	27.58333333	28.95833333	43	59.45833333	42.33333333	66.75	59.79166667	38.66666667	36.75	52.04166667	36.375	59.29166667	73.70833333	50.79166667	83.25	80.54166667	15.375
99.70833333	81.79166667	35.16666667	72.83333333	81.25	51.41666667	57.16666667	20.20833333	18.875	97.58333333	41.79166667	73	38.5	39.66666667	49.16666667	73.08333333	27.54166667	38.25	32.625	30.75	19.375	82.45833333	61.5	68.45833333	48.20833333	32	32	53.83333333	47.16666667	56.91666667	31.08333333	54.125	41.75	37.45833333	57	55.95833333	81.25	56.91666667	83.20833333	54.04166667	34.58333333	41.29166667	65.375	46.625	60	69.04166667	50.08333333	66.75	77.20833333	38.91666667
50.25	74.625	80.95833333	62.375	53.125	53.875	64.54166667	46.91666667	24.125	86.125	47.41666667	46.08333333	39.66666667	38.20833333	32.125	82.79166667	22.41666667	34.25	21.375	24.16666667	22.95833333	48.75	59.45833333	82.25	38.95833333	36.5	38.66666667	56.20833333	44.29166667	64.54166667	33.54166667	39.95833333	33.125	31.79166667	51.375	70.16666667	83.54166667	48.45833333	85.875	74	35.20833333	87.70833333	77.41666667	38.20833333	43.125	55.45833333	53	66.5	56.16666667	44.41666667
70.625	56.5	66.75	68.33333333	55.20833333	47.66666667	46.08333333	47.79166667	44.04166667	54.875	55.79166667	52.83333333	49.95833333	52.5	31	88.45833333	26.625	43.75	26.04166667	22.5	22.33333333	60.79166667	31.375	85.5	58.41666667	27.41666667	37.875	42.04166667	53.41666667	63.625	30.79166667	58.75	65.04166667	28.66666667	62.04166667	72.625	34.41666667	70.66666667	74.75	42.08333333	35.08333333	65.95833333	90.91666667	36.29166667	60.79166667	81.29166667	60.58333333	49.91666667	74.375	55.95833333
23.16666667	10.875	7.791666667	17.54166667	22.5	37.41666667	49.45833333	40.33333333	17.08333333	23.04166667	36.25	17.95833333	28.95833333	34.20833333	29.75	63.58333333	30.75	36.58333333	43.125	13.54166667	17.75	22.54166667	45.29166667	59.625	34.95833333	30.70833333	20.25	55.625	44.91666667	46.70833333	28.45833333	25.875	31.75	34.66666667	30.625	60.58333333	52.5	23.41666667	79.04166667	43.16666667	46.625	46.20833333	12.95833333	28.16666667	27.08333333	35.45833333	37.83333333	65.66666667	35	41.45833333
34.04166667	37.41666667	40.41666667	39.79166667	49.58333333	18.5	31	22.66666667	19.25	34	25.625	35.04166667	27.83333333	33.95833333	17	31.25	18.04166667	32.79166667	13.16666667	20.25	17.125	29.5	27.125	23.5	24.375	12.5	43.29166667	25.70833333	31.16666667	27.125	23.79166667	27.45833333	19.33333333	24.79166667	28	33.91666667	33.66666667	37.70833333	28.04166667	28.41666667	32.125	42.70833333	53.16666667	35.79166667	29.75	35.45833333	38.375	19.66666667	28.875	26.75
23.95833333	9.875	14.91666667	22.79166667	27.375	17.58333333	40.25	26.16666667	7.958333333	26.33333333	29.75	14.875	9.666666667	10.29166667	20.58333333	32.16666667	13.125	7.875	14.41666667	25.79166667	15.33333333	18.5	28.375	28	20.91666667	28.79166667	14.125	37.95833333	30.41666667	31.41666667	10.70833333	19.04166667	16.625	36.79166667	13.66666667	27.625	28.375	20.29166667	39.08333333	28.75	34	43.79166667	17.41666667	24.75	14.25	20.125	25.33333333	30.58333333	31.58333333	31.875
29.625	16.66666667	14.08333333	16.45833333	20.625	29.75	37.66666667	36.375	13.08333333	10.83333333	41.45833333	14.20833333	21.5	22.83333333	26.29166667	45.375	23.125	23.79166667	30.66666667	20.625	17.625	20.54166667	25.95833333	29.54166667	28.04166667	38.375	19.70833333	32.375	24.20833333	39.41666667	21.75	11.08333333	12.625	28.75	21.91666667	30	28.125	31.29166667	38.91666667	28.41666667	41.5	38.58333333	13.375	15.08333333	12.25	27.66666667	16.45833333	44.20833333	38.125	40.95833333
60.25	49.5	46.75	43	49.29166667	35.41666667	39	33.66666667	33.91666667	20.04166667	47.29166667	39.70833333	20.83333333	25.58333333	16.70833333	35.66666667	28.125	23.83333333	46.20833333	28.08333333	21.70833333	56.79166667	37.33333333	23.58333333	27.45833333	50	44.375	39.66666667	39.875	26.33333333	18.625	30.45833333	25.91666667	32.83333333	22.33333333	25.125	31.45833333	39.83333333	38.33333333	19.41666667	37.25	41.125	52.41666667	36.33333333	30.125	38.20833333	40.29166667	55	61.66666667	47.29166667
97.33333333	56.91666667	37.95833333	52	52.25	39.16666667	35.20833333	51.20833333	24	31.375	58.875	59.91666667	20.375	24.04166667	28.70833333	35.20833333	24	24.375	47.83333333	25.79166667	20.5	80.70833333	25.5	27.33333333	54.04166667	31.20833333	24.08333333	28.45833333	43.75	33.25	20.5	41.79166667	34.375	20.16666667	21.91666667	43.875	26.83333333	54.16666667	49.33333333	29.25	24.75	35.91666667	44.83333333	45.95833333	59.79166667	51.45833333	44.58333333	72.66666667	79.20833333	54.16666667
87.54166667	57.70833333	51.375	46.66666667	51.66666667	27.83333333	64.54166667	63.29166667	16	28.79166667	54.95833333	43.58333333	18.45833333	19.79166667	46.08333333	39.66666667	19.04166667	20.91666667	27.45833333	37.45833333	16.25	79.29166667	39.875	33.91666667	59.66666667	16.91666667	27.625	52.375	50.79166667	27.58333333	18.45833333	31.91666667	33.08333333	37.83333333	19.16666667	56.25	41.875	45.625	44.04166667	21.875	14.66666667	44.04166667	77.875	46.08333333	55.29166667	38.45833333	54.83333333	70.875	71.66666667	49.08333333
34.16666667	52.75	62.66666667	30.75	32.375	22.58333333	38.08333333	23.95833333	15.20833333	38.91666667	21.45833333	30.70833333	18.20833333	21.29166667	30.04166667	30	30.41666667	22.04166667	31.20833333	13.125	19.70833333	52.29166667	49.45833333	49	39.375	21.70833333	28.5	86.54166667	27.20833333	27.54166667	14.16666667	26.41666667	28.54166667	58.83333333	22.25	23.58333333	30.54166667	33.41666667	38.08333333	28.79166667	19.33333333	24.95833333	53.83333333	24.20833333	45.375	27.125	25.58333333	65.70833333	57.66666667	21.625
33.95833333	39.16666667	58.41666667	21.08333333	47.58333333	13.875	35.33333333	10.16666667	40.75	30.95833333	16.16666667	35.08333333	18.25	21.41666667	21.20833333	37.25	19.75	21.5	24.25	27.125	27.66666667	30.58333333	34.04166667	29.75	31.375	18.625	37.875	42.83333333	24	17.625	17.41666667	28.66666667	32.75	28.375	19.75	28.70833333	48.70833333	34.58333333	30.625	24.29166667	20.79166667	36	59.25	29.79166667	32.5	42.875	25.29166667	11.20833333	30.75	17.91666667
56	58.70833333	81.45833333	47.91666667	53.08333333	21.41666667	27.5	19.125	51.125	44.29166667	17.20833333	47.16666667	34.125	25.83333333	15.04166667	37.29166667	12.70833333	25.54166667	13.375	54.54166667	22.625	56.41666667	16.5	36.625	38.125	18.41666667	35.33333333	22.91666667	43.75	31.83333333	26.375	32.45833333	36.04166667	17.5	36	32.08333333	7.25	51.83333333	41.41666667	28.125	28.95833333	29.58333333	71.5	35.83333333	41.29166667	47.04166667	44.20833333	30.33333333	46.95833333	19.91666667
34.29166667	114.6458333	106.5	38.20833333	47.75	26.91666667	48.6875	29.125	91.04166667	55.375	21.95833333	45.20833333	20.22916667	26	18	42.4375	26.91666667	24.45833333	47.33333333	39.25	26.70833333	40.79166667	36.95833333	56.39583333	35.6875	33.89583333	80.27083333	34.6875	72.20833333	31.08333333	17.66666667	30.22916667	46.95833333	21.39583333	25.70833333	33.58333333	28.5	28.75	59.3125	30.66666667	35.9375	27.4375	100.6875	60.66666667	43.45833333	26.95833333	67.75	30.91666667	49.58333333	20.79166667
53.95833333	84.5	58.54166667	86	98.375	14.25	41.625	20.25	111.25	62.625	31.20833333	62.83333333	23.20833333	22.5	27.25	36.29166667	18.20833333	25.08333333	28.41666667	45.79166667	23.20833333	71	19.875	44.66666667	47.41666667	19.5	88.70833333	24.91666667	59.16666667	47.33333333	22.5	56.91666667	53.125	22.875	21.125	43.25	21.08333333	35.625	58.20833333	36.70833333	31.875	34.375	75.125	59.41666667	57.95833333	25.91666667	72.375	29.66666667	39.54166667	30.20833333
55.20833333	30.95833333	28.58333333	58.45833333	45.91666667	15.91666667	27.95833333	29.125	14.95833333	30.25	33.66666667	41.125	36.45833333	33.04166667	18.75	26.125	20.75	32.33333333	23.70833333	22	19.54166667	55.91666667	16.25	32.83333333	32.20833333	27.79166667	23.25	18.95833333	40.5	38.27083333	35	46.875	27.79166667	17.875	36.75	48.70833333	20.29166667	32.08333333	22.45833333	23.33333333	32.95833333	47.54166667	28.45833333	42.875	36.70833333	36.20833333	46.20833333	38.33333333	35	32.25
53.33333333	21.91666667	13.75	31.29166667	33.91666667	24.25	37.45833333	27.33333333	9.041666667	25.54166667	25.04166667	27.875	21.33333333	22.79166667	33.91666667	36.16666667	25.58333333	24.5	47.625	21.29166667	13.33333333	42.41666667	23.41666667	23.5	41.33333333	32.25	20.54166667	26.875	55.54166667	28.375	21	35.45833333	32.875	29	18.875	46.125	28.25	21.83333333	35.20833333	22.16666667	39.58333333	105.4166667	22.91666667	43.20833333	34.125	25	35.04166667	57.08333333	54.625	27.29166667
56.16666667	52.33333333	44.54166667	36.45833333	50.04166667	20.70833333	56.91666667	20.70833333	24.70833333	20.20833333	22.91666667	38.41666667	16.29166667	21.79166667	26.125	51.16666667	20.875	22.66666667	32.16666667	20.95833333	20.5	53.41666667	63.16666667	54.875	37.79166667	23.58333333	21.83333333	67.125	33.66666667	34.375	15.54166667	28.54166667	28	59.16666667	19.70833333	25.66666667	26.375	33.20833333	45.625	18.58333333	34.875	55.625	48.83333333	24	32.375	38.79166667	34.25	51	57.16666667	26.16666667
90.75	51.70833333	45.29166667	52.70833333	40.70833333	25.04166667	54.625	27.875	34.04166667	19.125	28.04166667	60.79166667	28.79166667	27	25.08333333	55.66666667	19.91666667	29.66666667	33.91666667	28	22.66666667	88.58333333	43.58333333	56.20833333	55.79166667	24.54166667	32.45833333	58.66666667	62.08333333	25.875	27.54166667	56.33333333	38.29166667	40.95833333	26.91666667	24.375	19.45833333	76.5	39.875	13.125	17.41666667	36.20833333	41.41666667	34.95833333	55.625	44.58333333	55.83333333	39.54166667	99.45833333	29.75
51.375	41.08333333	48.20833333	30.75	36.75	16.04166667	23.33333333	34.79166667	27.75	23.95833333	24.625	34.95833333	28.75	30.16666667	35.04166667	54.375	34.45833333	35.08333333	44.875	37.70833333	17.375	56.75	9.041666667	19.83333333	51.45833333	34.70833333	8.625	15.29166667	52.375	18.95833333	30.95833333	53.125	61.79166667	12.54166667	32.875	26.91666667	14.75	73.79166667	27.08333333	9.458333333	24.70833333	49.625	41.29166667	17.45833333	38	56.5	47.20833333	35.875	101.8333333	35.58333333
36.08333333	44.08333333	45.25	15.66666667	25.41666667	29.66666667	21.375	39.875	12.875	21.58333333	42.375	19.58333333	10.66666667	15.20833333	31.29166667	62.25	28.79166667	17.5	39.95833333	33.66666667	16.45833333	33.20833333	10.25	43.66666667	32.375	17.66666667	9.5	16.33333333	21.95833333	48.54166667	13.29166667	24.70833333	30.6875	13.54166667	13.45833333	17.66666667	16.70833333	45.04166667	67.70833333	28.625	34.375	35.70833333	37.08333333	16.625	24.08333333	55.45833333	19.20833333	26.58333333	75.04166667	45.16666667
30.75	34.54166667	41.375	18.58333333	25.75	32.16666667	36.91666667	29	18.16666667	26.20833333	30.33333333	28.5	9.375	13.54166667	17.25	34.54166667	11.5	15.16666667	9.75	26.33333333	18.16666667	28.54166667	24.375	31.5	26.75	17	20.20833333	33.16666667	22.625	55.66666667	12.41666667	26.08333333	14.66666667	31.625	12.125	28.91666667	12.95833333	36.66666667	47	31.95833333	34.41666667	34.5	35.20833333	13.75	22.25	50	15.375	22.33333333	39.08333333	38.45833333
48.79166667	62.20833333	41.95833333	35.875	43.41666667	32.16666667	27.66666667	15.875	37.5	34.20833333	17.5	50.75	24.08333333	12.04166667	9.541666667	31.83333333	9.875	13.875	10.08333333	38.54166667	11.25	47.41666667	30.45833333	21.04166667	43.08333333	17.54166667	21.79166667	22.20833333	31.08333333	40.83333333	28.20833333	34.95833333	37.54166667	25.29166667	19.66666667	32	27.20833333	48.54166667	44.45833333	32.95833333	31.20833333	36.70833333	46.625	21	42.58333333	46.54166667	35.83333333	16.70833333	48.41666667	21.5
55.79166667	76.66666667	57.29166667	42.79166667	57.125	27.08333333	45.08333333	15.20833333	10.91666667	58.45833333	17.5	43.70833333	22.625	13.625	25.16666667	37.5	8.375	16.375	9.25	47.08333333	21.29166667	62.70833333	29.625	27.83333333	32.16666667	22.33333333	16.66666667	31.625	32.04166667	27.625	17.04166667	33.08333333	32.91666667	20.20833333	26.95833333	26.95833333	31.375	43.16666667	31.70833333	29.54166667	49.125	41.79166667	67.83333333	31.75	34.79166667	63.70833333	50.625	22.95833333	44.95833333	19.79166667
39.875	61.95833333	14.95833333	39.54166667	50.83333333	35.5	35	15.875	14.25	76.375	18.95833333	43	12.79166667	11.375	11.75	54.625	13.125	9.541666667	9.125	20.58333333	22.66666667	50.83333333	23.125	33.16666667	33.08333333	28.5	16.04166667	24.29166667	33.54166667	65.16666667	13.70833333	33.79166667	36.91666667	23	18.91666667	21.91666667	23.79166667	38.29166667	36.95833333	33.95833333	39.04166667	40.125	38.58333333	31.16666667	31.375	64.16666667	46.70833333	11.70833333	29.125	22.08333333
36.25	62	28	49.25	37.04166667	28.70833333	23.70833333	17.33333333	15.91666667	63.375	26.375	47.45833333	15.625	13.45833333	22.70833333	29.95833333	14.41666667	11.33333333	15.25	23.95833333	21.08333333	34.95833333	14.375	23.20833333	39.95833333	32.5	31.33333333	13.79166667	31.83333333	44.20833333	15.08333333	46.83333333	42.125	14.33333333	25.83333333	26.79166667	17.45833333	58.20833333	33.16666667	32.29166667	36.58333333	34.79166667	37.20833333	22.58333333	42.08333333	48	48.16666667	14.20833333	31.875	39.875
30.45833333	19.625	22.45833333	41.66666667	23.95833333	25.625	46	22.70833333	33.29166667	77.375	26.54166667	26	11.83333333	14.29166667	9.208333333	23.91666667	22.95833333	12.91666667	27.83333333	56.70833333	20.70833333	24.25	28.125	27.08333333	49.16666667	34.45833333	23.33333333	36.25	46.79166667	26.875	8.583333333	51.45833333	66.5	31.83333333	15.375	13.70833333	20.41666667	38.16666667	27.45833333	17.33333333	42.125	32	22	47.29166667	31.58333333	36.125	63.41666667	33.20833333	42.58333333	28.04166667
68.79166667	53.875	39.125	111.9166667	86.95833333	31.625	29.08333333	17	26.29166667	60.16666667	13.95833333	104.0833333	23.91666667	22.20833333	27.04166667	40.91666667	21.79166667	23.125	34.08333333	124.1666667	12.91666667	66.66666667	41.79166667	40.29166667	60.58333333	26.66666667	24.45833333	32.95833333	34.70833333	30.70833333	16.66666667	59.08333333	61.41666667	27.45833333	22.79166667	27.375	30.70833333	42.5	42.91666667	22.58333333	41.20833333	29.45833333	42	27.29166667	68.79166667	35.875	41.54166667	15.20833333	53.08333333	12.16666667
80.70833333	78	80.5	83.45833333	84.58333333	28.04166667	36.66666667	13.95833333	18.08333333	29.625	14.5	87.29166667	29.04166667	28.5	33.08333333	33.20833333	27.75	30.5	42.04166667	118.125	18.70833333	75.20833333	38.83333333	40.375	34.41666667	36.41666667	35.16666667	36.16666667	42.25	42.95833333	23.58333333	36.54166667	35.20833333	22.41666667	25.79166667	30.25	28.95833333	39.66666667	62.58333333	36.66666667	50.58333333	34.25	92.25	31.20833333	46.54166667	34.625	41.29166667	22.58333333	31.75	21.91666667
34.25	38.45833333	112.5416667	41.25	43.58333333	17.79166667	28.54166667	21.25	50.29166667	23.08333333	28.04166667	44.04166667	30.375	30.29166667	42.08333333	33.75	38.04166667	34.95833333	45.125	56.625	19.33333333	37.29166667	51.16666667	54.70833333	35.16666667	35.875	36	44.5	45.83333333	54.08333333	29.54166667	35.58333333	36.58333333	26.04166667	26.41666667	43.79166667	41.33333333	31.25	57.25	23.66666667	47.70833333	33.79166667	45	23.83333333	42.16666667	27.91666667	34.41666667	41.16666667	36.04166667	33.79166667
36.125	48.58333333	58.875	43.5	52.5	16.33333333	24.16666667	34.75	38.125	14.95833333	32.20833333	55.66666667	23.75	28.58333333	31.91666667	49.45833333	35.29166667	31.70833333	34	49.83333333	21.375	41.79166667	30.25	59.66666667	42.83333333	29.75	34.04166667	31.04166667	17.54166667	38.16666667	29.83333333	38.08333333	29.29166667	15.08333333	23.83333333	44.58333333	52.70833333	36.375	49.875	17.29166667	33.91666667	34.70833333	55.66666667	9.25	39.79166667	28.16666667	18	44.54166667	36.25	36.54166667
25.45833333	37.91666667	42.20833333	23.25	26.04166667	27.08333333	21	43.875	32.95833333	10.25	43.20833333	22.08333333	18.16666667	21.20833333	26.125	44.45833333	30.58333333	19.54166667	35.16666667	54.08333333	19.625	34.41666667	10.95833333	40	22.04166667	40.875	60.5	14.75	23.66666667	34.75	15.54166667	12.41666667	8.875	11.875	18.41666667	27.70833333	20.20833333	23.83333333	45.66666667	23.75	26.33333333	153.9166667	41.95833333	12.95833333	15.91666667	27.16666667	18.70833333	54.58333333	31.58333333	39.125
37	68.91666667	32.125	57.16666667	61.16666667	30.20833333	34	47.33333333	45.33333333	30.08333333	39.25	49.08333333	19.04166667	21.91666667	44.95833333	40.54166667	32.91666667	22.375	40.625	89.5	20.33333333	40.875	31.875	41.54166667	34.125	39.41666667	44.04166667	46.41666667	28.83333333	34.45833333	17.70833333	37.70833333	26.20833333	34.41666667	22.58333333	26.41666667	26.375	26.29166667	47.79166667	30.95833333	32.375	71.20833333	51.20833333	32.04166667	35.625	28.875	30.95833333	58.79166667	40.41666667	42.95833333
47.04166667	39.54166667	15.79166667	29.375	24.29166667	22.25	48.54166667	29.33333333	11.20833333	20.29166667	25.58333333	34.83333333	22.08333333	21.41666667	40.625	38.41666667	33.95833333	24.41666667	40.125	23.54166667	18.75	40.125	59.33333333	32.54166667	44.95833333	31.625	13.70833333	63.41666667	36.79166667	38.08333333	19.29166667	33.54166667	35.20833333	34.04166667	22.5	25.08333333	32	20.70833333	32.79166667	38.70833333	45.54166667	46.91666667	22	49.04166667	32.04166667	29.08333333	43.25	21	51.45833333	33.625
38.375	51.75	42.08333333	44.54166667	36.625	21.66666667	26	31.70833333	17.45833333	15.875	22.29166667	43.45833333	15.58333333	17.79166667	34	34.75	21.04166667	20.70833333	20.16666667	24.66666667	14.625	46.625	10.625	31.79166667	32.75	14.04166667	24.91666667	15.20833333	47.25	39.08333333	15.5	39.79166667	31.70833333	14.25	17.20833333	17.83333333	18.70833333	38.625	23.54166667	20.375	53	32.25	54.66666667	40.95833333	38.04166667	55.16666667	47.70833333	21.20833333	34.41666667	29.125
38.125	69.875	44.95833333	56.45833333	47.08333333	25.33333333	38.04166667	19.29166667	11.29166667	24.66666667	21.625	42.95833333	20.29166667	19.375	15.91666667	33.29166667	18.75	19.375	14.70833333	33.95833333	18.79166667	43.20833333	21.875	31.70833333	27.83333333	25.375	19.20833333	28.29166667	37.29166667	25.20833333	16.58333333	36.08333333	26.625	28.125	15.58333333	14.16666667	12.95833333	51.29166667	30.04166667	22.25	32.79166667	27.08333333	61.125	40.08333333	35.75	34.25	45.95833333	34.25	33.95833333	28.45833333
43.70833333	37.20833333	19.375	46.79166667	23.41666667	13.25	31.95833333	11.66666667	9.416666667	39.79166667	13.20833333	45.375	16.16666667	16.45833333	27.5	42.20833333	9.916666667	15.91666667	15.16666667	32	17.625	39.20833333	27.91666667	31.5	44.5	17.95833333	20.41666667	29.04166667	35.95833333	23.79166667	14.79166667	44.25	24.375	30.70833333	15.375	22.20833333	27.95833333	43.08333333	29.25	14	23.33333333	31.58333333	19.70833333	32.29166667	37.375	26.41666667	37.83333333	13.08333333	44.45833333	11.83333333
26.25	25.79166667	16.33333333	49.95833333	44.5	21.70833333	23.22916667	29.64583333	18.9375	34.04166667	28.75	41.875	11.02083333	13.3125	39.125	51	11.5625	11.60416667	13.22916667	123.2083333	17.08333333	27.08333333	23.27083333	34.27083333	32.27083333	17.54166667	9	28.95833333	18.95833333	43.375	11.35416667	43.77083333	35.79166667	27.52083333	14.10416667	27.85416667	29.52083333	22.875	27.41666667	22.1875	21.52083333	26.625	20.375	7.1875	33.14583333	13.8125	20.875	31.66666667	38.47916667	35.97916667
54.64583333	59.85416667	54.14583333	36.58333333	59.95833333	31.85416667	22.70833333	44.54166667	14.97916667	38.85416667	43.60416667	61.8125	9.75	13.1875	18.45833333	62.22916667	11.02083333	11.29166667	13.20833333	118.6041667	15.5625	51.6875	26.10416667	33.5	50.47916667	24.39583333	18.89583333	31.3125	19.39583333	48.1875	9.416666667	60.33333333	46.08333333	28.35416667	11.47916667	16.41666667	24.64583333	26.35416667	38.52083333	23.77083333	19.27083333	29.27083333	65.77083333	18.27083333	60.60416667	34.29166667	40.16666667	27.70833333	50.33333333	41.89583333
66.75	67.79166667	60.54166667	53.33333333	67.91666667	40.79166667	33.25	31.875	29.83333333	26.41666667	26.625	61.5	24.66666667	23.08333333	24.58333333	39	11.125	22.45833333	17.79166667	140.7916667	12	63.66666667	16.91666667	40.125	52	35.79166667	26.29166667	29.875	30.125	39.58333333	17.79166667	55.16666667	48.29166667	14.79166667	21.5	19.125	29.54166667	46.58333333	60.54166667	20.875	24.20833333	32.91666667	67.91666667	26.04166667	55.79166667	45.83333333	41.33333333	33	54.79166667	35.54166667
26.375	29.58333333	8.791666667	31.25	23.54166667	20	33.91666667	12.5	12.08333333	12.83333333	14.95833333	21.875	21.33333333	21	20.33333333	49.29166667	13.5	18.54166667	24.95833333	46.70833333	17.33333333	24.08333333	18.375	50.20833333	34.58333333	26.04166667	11.79166667	22.25	34.08333333	40.16666667	15.95833333	27.41666667	28.79166667	18.875	18.625	24.45833333	29.08333333	34	44.08333333	34.45833333	30.66666667	79.75	19.29166667	15.75	30.79166667	31.91666667	20.29166667	34.41666667	25	17.79166667
35.79166667	24.70833333	22.58333333	23.95833333	20.08333333	35.375	27.70833333	11.20833333	12.5	14.75	16.29166667	29.04166667	29.33333333	30.66666667	17.95833333	44.70833333	22.875	23.91666667	25.95833333	63.33333333	20.54166667	26.29166667	17	28.79166667	34.29166667	30.08333333	30.41666667	19.875	28.875	44.875	13.75	24.20833333	25.625	17.25	33.125	18.625	30.83333333	26.95833333	52.5	51.20833333	27.58333333	30.29166667	28.58333333	28.20833333	27.70833333	30.625	29.91666667	27.33333333	35.375	24.66666667
47	42.625	59	36.83333333	30.58333333	29.875	24.54166667	15.41666667	29.375	22.16666667	17.75	39.20833333	9.708333333	16.20833333	44.58333333	33.875	18.83333333	11.95833333	30.5	24.20833333	15.16666667	41.375	26.04166667	31.58333333	30.625	21.91666667	96.66666667	25.20833333	35.29166667	53.41666667	8.083333333	31.33333333	23.45833333	14.41666667	11.75	24.83333333	25.08333333	36.29166667	41.83333333	39.33333333	26.29166667	27.5	54.75	28.95833333	30.625	41.375	35.79166667	21.5	40.75	24.66666667
37.08333333	50.33333333	71.125	36.41666667	27.41666667	26.45833333	27.08333333	40.58333333	12.20833333	22.58333333	32	35.875	15.91666667	17.70833333	41.54166667	43.91666667	15.95833333	17.58333333	18.29166667	24.75	23.5	34.70833333	32.95833333	47.29166667	30.54166667	23.375	49.04166667	36.08333333	24.45833333	33.16666667	11.41666667	29.83333333	30.25	20.58333333	18.25	13.08333333	33.20833333	32.5	53.91666667	20.25	24.16666667	38.29166667	53.54166667	19.95833333	30.125	30.45833333	35.41666667	22.45833333	37.45833333	40.45833333
40.20833333	74.08333333	54.75	43.45833333	40.375	36.375	23.875	39.08333333	12.79166667	22	37.33333333	39.58333333	18.70833333	25.16666667	37.875	47.08333333	18.29166667	19.33333333	18.54166667	29.375	27.91666667	42.375	27.70833333	46	32.20833333	25.29166667	66.04166667	32.5	15.25	31.29166667	12.33333333	30.83333333	18.58333333	18.125	21.125	14.45833333	45.54166667	48.79166667	48.66666667	28.25	27.08333333	38.45833333	61.58333333	11.20833333	26	36.875	23.5	27.25	36.625	43.04166667
38.625	16.5	11.875	24.70833333	16.70833333	30.33333333	16.25	76.875	7.5	29.83333333	50.70833333	34.66666667	10.70833333	18.58333333	13.95833333	25.08333333	12.79166667	13.58333333	27.20833333	37.04166667	22.125	37.54166667	29.08333333	28.08333333	41.625	40.95833333	15.66666667	21.83333333	13.41666667	31.875	5.458333333	38.16666667	16.5	16.83333333	14.08333333	10.25	25.625	47.83333333	31.25	27.625	38.66666667	184.5833333	13.79166667	7.833333333	45.33333333	40.25	16.70833333	34.79166667	43	51.95833333
27.91666667	18.91666667	13.16666667	17.79166667	18.625	28.875	19.54166667	35.54166667	12.375	31.16666667	25.25	16	12.08333333	14.125	24.83333333	23.79166667	12.41666667	13.25	38.54166667	64.45833333	18.75	24.91666667	15.95833333	23.29166667	29.58333333	31.70833333	6	21.54166667	21.875	25.625	10.375	31.125	34.625	20.66666667	10.41666667	16.83333333	19.125	39.70833333	44.16666667	16.04166667	23.95833333	29.04166667	16.33333333	22.04166667	18.20833333	39.54166667	26.04166667	12.08333333	45.625	25.45833333
35.70833333	17.16666667	10.125	27.70833333	26.29166667	14.29166667	30.79166667	6.541666667	12.125	31.125	9.958333333	27.45833333	10.41666667	14.16666667	17.54166667	37.58333333	12.79166667	13.16666667	13.375	47.70833333	21.41666667	28.04166667	15.66666667	28.54166667	25.04166667	7.541666667	13.83333333	21.25	28.20833333	21.70833333	9.333333333	26.16666667	16.91666667	17.58333333	16	16.45833333	13.54166667	16.75	29.375	17.54166667	30.83333333	31.875	18.08333333	23.16666667	21.20833333	29.70833333	24.08333333	6.208333333	28.45833333	9.166666667
22.95833333	20.20833333	13	25.625	15.66666667	20.75	25.20833333	31.70833333	11.375	39.875	23.95833333	22.41666667	11.75	10.29166667	6.541666667	33.04166667	10.54166667	12	8.083333333	33.25	16.33333333	20.16666667	19.125	26.25	24.95833333	14.08333333	22.83333333	22.33333333	21.04166667	37.25	10.29166667	21.83333333	21.91666667	24.66666667	11.75	23.04166667	10.20833333	32.16666667	19.625	17.625	31.875	28.33333333	17.41666667	18.08333333	17.70833333	36.25	24.66666667	22.375	20.41666667	13.54166667
31.79166667	33.58333333	28.33333333	32.875	28.54166667	34.04166667	24.58333333	20.75	13.20833333	37.375	14.29166667	34.125	15.125	13.25	10.25	33.04166667	17.625	13.5	16.33333333	26.29166667	9	29.70833333	22.33333333	22.20833333	26.25	26.33333333	24.20833333	21.08333333	19.5	25	13.125	23.95833333	20.375	16.625	14.66666667	13.66666667	29.91666667	25.66666667	38.375	22.29166667	28.625	20.5	30.125	17.79166667	27.79166667	25.41666667	29.5	30.91666667	29.04166667	12.375
31.25	36.75	30	39.70833333	29.58333333	15.5	19.25	11.29166667	18.75	30.58333333	9.625	32.91666667	21.08333333	27.16666667	13.20833333	30.08333333	22.125	24.20833333	15.70833333	54.875	10.79166667	29.75	22.95833333	21.125	26.70833333	22.375	30.5	15.79166667	20.79166667	21.625	14.25	30.20833333	22.25	13.33333333	30.54166667	15.875	25.375	29.91666667	46.16666667	28.125	15.75	21.70833333	33.83333333	17.33333333	27.125	30.58333333	26.83333333	17.83333333	33.875	8.041666667
29.58333333	46.91666667	46.125	30.45833333	33.04166667	15.54166667	28.04166667	13.70833333	25.70833333	17.25	21.08333333	32.04166667	17.75	17.875	17.45833333	35.04166667	19.75	15.54166667	16.5	41	11.29166667	26.91666667	25.79166667	27.70833333	31.29166667	10.20833333	23.75	26.91666667	26.75	22.66666667	12.83333333	22.45833333	17.83333333	18.70833333	14.29166667	20.08333333	27.125	27	33.08333333	18.08333333	25.33333333	28.20833333	47.25	17.66666667	22.08333333	24.54166667	23.58333333	13.45833333	28.875	19.91666667
44.79166667	38.70833333	63.91666667	20.45833333	34.20833333	16.66666667	21.5	22	31.79166667	14.08333333	29.125	33.33333333	20.20833333	23.45833333	21.70833333	38.375	10.375	20.04166667	9.958333333	46.33333333	14.83333333	38.70833333	17.95833333	33.79166667	47.125	23.5	40.25	19.25	23.5	34.95833333	10.29166667	30.79166667	36.91666667	19.125	27.08333333	15.54166667	19.29166667	32.20833333	37.5	16.5	27.5	34.25	36.58333333	21.58333333	39.20833333	46.29166667	30.83333333	16.875	34.79166667	68.91666667
56.33333333	38.58333333	36.375	39.20833333	41.79166667	24.20833333	29.08333333	37.875	20.66666667	28.125	48.66666667	41.25	36.5	31.08333333	21.375	29.33333333	15.58333333	28.54166667	22.33333333	39.5	20.08333333	57.625	15.125	18.83333333	45.54166667	51.08333333	13.91666667	19.45833333	50.75	35.83333333	19.91666667	39.41666667	42.66666667	22.08333333	19.875	23.375	13.625	33	44.375	15.20833333	22.08333333	37.5	45.33333333	44.58333333	42.33333333	19.41666667	48.58333333	48.25	39.33333333	71.33333333
54	36.5	25.875	50.625	48.70833333	60.625	50.125	44	27.66666667	34.45833333	51.29166667	43.25	19	24.41666667	26.16666667	33.875	20.95833333	22.29166667	25.91666667	27.08333333	14.375	55.70833333	36.54166667	29.04166667	40.41666667	71.58333333	12.625	48.66666667	52.25	33.875	14.58333333	37.70833333	34.04166667	44.66666667	22.45833333	31.125	23.45833333	21.25	47.375	26.41666667	21.08333333	35	37.08333333	45.25	37.75	22.75	42.79166667	53.16666667	50.875	60.625
33.25	41.58333333	35.04166667	45.125	40.70833333	66.16666667	26.58333333	28.33333333	19.16666667	33.41666667	38.45833333	42.04166667	21.79166667	22.25	30.75	24.375	23.79166667	18.29166667	36.16666667	29.83333333	13.58333333	32.625	34.20833333	20.83333333	30.625	70.54166667	15.70833333	32.66666667	28.625	31.70833333	22.625	31.41666667	26.58333333	25.54166667	22.70833333	33.75	52.83333333	33.29166667	33.91666667	31.66666667	27.54166667	28.79166667	44.91666667	24.83333333	34.20833333	36.04166667	25.16666667	37.91666667	54.95833333	60.29166667
26.95833333	33.875	38.125	42.41666667	29.66666667	62.25	19.70833333	24.625	18.75	40.45833333	31.91666667	25.91666667	24.25	26.54166667	11.66666667	31.66666667	26.125	28.875	34.29166667	14.66666667	17.625	28.58333333	17.5	26.16666667	26.66666667	50.91666667	28.70833333	14.08333333	28.29166667	45.20833333	21.08333333	21.625	19.29166667	10.04166667	21.20833333	26.79166667	36.5	31	41.04166667	37.25	15.04166667	25.79166667	38.5	25.75	20	39.83333333	28.25	32	35.33333333	53.16666667
33.70833333	33.70833333	46.16666667	33.75	32.33333333	33.375	28.91666667	42.16666667	35.29166667	22.54166667	44.66666667	28.91666667	20.375	23	6.916666667	31.04166667	31.95833333	25	31.66666667	20.5	15.75	32.29166667	32.54166667	36.875	35.91666667	69.91666667	27	29	30.5	58.625	17.625	24.20833333	21.45833333	18.83333333	20.58333333	19.91666667	28.875	29.08333333	52.58333333	43.54166667	14.79166667	40.08333333	43.25	27.04166667	27.04166667	28.41666667	37.91666667	40	36.70833333	44.375
66.20833333	36.66666667	39.70833333	86	78.33333333	36.16666667	30.25	34.83333333	16.79166667	41.25	39.58333333	43.08333333	15.41666667	17.58333333	21.41666667	48.625	18.79166667	18.29166667	24.58333333	8.833333333	13.45833333	59.25	33.83333333	34.91666667	65.625	22.20833333	18.83333333	41.58333333	46.625	44.04166667	13.58333333	69.75	49.79166667	31.54166667	17.625	27.41666667	31.79166667	32.625	39.20833333	36.41666667	14.75	26.875	68.04166667	64.125	51.83333333	38.625	90.54166667	24.625	43.83333333	27.375
59.70833333	18.41666667	13.375	28.91666667	21.95833333	35.75	35.58333333	20.20833333	9.125	12.375	24.29166667	22.33333333	15.66666667	17.70833333	26.04166667	65.79166667	12.375	15.08333333	15.83333333	17.54166667	13.875	53.41666667	23.04166667	54.25	58.70833333	28.58333333	13.375	25	59.70833333	39.16666667	15.91666667	27.91666667	39.66666667	21.04166667	18.58333333	21.125	22.875	12.91666667	34.08333333	37.04166667	19.125	28.25	13.16666667	58.45833333	39.25	36	62.04166667	16.95833333	52.29166667	37.58333333
55	30.66666667	17.625	29.25	31.5	37.79166667	38.70833333	15.04166667	12.54166667	22.875	24.70833333	36.41666667	16	18.375	5.75	46.5	26.29166667	17.91666667	23.125	21.625	12.70833333	51.83333333	26.66666667	36.75	46.41666667	39.70833333	17.91666667	30.45833333	49.83333333	36.95833333	13.54166667	31.375	38.54166667	27.66666667	18.16666667	15.79166667	22.5	19.375	42.625	32.54166667	12.70833333	25.45833333	28.70833333	46.5	34.25	35.29166667	51.45833333	18.625	47.70833333	38.91666667
47.04166667	34.95833333	21.66666667	42.95833333	41.29166667	35.875	31.08333333	23.54166667	10.79166667	34	37.25	41.08333333	18.375	25.33333333	10.83333333	33.04166667	20.5	23.58333333	27.875	13.04166667	16.08333333	44.125	29.375	29.75	38.16666667	45.29166667	16.54166667	33.16666667	43.70833333	36.625	11.125	37.5	28.91666667	19.79166667	16.125	17.29166667	26.83333333	26.375	45.04166667	20.79166667	19.79166667	28.95833333	29.29166667	36.83333333	34.20833333	28.70833333	40.33333333	30.04166667	39.29166667	37.58333333
12.79166667	9.958333333	6.958333333	12.04166667	11.54166667	40.5	22.54166667	35.375	8.625	12.20833333	36.75	6.666666667	24.75	26.29166667	18.75	29.08333333	21.75	26.54166667	32.5	11.16666667	11.41666667	11	32.54166667	27.625	20.70833333	44.33333333	13.95833333	27.45833333	30.04166667	35.16666667	17.33333333	11.75	14	23.08333333	20.125	26.20833333	31.16666667	13.875	39.75	25.5	15.875	52.54166667	9.75	17.29166667	10.5	28.95833333	29.91666667	27.5	25.5	39.66666667
25.875	24.41666667	22.83333333	21.79166667	16.29166667	29.41666667	17.04166667	33.95833333	11.95833333	25.41666667	34.79166667	18.54166667	22.70833333	25.79166667	14.16666667	25.375	26.29166667	25.04166667	32.54166667	20.58333333	12.5	23.79166667	12.79166667	17.66666667	23.66666667	40.5	28.66666667	12.95833333	22.375	26.95833333	23.16666667	15.125	16.08333333	13.04166667	18.08333333	38.58333333	19.66666667	24.79166667	26.625	25.375	12.58333333	42.375	25.91666667	15.58333333	19.20833333	29.5	28.79166667	20.95833333	27.66666667	42.41666667
36.95833333	37.04166667	33.29166667	34.83333333	28.04166667	32.91666667	27.95833333	46.41666667	26.375	27.54166667	43.41666667	32.125	30.20833333	28.91666667	9.916666667	37.41666667	28.5	32.08333333	42.79166667	22.08333333	15.75	34.375	28.08333333	35.08333333	34.16666667	42.91666667	35	29.16666667	33.33333333	43.125	20.25	32.33333333	30.20833333	21.45833333	23.95833333	22.54166667	26.25	28.16666667	50	35.33333333	18.45833333	41.54166667	33.08333333	30.66666667	29.66666667	38.83333333	36.54166667	34.04166667	34.79166667	40
54.54166667	48.91666667	50.33333333	55.95833333	46.16666667	31.91666667	26.625	45	21.5	16.83333333	42.04166667	43.95833333	27.54166667	31.375	14.54166667	35.79166667	30.625	25.91666667	41.08333333	20.5	8.291666667	48	30.91666667	43.79166667	38	34.33333333	62.41666667	27.25	40.16666667	49.08333333	23.45833333	40.91666667	32.83333333	15.70833333	26.625	36.41666667	22.66666667	35.54166667	45.875	34.66666667	20.95833333	32.375	59.33333333	37.25	44.875	41	38.75	33.54166667	38.45833333	58.54166667
34.95833333	44.5	46.5	38.875	29.54166667	20.25	15.45833333	24.70833333	15.70833333	19.04166667	22.91666667	37.66666667	24.83333333	23.625	12.45833333	36.41666667	22.95833333	20.45833333	14.20833333	13.04166667	6.958333333	43.91666667	27.66666667	32.79166667	33	17.79166667	47.41666667	18.45833333	25.875	51.83333333	19.95833333	34.83333333	28	14.66666667	26.45833333	43.29166667	26.33333333	45.83333333	45.29166667	38.54166667	15.41666667	46.5	36.20833333	16.29166667	33.75	30.54166667	26.70833333	23.41666667	35.16666667	25.58333333
26.41666667	21.45833333	13	9.416666667	13.75	16.70833333	21.16666667	12.25	9.083333333	25.66666667	17.54166667	14.125	12.20833333	11.70833333	12.625	29.54166667	14.04166667	8.416666667	15.08333333	15.16666667	11.16666667	22.375	30.95833333	31.5	36.33333333	13.20833333	23.66666667	21.375	24.54166667	54.66666667	8.541666667	29.29166667	26.5	16.41666667	19.91666667	18.875	21.29166667	24.04166667	26	25.08333333	12.08333333	47.66666667	19.75	15	23.70833333	34.79166667	27.04166667	14.75	28.54166667	17.25
30.33333333	27.41666667	23.29166667	35.54166667	20.875	31.16666667	17.625	17.41666667	16.33333333	24.54166667	14.83333333	28.66666667	8.958333333	7.416666667	3.333333333	26.33333333	7.541666667	6.458333333	16.875	19.58333333	9.958333333	38.45833333	20.20833333	32.29166667	29.70833333	26.25	30.04166667	16.16666667	15.83333333	34.95833333	7.25	37.04166667	23.54166667	13.70833333	9.5	12.45833333	19.5	34.5	34.5	14.70833333	16.375	29.66666667	19.58333333	11.91666667	28.125	31.16666667	14	17.375	42.04166667	20.41666667
29.75	45.375	52.66666667	33.25	31.33333333	35.83333333	27.29166667	25.125	21.79166667	13.625	23.66666667	38.54166667	21.58333333	15.625	8.333333333	29.04166667	7.208333333	15	27.375	29.91666667	8.125	32.41666667	25.125	24.75	22.91666667	27	36.91666667	27.54166667	16.54166667	22	8.125	26.54166667	20.875	22.29166667	22.125	10	24.91666667	36.375	34.33333333	10.125	20.83333333	27.20833333	60.20833333	18.08333333	26.375	29.70833333	25.33333333	18.70833333	43.04166667	30.41666667
35.20833333	37.54166667	47.91666667	30.58333333	28.375	33.875	29.41666667	32	17.54166667	22.83333333	33.45833333	30.25	19.75	29.375	18.66666667	25.33333333	11.5	17.41666667	30.79166667	12.875	6.958333333	34.16666667	40.16666667	32.625	22.70833333	26.75	35.70833333	53.70833333	36.29166667	17.54166667	9	23.41666667	18.91666667	19.375	31.16666667	12.375	35.08333333	31	54.5	14.33333333	21.33333333	34.20833333	38.04166667	26.95833333	26.95833333	30.16666667	28.375	24.29166667	34.125	39.79166667
37.83333333	17.29166667	15.08333333	29.20833333	18.33333333	35.79166667	24.75	29.91666667	17.875	24.33333333	29.16666667	36.41666667	10.54166667	10.91666667	24.70833333	27.5	11.875	8.083333333	23.29166667	13.375	10.08333333	36.5	29	42	42.08333333	25.70833333	25.04166667	29.16666667	27.375	25.45833333	6.416666667	44.83333333	32.29166667	20.04166667	10.58333333	11.04166667	23.58333333	32.625	49.25	20.41666667	17.58333333	94.79166667	14.70833333	17.16666667	45.33333333	31.33333333	27.625	34.5	46.04166667	41.95833333
40.625	15	15.20833333	37.20833333	24.625	30.95833333	21.29166667	26.875	13.95833333	20.83333333	23.54166667	30.83333333	15	16.5	17.95833333	34.20833333	8.583333333	14.5	25.41666667	18.25	7.25	47.79166667	27.125	35.41666667	53.875	20.625	21.04166667	21.04166667	19.20833333	26.79166667	7.708333333	40.20833333	27.75	12.54166667	18.625	16.75	15.66666667	26.25	34.29166667	14.95833333	11.875	48.125	16.29166667	18.83333333	47.79166667	44.5	15.70833333	34.16666667	52.75	29.58333333
31.70833333	18.29166667	10	22.16666667	27.375	21.54166667	23.75	17.16666667	11.5	16.66666667	17.79166667	24.29166667	12.45833333	12.29166667	16.79166667	38	9.416666667	13.25	12.70833333	7.666666667	9.208333333	40.58333333	13.08333333	19.375	37.16666667	17.75	5.416666667	17.83333333	37.04166667	22.70833333	11.58333333	21.54166667	32.20833333	13.58333333	10.54166667	17.33333333	9.666666667	41.625	26.875	15.79166667	4.458333333	36.29166667	18.45833333	29.08333333	28.20833333	45.25	22.79166667	10.625	42.83333333	19.83333333
15.875	15.29166667	16.75	15.625	21.79166667	26.58333333	15.54166667	22.08333333	14.16666667	6.083333333	18.375	18.625	11.83333333	13.66666667	5.125	24.54166667	9.166666667	14.08333333	11.29166667	6.875	13.375	15.375	12.91666667	16.29166667	13.75	11.125	9.25	14.25	15	16.5	11.75	14.54166667	12.79166667	14.625	13.08333333	14.33333333	13.41666667	13.25	30.66666667	10.875	5.375	31.04166667	19.45833333	10.66666667	16.16666667	29.70833333	13.16666667	18.875	25.20833333	20.54166667
23.29166667	30.04166667	27.125	19.16666667	22.91666667	12.33333333	17	14.91666667	14.04166667	18.875	16.66666667	21.70833333	14	14.75	6.041666667	16.79166667	14	12.16666667	16.95833333	17	12.66666667	21.45833333	11.375	17.08333333	24.75	18	14.20833333	12.70833333	19.54166667	12.5	8.875	19.29166667	22.625	10.45833333	18.45833333	13.41666667	7.958333333	23.125	22.45833333	13.5	7.791666667	21.79166667	37.875	16.95833333	20.79166667	23.75	19.25	19.79166667	35.58333333	19.375
26.375	26.41666667	30.875	21.29166667	24.75	22.125	21.25	9.208333333	22.625	20.75	8.208333333	21.41666667	11.75	12.70833333	8.666666667	25.41666667	22.08333333	13.29166667	23.16666667	15.66666667	13.41666667	24.20833333	18.91666667	21.29166667	22.5	14.16666667	27.16666667	19.125	20.41666667	16.95833333	10.54166667	17.5	22.5	12.95833333	10.79166667	14.79166667	21	24.58333333	22.5	14.875	8.833333333	21.04166667	30.5	15.25	21.29166667	30.95833333	23.95833333	19.79166667	36.79166667	14.83333333
26.20833333	22.79166667	17.5	22.91666667	25	12.70833333	22.58333333	10.625	18.5	13.125	16.91666667	24.5	15.41666667	21.41666667	18.125	43	18.375	16.875	24.33333333	6.041666667	10.25	23.70833333	30.54166667	29.16666667	28.66666667	11.875	28.33333333	27.20833333	25.41666667	66.91666667	12.20833333	20.04166667	25.375	26	19.08333333	21.83333333	24.33333333	27.45833333	27	20.5	16	20.95833333	24.125	16.83333333	25.66666667	27.91666667	27.125	14.16666667	26.375	17.875
25.20833333	11.54166667	4.416666667	17.375	11.83333333	16.33333333	37.625	18.66666667	8.666666667	14.58333333	20.29166667	13.91666667	12.20833333	11	21.20833333	69.58333333	8.5	9.875	7.958333333	7.541666667	8.458333333	17.45833333	15.16666667	30.75	43.41666667	12.79166667	3.416666667	22.29166667	32.20833333	47.95833333	8.5	17.58333333	37.66666667	23.54166667	14.5	13.33333333	36.58333333	18.125	30.45833333	14.75	9.625	27.54166667	5.833333333	29.625	18.83333333	24.08333333	31.75	17.58333333	37.04166667	22.58333333
25.41666667	13.75	11.70833333	11.79166667	16.33333333	12.375	29.20833333	22.54166667	12.29166667	11.29166667	20.5	17.16666667	5.166666667	5.541666667	3.458333333	21.5	6.791666667	5.833333333	9.416666667	12.16666667	10.79166667	14	10.33333333	25.29166667	14.625	14.875	10.16666667	16.45833333	14.66666667	27.54166667	4.083333333	11.20833333	14.08333333	20.375	4.916666667	7.458333333	6.708333333	16.75	35.375	17.91666667	22.875	27.58333333	15.95833333	5.958333333	15.75	22.91666667	10.20833333	34.5	27.5	22.5
35.41666667	23.83333333	16.58333333	27.08333333	23.04166667	22.04166667	17.5	15.83333333	12.79166667	25.79166667	12.45833333	24.375	17.33333333	12.29166667	3.166666667	15.75	7.875	14.29166667	9.333333333	19	11.54166667	28.75	17.29166667	17.95833333	22.41666667	12.58333333	31.875	12	16.95833333	27.54166667	13.91666667	19.95833333	21.29166667	9.791666667	16.66666667	5.5	10.04166667	21.66666667	47.29166667	25.91666667	15.20833333	25.04166667	29.91666667	14.33333333	22.66666667	27.625	16.95833333	20.04166667	25.54166667	18.75
33.08333333	16.375	22.83333333	30.41666667	31.875	26.95833333	20.375	24.75	16.25	31.20833333	18.625	32.91666667	13.33333333	15.33333333	5.583333333	23.04166667	15.16666667	15.58333333	20.5	12	8.041666667	25.375	20.20833333	21	34.58333333	24.66666667	20.75	19.41666667	22.41666667	18.70833333	9.041666667	30.125	32.95833333	19.54166667	11.75	10.5	17.45833333	24	39.25	15.5	17.375	25.79166667	30.45833333	21.29166667	34.16666667	30.54166667	24.125	25.83333333	28.91666667	24.33333333
42.125	33.95833333	29.83333333	26.41666667	25.08333333	10.08333333	25.95833333	14.79166667	17.25	22.33333333	11.5	23.95833333	15.70833333	13.25	14.04166667	26.75	8.416666667	14.5	12.08333333	11.75	8.041666667	39.79166667	29.91666667	23.33333333	29.625	13	17.16666667	31.04166667	25.20833333	20.95833333	10.79166667	18.79166667	23.91666667	30.58333333	10.66666667	14.79166667	24.91666667	29.25	25.875	14.08333333	18.70833333	27.875	32.75	14.375	22.20833333	27.95833333	31.33333333	17.29166667	53.625	14.91666667
58.70833333	30.58333333	33.91666667	20.79166667	28.54166667	11.875	29	14.375	24.66666667	11.70833333	17.33333333	28.75	23.45833333	24.5	15.25	38.875	9.791666667	19.16666667	7.041666667	19.58333333	12.04166667	44.79166667	30.875	26.45833333	29.875	13.375	20.33333333	36	27	20.33333333	15.875	17.45833333	22.08333333	25.75	24.41666667	19.45833333	24.29166667	30.75	25.66666667	16.29166667	10.5	25.125	35.625	13.25	20.70833333	33.58333333	16.70833333	18.375	26.375	22.08333333
42.5	36.45833333	36.79166667	31.20833333	32.75	21.45833333	14.125	21.66666667	22.33333333	16.875	16.66666667	35	12.54166667	11.29166667	9.625	23.5	11.5	8.25	12.45833333	18.625	8.958333333	40.25	15.08333333	17.95833333	35.08333333	19.41666667	25.125	15.375	25.16666667	29.20833333	9.916666667	25.41666667	21.29166667	11.83333333	21.41666667	23.66666667	12.25	45.75	35.08333333	22.54166667	10.45833333	18.45833333	45.20833333	14.625	28.54166667	36.70833333	22.54166667	29.95833333	47.33333333	20.04166667
33.95833333	31.20833333	28.58333333	25.375	30.25	25.20833333	18.33333333	22.41666667	15.91666667	14.16666667	21.20833333	25	14.625	18.25	14.91666667	20.875	15.58333333	14.20833333	18.83333333	22.125	8.333333333	32.16666667	19.54166667	26.33333333	21.29166667	22.875	8.041666667	19.5	23.70833333	24.58333333	8.583333333	19.41666667	22.54166667	10.45833333	21.25	11.29166667	14.66666667	29.08333333	42.125	21.70833333	7.666666667	20.66666667	26.45833333	10.20833333	23.625	35.125	16.58333333	16.83333333	40.75	28.125
40.54166667	38.70833333	25.79166667	30.66666667	40.375	21.95833333	26.125	23.75	8.625	20.04166667	17.29166667	34.25	15.625	16.58333333	16.70833333	27.70833333	17.83333333	13.5	22.625	16.58333333	11.45833333	36.25	21.70833333	29.20833333	29.25	24.58333333	17.41666667	20.875	31.625	28.45833333	8.416666667	23.5	29.25	20.25	16.91666667	13.875	18.25	20.58333333	30.66666667	18.95833333	6.958333333	24.04166667	32.25	24.33333333	25.25	21.5	28.79166667	15.25	35.875	22.20833333
24.41666667	27.20833333	26.5	28.75	30.375	9.708333333	26.54166667	20.41666667	8.625	29.54166667	17.45833333	30.125	12.41666667	10.04166667	14.66666667	28.91666667	10.41666667	12	25.04166667	8.083333333	11.375	23.91666667	30.45833333	28.83333333	21.125	27.58333333	11.95833333	28	35.41666667	25.83333333	6.5	17.125	26.16666667	13.41666667	8.791666667	12.66666667	35.375	19.875	31.625	21.75	8	22.70833333	55.83333333	31.5	25.58333333	32.125	39.33333333	24.83333333	28.75	15.54166667
31.41666667	20.25	29.41666667	45	53.08333333	12.25	15.58333333	31.33333333	13.75	26.625	26.66666667	32.33333333	9.208333333	8.958333333	18.33333333	22.125	10.95833333	9.791666667	24.83333333	9.791666667	9.875	24.375	15.91666667	11.875	31	19.625	15.33333333	14.83333333	28.70833333	23.375	6	21.16666667	32.83333333	14.04166667	7.166666667	13.16666667	18.125	15.75	28.5	19.29166667	7.041666667	23.20833333	57.16666667	35	31.625	25.58333333	36.54166667	13.75	30.29166667	28.16666667
32.5	23.41666667	16.04166667	30.625	41.04166667	12.83333333	16.70833333	16.41666667	11.04166667	27.875	17.95833333	37.54166667	7.333333333	10.04166667	8.541666667	15.875	10.29166667	10.54166667	10.875	22.66666667	10	29.75	15.33333333	17.83333333	26.5	17.375	20	22.95833333	24.125	16.5	8.541666667	24.79166667	26.125	13.08333333	7.5	7.625	14.91666667	23.83333333	30.29166667	11.04166667	9.458333333	21.625	42.25	18.25	32.625	26.95833333	31.33333333	20.29166667	32.04166667	36.58333333
28.20833333	33.83333333	19.125	25.83333333	32.16666667	7.125	27.79166667	15.125	20.45833333	12.16666667	19.625	27.58333333	12.41666667	14.70833333	13.16666667	17	11.875	16.5	10.91666667	12.41666667	9.166666667	23.41666667	14.70833333	22.29166667	28.54166667	11.04166667	23.375	26.33333333	36.125	24.375	13.16666667	19.70833333	22.75	20.54166667	11.58333333	10.41666667	13.70833333	19.79166667	25.41666667	13.29166667	10.83333333	24.5	32.25	21.70833333	23.79166667	25.125	29.70833333	14.875	37.45833333	23.58333333
29.66666667	38.45833333	27.95833333	25.91666667	33.83333333	18.79166667	40.29166667	23.95833333	14.45833333	13.83333333	32.91666667	27.70833333	12.875	14.20833333	11.75	21.45833333	13.29166667	16	7.625	11.91666667	11.375	26.58333333	25.75	21.25	28.16666667	10.125	11.04166667	35.16666667	28.54166667	24.625	11.20833333	22.33333333	31.66666667	26.95833333	11.29166667	11.20833333	11.79166667	22.375	20.41666667	14.29166667	5.333333333	23.875	44.16666667	16.08333333	29.58333333	49.95833333	26.79166667	30.5	41.20833333	33.91666667
28.875	23.70833333	20.29166667	25.08333333	23.625	19.875	35.91666667	41.08333333	8	11.45833333	27.25	20.75	12.95833333	11.95833333	11.875	24.75	9.041666667	13.45833333	13.08333333	9.708333333	12.33333333	27.375	36.75	29.25	30.375	10.125	7.458333333	38.5	39.45833333	27.25	11.29166667	30.875	29.83333333	21.33333333	11.75	13.375	17.54166667	19.58333333	22.66666667	13.75	8.375	24.20833333	24.08333333	26.75	33.58333333	24.91666667	46.5	35.75	26.83333333	26.91666667
26.20833333	21.83333333	11.58333333	28.125	33.625	23.75	27.41666667	36.66666667	6.25	12.20833333	31.41666667	31.08333333	8.666666667	11.125	9.666666667	28.75	7.125	10.125	8.791666667	4.416666667	13.66666667	24.375	32	36.25	32.04166667	11.20833333	6.916666667	26.33333333	25.79166667	21.54166667	9.333333333	28.45833333	24.04166667	19.16666667	8.5	13.125	17.125	18.54166667	24.45833333	12.625	14.79166667	24.58333333	24.41666667	16.70833333	33.66666667	43.08333333	18.375	32.75	31.20833333	30.58333333
39	30.45833333	23.95833333	15.66666667	22.375	25.83333333	23.45833333	29.29166667	8.916666667	14.70833333	19.75	20.16666667	14.66666667	11.875	5.666666667	30.75	6.333333333	13.08333333	8.958333333	6.583333333	14.58333333	29.375	31.20833333	25.41666667	27.54166667	12.5	9.541666667	18.83333333	29.125	22.33333333	9.75	18	24.20833333	15.58333333	11.29166667	9.625	8.416666667	29.70833333	27.66666667	13.95833333	10.20833333	20.125	30.20833333	13.45833333	20.08333333	37.33333333	24.20833333	39.95833333	25	18.875
27.04166667	36	33.875	29.20833333	20.33333333	21.5	18.58333333	10.20833333	12.79166667	33.41666667	9.666666667	24.25	9	13.75	8.041666667	25.5	9.541666667	13.41666667	7.5	6.375	12.375	34.54166667	13.375	19.45833333	20.45833333	7.291666667	18.16666667	18.29166667	18.16666667	29.25	9.208333333	22.70833333	27.16666667	11.25	11.16666667	8.5	4.833333333	35.66666667	25.33333333	15.625	14	20.25	28.625	11.91666667	21.5	33.25	20.41666667	19.29166667	17.16666667	9.291666667
26.91666667	29.5	34.20833333	22.5	26.29166667	20.54166667	16.16666667	23.16666667	15.20833333	27.33333333	19.66666667	26.08333333	7.958333333	10.70833333	10.91666667	20.125	10.5	10.95833333	7.291666667	11.75	11.54166667	25.625	15.95833333	21.20833333	22.91666667	9.291666667	22.375	15.25	19.33333333	21.70833333	6.625	18.04166667	20.45833333	11.125	9.75	7.208333333	16	27.54166667	26.79166667	9.916666667	13.125	25.75	27.875	15.70833333	23.5	23.66666667	23.125	36.70833333	27.95833333	18.41666667
22.83333333	28.66666667	44.04166667	18.41666667	24.375	17.08333333	12.375	21.54166667	27.66666667	8.75	24.125	21.75	8	12.45833333	11.58333333	21.20833333	9.041666667	12.375	8.333333333	24.66666667	13.25	23.95833333	9.458333333	14.70833333	23.08333333	9.208333333	18.54166667	18.20833333	24.70833333	12.875	7.875	17.75	25.58333333	10.625	9.791666667	8.583333333	19.54166667	26.20833333	31.20833333	7.25	14.04166667	32.625	34.625	10.04166667	20.16666667	26	13.91666667	24.66666667	30.41666667	25.08333333
31.41666667	35.95833333	42.45833333	14.5	24.41666667	11.375	16.70833333	20.66666667	23.54166667	11.04166667	15.95833333	32.91666667	7.541666667	11.79166667	7.583333333	27.91666667	10.125	11.33333333	9.791666667	22.45833333	13.33333333	30.33333333	6.666666667	20.625	35.16666667	11.79166667	19.375	14.125	16.58333333	16.95833333	6.875	22.66666667	24.33333333	7.791666667	7.625	12.08333333	21.54166667	25.5	28.83333333	9.333333333	16.75	20.875	34.20833333	4.25	26.91666667	31.41666667	14.66666667	21.125	33.58333333	14.41666667
31.5	26.5	31.83333333	24.41666667	31.04166667	14.41666667	28.08333333	20.33333333	27.25	10.29166667	15.70833333	37.875	7.75	8.541666667	11.66666667	11.04166667	9.5	10.16666667	10.08333333	15.875	8.208333333	29	17.08333333	13.29166667	28.91666667	12.95833333	29.33333333	23.70833333	23.91666667	20.04166667	9.625	28.375	30.75	21.33333333	7.791666667	12.83333333	19.45833333	28.58333333	24.16666667	17.70833333	12.375	18.66666667	35.45833333	10.75	35	23.91666667	19.29166667	13.375	18.25	15.625
30.58333333	36.79166667	45.66666667	37.79166667	41.625	5.291666667	8.166666667	10.91666667	60.08333333	13.5	10.79166667	44.75	16.25	16.91666667	19.33333333	20.66666667	16.20833333	20.91666667	20.875	3.125	5.208333333	33.66666667	16.54166667	12.04166667	33.16666667	10.79166667	146.125	10.79166667	16.29166667	7.791666667	17.16666667	34.08333333	41.29166667	16.875	14.08333333	18.45833333	18.54166667	35.45833333	8.708333333	8.666666667	11.58333333	23.41666667	54.33333333	21.75	34.625	25.66666667	25.5	10.79166667	21.45833333	17.08333333
37.6875	37.10416667	50.4375	41.875	33.27083333	6	13.5625	24	29	28.83333333	27.625	43.3125	4.770833333	7.583333333	16.85416667	17.95833333	14.35416667	6.041666667	15.77083333	3.875	4.645833333	45.02083333	9.395833333	12.25	30.16666667	13.02083333	79	9.375	22.875	19.39583333	6.895833333	44.35416667	40.0625	12.20833333	6.520833333	15.72916667	17.70833333	48.66666667	15.375	8	8.6875	22.39583333	30.5625	31.95833333	47.79166667	24.16666667	29.39583333	13.5625	22.16666667	26.10416667
28.91666667	13.75	6.875	26.66666667	31.66666667	6.125	21.70833333	22.41666667	9.125	8.416666667	38.75	40.08333333	5.416666667	6.333333333	6.625	24.83333333	6.625	6.583333333	9.875	5.333333333	4.958333333	24.70833333	10	13.5	39.20833333	12.08333333	22.20833333	13.29166667	32.20833333	24.20833333	4.666666667	44.95833333	44.16666667	14.08333333	8.583333333	6.583333333	16.45833333	19.5	25.58333333	7.791666667	9.541666667	21.95833333	22.75	45.25	44.33333333	51.04166667	45.25	15.83333333	42.625	42.70833333
34.08333333	17.25	12.04166667	17.79166667	19.375	11.75	18	13.58333333	12.20833333	7.583333333	11.70833333	22.83333333	7.875	7.208333333	11.5	38.33333333	9.166666667	7.958333333	6.875	10.08333333	6.916666667	29.75	10.16666667	13.5	37.16666667	4.916666667	10.04166667	17.95833333	33	16.04166667	5.541666667	27.66666667	45.33333333	12.125	7.75	8.708333333	11.79166667	29.75	14.70833333	10.33333333	9.583333333	22.16666667	19.54166667	24.29166667	39.91666667	44.66666667	31.45833333	19.91666667	44.33333333	17
33.83333333	35.375	32	31.33333333	32.45833333	12.5	22.70833333	13.29166667	13.75	15.83333333	13.91666667	30.54166667	14.04166667	9.916666667	15	27.20833333	11.66666667	12.875	13.04166667	18.875	6.458333333	30.83333333	9.416666667	29.79166667	21.08333333	9.333333333	28.45833333	13.20833333	19.58333333	25.04166667	8.208333333	25.54166667	21.33333333	12.16666667	13.375	8.833333333	17.75	30.20833333	24.375	15.5	9	20.91666667	41.16666667	7.833333333	28.29166667	45.83333333	13.66666667	35.70833333	38.66666667	20.125
20.875	19.08333333	26.04166667	11.70833333	21.91666667	9.583333333	13.04166667	13.08333333	17.75	10.70833333	11.95833333	16	11.54166667	14.95833333	12	26.125	8.291666667	12.66666667	9.375	20.75	6.25	14.66666667	6.25	23.45833333	22.66666667	18.04166667	31.66666667	6.458333333	20.125	12.875	6.125	9.25	22.58333333	7.291666667	10.54166667	7.583333333	16.45833333	26.79166667	16.54166667	4.791666667	6.708333333	18.875	24.58333333	9.041666667	18.375	33.41666667	12.79166667	6.291666667	30.08333333	14.58333333
30.29166667	27.5	28.29166667	18.83333333	26.45833333	8.333333333	8.166666667	17.95833333	18.875	14.66666667	16.41666667	29.5	6.25	7.625	6.083333333	6.791666667	6.958333333	8.791666667	8.625	21.29166667	6.583333333	25.79166667	9.875	5.25	20.58333333	15.45833333	28.70833333	11.58333333	21.45833333	12.91666667	5	20.91666667	22.83333333	11.79166667	6.208333333	8.5	26.79166667	27.95833333	10.45833333	8.25	4.958333333	17.79166667	28.20833333	16.70833333	26.875	36.16666667	22.29166667	13.95833333	28.58333333	20.5
17.375	35.16666667	34.625	28.08333333	33.04166667	3.833333333	14	22.45833333	20.25	10.125	23.33333333	28.58333333	5.375	8.208333333	5.25	7.625	7.541666667	9.083333333	8.791666667	18.375	6.625	15.08333333	12.91666667	4.291666667	12.54166667	10.95833333	11.33333333	12.375	9.916666667	10.08333333	5.666666667	29.66666667	22.91666667	19.33333333	6.541666667	7.583333333	16.04166667	28.70833333	17.66666667	14.66666667	7.708333333	21.04166667	32.625	7.875	23.58333333	32	17.54166667	10.29166667	22.29166667	33.33333333
20.91666667	18.875	25.625	32.08333333	30.79166667	7.166666667	7.291666667	24.29166667	17.33333333	14.66666667	21.08333333	31.95833333	7.5	8.25	7.875	8.25	8.916666667	11.04166667	7.291666667	34.33333333	9.875	22.04166667	20.08333333	5.458333333	14.20833333	12.58333333	13.16666667	14.66666667	20.04166667	9.875	7.375	25	17.29166667	18.375	9.458333333	9.125	10.66666667	24.16666667	14.75	8.416666667	6	19.66666667	23.95833333	14.41666667	16.75	23.75	22.5	21.75	24.04166667	26.375
21.29166667	14.83333333	14.125	32.04166667	36.95833333	6.291666667	15.66666667	9.625	22.45833333	32.83333333	8.416666667	24.08333333	9.333333333	10.875	8.291666667	14.25	8.5	13.91666667	11.41666667	28.33333333	9.875	16.79166667	16.16666667	10	17.45833333	12.79166667	11.875	17.5	18.75	12.33333333	9.375	20.58333333	19	24.33333333	11	11.08333333	24.29166667	21.41666667	20.45833333	9.166666667	5.958333333	18.875	15.79166667	23.375	16.875	24.54166667	32.5	13.66666667	18.625	10.125
28.20833333	29.125	23.58333333	39.66666667	39.45833333	15.16666667	17.54166667	14.04166667	21.79166667	13.08333333	17.875	41.41666667	8.75	10.25	8.208333333	18.66666667	8	12.41666667	6.291666667	30.375	10.16666667	24.66666667	13.625	9.958333333	28.625	8.75	15.875	17.79166667	11.95833333	15.75	7.875	27.83333333	27.58333333	11.04166667	10.25	8.125	12.58333333	13	15.95833333	7.333333333	9.875	21.875	28.45833333	9.333333333	36.70833333	34.875	14.91666667	11.66666667	17.625	18.5
32.33333333	36.625	22.95833333	28.83333333	30.04166667	14.375	11.83333333	10.58333333	12.29166667	24.83333333	9.416666667	33.04166667	7.333333333	8.75	8.541666667	20.29166667	8.375	8.208333333	12.125	23.375	8	31.875	11.33333333	13	21.83333333	10.375	17.66666667	13.08333333	23.58333333	20.16666667	5	18.625	23.08333333	15.29166667	6.583333333	7.541666667	12.25	27.625	21.375	10.58333333	5.208333333	21.91666667	30.66666667	27.16666667	25.625	28.08333333	19.91666667	23.95833333	36.91666667	11.79166667
23.16666667	46.04166667	40.58333333	26.75	39.33333333	6.666666667	15.04166667	10.66666667	18.125	30.25	8.708333333	25	10.83333333	9.208333333	8.625	5.125	8.041666667	10.75	12.75	9.541666667	6.5	37.04166667	13.83333333	10.41666667	10.20833333	9.041666667	4.5	12.625	10.41666667	13.20833333	7.041666667	14.04166667	11.95833333	16.54166667	8.75	7.166666667	13.41666667	36.08333333	9	10.5	4.416666667	25.41666667	43.5	13.25	17.16666667	26.16666667	11.04166667	14.375	18.625	13.5
23.375	45.95833333	54.625	22.58333333	29.16666667	10.04166667	13.5	24.95833333	15.41666667	23.5	14.66666667	16.5	13.625	12.5	13.875	10.66666667	7.375	15.29166667	9.875	17.16666667	3.541666667	25.29166667	14.625	12.66666667	11.25	11.08333333	18.91666667	10.5	10.54166667	14.41666667	6.916666667	10.29166667	15.45833333	17.95833333	11.16666667	10.04166667	16.875	50.45833333	12.45833333	11.5	5.666666667	20.875	53.04166667	15.375	11.25	25.91666667	19.33333333	16.83333333	15.83333333	14.25
26.79166667	18.58333333	22.625	8.208333333	17.45833333	7.25	11.20833333	23.625	13.875	8.291666667	22.375	8.416666667	8.041666667	10.41666667	9.458333333	10.08333333	6.541666667	9.875	10.04166667	25.83333333	4.208333333	21	14.75	13.33333333	14	10.45833333	20.20833333	16.75	16.75	12.5	5.5	6.083333333	11.54166667	19.20833333	8.083333333	9.958333333	15.83333333	42.16666667	10.75	13.04166667	6.625	27.375	16.83333333	7.833333333	8.333333333	33.54166667	9.208333333	26.45833333	16.54166667	26.25
21.20833333	26.25	19.375	19.66666667	34.16666667	9.541666667	11.125	23.04166667	13.75	29.375	13.25	18.54166667	5.75	7.125	5.291666667	10.375	5.833333333	7	9.333333333	45.625	4.333333333	26.54166667	13.25	12.58333333	11.125	13.16666667	21.41666667	12	15.125	16.5	5.625	11.20833333	11.125	18.625	6.791666667	6.416666667	16.41666667	27.75	11.125	10.79166667	5.208333333	27.29166667	34.125	6.583333333	13.83333333	23.83333333	5.541666667	33.08333333	27.70833333	10.20833333
18.3125	18.89583333	22.91666667	15.58333333	27.04166667	9.4375	11.29166667	7.208333333	37.04166667	30.9375	5.8125	22.89583333	8.458333333	8.0625	6.145833333	12.39583333	6.979166667	10.9375	10.125	39.29166667	5.479166667	21.4375	15.625	11.75	14.5625	9.958333333	26.60416667	16.1875	16.33333333	15.08333333	10.41666667	15.83333333	15.14583333	19.4375	8	11.08333333	12.0625	36.58333333	11.875	10.27083333	5.791666667	21.5	17.95833333	7.604166667	16.89583333	20.625	13.0625	29.75	16.41666667	5.729166667
35.66666667	39.91666667	44.66666667	37.79166667	39.25	13	15.25	5.5	42.875	43.08333333	5	37.70833333	6.416666667	10.04166667	5.291666667	8.416666667	11.29166667	10.83333333	11.08333333	38	6.083333333	33.33333333	15.54166667	16.16666667	28.04166667	10.79166667	20.70833333	19.08333333	15.20833333	15.91666667	9.333333333	36.25	28.66666667	16.16666667	8.375	14.16666667	14.41666667	28.375	11.5	15.41666667	6.791666667	37.125	43.08333333	6.333333333	34.625	32.20833333	20.95833333	8.166666667	27.91666667	6.875
47.04166667	47.33333333	50.83333333	39.08333333	36.83333333	16.70833333	13.25	9.375	31.45833333	31.04166667	7.541666667	37.25	4.291666667	7.208333333	7.333333333	28.75	11.16666667	7.791666667	14.5	58.33333333	8.041666667	41.33333333	17.45833333	17.75	43.45833333	12.04166667	28.66666667	18.5	42.95833333	18.08333333	6.791666667	39	53.08333333	20.25	5.458333333	11.75	15.58333333	43.16666667	21.66666667	16.5	7.5	37.54166667	43.875	39.625	38.70833333	34.79166667	44.16666667	7.708333333	46.45833333	12.54166667
63.75	49	54.79166667	52.79166667	42.20833333	29.625	22.16666667	11.29166667	36.08333333	37.20833333	13.625	48.95833333	4.083333333	6.916666667	12.29166667	30.25	9.625	7.791666667	12.54166667	70.16666667	9.541666667	54.625	24.45833333	26.875	42.875	12.5	29.625	19.25	41.625	20.79166667	4.958333333	42.83333333	50.83333333	18.75	6.541666667	12.16666667	16.875	35.29166667	29.29166667	13.75	5.333333333	35.70833333	49.79166667	58.04166667	49.58333333	32.45833333	55.20833333	6.916666667	32.20833333	19.16666667
26.66666667	41	28.45833333	53.08333333	43.41666667	20.41666667	19.16666667	12.70833333	19	47.75	17.45833333	44.16666667	5.708333333	7.125	11.875	18.66666667	8.416666667	9.333333333	12	38.5	7.833333333	28.66666667	21.41666667	23.83333333	35.58333333	13.91666667	21.25	18.33333333	32.875	17.04166667	5.375	42.41666667	43.33333333	13.375	6.208333333	12.58333333	17.33333333	27.125	26.66666667	15.5	6.708333333	36.33333333	40.625	53.20833333	42.08333333	25.58333333	57.54166667	9.5	29.45833333	23.83333333
36.08333333	27.79166667	36.91666667	62.33333333	71.33333333	12.33333333	7.333333333	11.58333333	21.625	41.95833333	11.16666667	63.41666667	4.875	7.75	13.20833333	10.54166667	7.541666667	7.541666667	15.79166667	38.29166667	5.666666667	36.375	16.83333333	7.208333333	46.75	12.375	9.541666667	16.125	10.625	17.83333333	5.916666667	53.91666667	43.79166667	21.25	6.083333333	12.625	17.125	29.08333333	17.08333333	18.875	7.083333333	29.66666667	41.45833333	12.25	54.58333333	30.08333333	33.45833333	15.41666667	30.29166667	13.75
66.29166667	53.33333333	53.625	37.125	54.16666667	17.45833333	9.125	5.583333333	28	26.25	5.333333333	62.625	10.16666667	9.666666667	19.70833333	15.83333333	9.25	14.29166667	10.91666667	40.04166667	6.791666667	67.375	17.41666667	4.958333333	32.79166667	10.33333333	21.58333333	12.79166667	12.625	18.66666667	8.25	35.625	26.58333333	20.625	8.375	17.125	11.66666667	37.125	15.58333333	16.08333333	5.666666667	17.5	59.41666667	9.208333333	56.58333333	35.95833333	19.33333333	5.125	49.41666667	7.5
60.33333333	38.125	42.41666667	23.58333333	28.20833333	17.54166667	33.33333333	7.875	21.91666667	21.25	5.541666667	41.91666667	5.833333333	9.166666667	15.125	11	7.791666667	8.083333333	10.20833333	44.625	5.833333333	65.75	22.54166667	15.70833333	23.375	14.83333333	33.16666667	36.125	9.833333333	22.45833333	4.958333333	27.29166667	17.83333333	30.33333333	7.041666667	7.75	16.95833333	51.41666667	19.41666667	17.125	9.625	14.79166667	38.29166667	9.958333333	36.625	43.375	13.16666667	13.75	42.91666667	7.291666667
39.45833333	27.79166667	28.20833333	16.625	38.45833333	14.58333333	36.25	13.04166667	15.75	9.416666667	12.66666667	29.66666667	6.208333333	7.375	6.541666667	20.20833333	6.291666667	6.916666667	11.95833333	29.45833333	5.583333333	34.20833333	16.66666667	27.33333333	10.29166667	10.625	4.416666667	19.04166667	25.83333333	33.16666667	4.958333333	11.83333333	8.333333333	10.875	6.625	8.291666667	8.041666667	30.95833333	19.70833333	20.20833333	7.583333333	16.16666667	30.29166667	18.33333333	23.16666667	17.875	17.66666667	25.125	26.25	14.66666667
28.25	16.16666667	7.75	23.41666667	31.41666667	10.83333333	17.375	13.54166667	8.041666667	16.91666667	7.875	24.83333333	7.125	6.583333333	10.875	14.875	5.833333333	8.625	8.583333333	11.70833333	3.625	30.29166667	16.16666667	15.16666667	21.33333333	8.333333333	8.583333333	15.04166667	21.58333333	17.41666667	5.666666667	19.75	15.95833333	16.20833333	6.5	8.041666667	15.58333333	22.08333333	13.875	8.208333333	9.375	19.25	16.54166667	10.375	34.5	13.66666667	7.541666667	27.83333333	18.875	10.79166667
16.70833333	12.95833333	9.333333333	28.375	23.5	10	10.375	9.75	7.458333333	28.25	7.333333333	21.125	7.833333333	7.166666667	6.958333333	8.666666667	5.541666667	9.875	7.958333333	13.54166667	5	19.58333333	13.375	11.5	17.625	7.666666667	10.54166667	14.66666667	9.125	13	6.541666667	28.54166667	30.20833333	18.375	8.166666667	8.541666667	12.33333333	15.375	12.04166667	8.458333333	8.083333333	22	12.875	9.333333333	26.16666667	10.83333333	17.79166667	15.75	8.583333333	11.54166667
20.875	21.08333333	20.08333333	21.25	19.16666667	7.125	12.70833333	11.54166667	10.08333333	41.91666667	10.25	17.54166667	11.66666667	10.70833333	9.708333333	9.791666667	7	11.04166667	6.916666667	20.75	5.583333333	21.58333333	12.83333333	13.66666667	12.875	9.041666667	14.70833333	14.41666667	12.41666667	14.04166667	7.208333333	10.45833333	13.83333333	14.375	11.41666667	7.083333333	9.708333333	16.91666667	11.08333333	9.291666667	8.833333333	16.08333333	22.20833333	7.916666667	14.33333333	13.70833333	12.125	17.83333333	20.20833333	13.66666667
6.666666667	13.41666667	15.45833333	8.5	10.375	9.375	13.41666667	10.75	11.125	7.083333333	9.291666667	5.083333333	10	9.625	14.83333333	9.208333333	8.875	10.625	9.333333333	20.29166667	5.541666667	6.708333333	14.45833333	9.208333333	6.291666667	9.208333333	15.5	17.41666667	12.29166667	15.83333333	6.916666667	5.791666667	6.916666667	17.16666667	9.458333333	9.416666667	13.91666667	13.91666667	10.08333333	7.083333333	9.416666667	58.125	14	4.333333333	5	7.125	6.833333333	27.54166667	23.04166667	11.79166667
21.79166667	20.95833333	27	17.875	20.41666667	12.33333333	14.375	14.5	17.79166667	17.45833333	7.708333333	22.29166667	6.458333333	8.125	11.875	10.08333333	7.208333333	8.791666667	12.66666667	12.83333333	4.25	19.08333333	19.29166667	13.375	12.79166667	10.5	63.875	20.20833333	13.58333333	15.70833333	5.208333333	13.375	14.41666667	20.25	6.875	8.041666667	16.16666667	16.29166667	13.45833333	11.125	6.916666667	189.6666667	21.83333333	11.5	17.08333333	16.54166667	14.83333333	20.66666667	24.95833333	10.70833333
20.79166667	16.91666667	15.79166667	14.875	16.29166667	11.70833333	19	11.75	9.333333333	13.83333333	8.083333333	17.5	7.625	7.5	4.833333333	12.04166667	8.25	9.625	11.70833333	18.20833333	3.958333333	22.5	16.58333333	13.16666667	12.04166667	10.54166667	51.625	20.79166667	17.58333333	16.625	5.916666667	14.625	13.20833333	13.58333333	7.416666667	11.75	7.041666667	27.91666667	17.58333333	11.75	5.625	56.45833333	16.66666667	12.625	18.25	18.75	14.5	13.375	19.41666667	11.91666667
16.5	24.375	37.375	26.41666667	24.70833333	14.5	17.5	19.33333333	10.66666667	11.375	14.375	21.75	9.791666667	8.791666667	3.833333333	13.625	11.79166667	12.33333333	8.708333333	9.666666667	6.208333333	18.29166667	13.625	19.04166667	11.375	12.16666667	20.41666667	15.20833333	23.08333333	21.20833333	10.75	19.375	17.79166667	9.458333333	8.291666667	15.29166667	11.16666667	24.54166667	16.125	18.04166667	10.45833333	32.875	36.70833333	19.25	15.54166667	15.08333333	18	21.125	19.16666667	18.125
23.125	21.58333333	29	31.16666667	33.95833333	15.125	8.291666667	15.70833333	9.791666667	14.33333333	13.95833333	29.625	16.95833333	11.125	3.625	22.83333333	17.54166667	15.54166667	14.41666667	17.66666667	8.125	26.95833333	10.25	25.91666667	18.5	16.29166667	22.58333333	10.875	22.58333333	23.5	17.625	20.29166667	27.875	7.875	11.41666667	19.16666667	6.291666667	24.875	17.5	22.16666667	15.66666667	67.41666667	26.125	18.875	27.45833333	16.08333333	27.95833333	22.875	28.79166667	18.625
17.83333333	8.75	12	12.29166667	11.66666667	20.70833333	9.125	17.66666667	8.125	9.958333333	25.875	7.875	22.83333333	18.54166667	3.125	14.33333333	21.16666667	22.29166667	15.70833333	10.58333333	7.208333333	10.125	9.125	8.875	24.875	22.625	23.875	11.75	11.66666667	16.83333333	27.125	17.66666667	18.375	8.833333333	14.875	22.54166667	5.833333333	16.125	20.66666667	13.79166667	11.45833333	42.08333333	10.08333333	7.333333333	13.33333333	33.08333333	8.333333333	17.04166667	35.04166667	33.66666667
13.66666667	11.75	12.375	8.083333333	17.16666667	19.70833333	10.25	26.125	11.08333333	7.958333333	24.54166667	14.79166667	17.625	18.875	5.041666667	10.125	12.375	22.58333333	22.29166667	5.083333333	7.958333333	17.41666667	8.041666667	10.95833333	14.875	17.29166667	5.916666667	9.958333333	10.79166667	12.16666667	11.29166667	8.916666667	7.875	8.125	16.79166667	8.958333333	5.583333333	19	23.29166667	10.08333333	12.54166667	29.79166667	14.04166667	9.25	12.625	23.45833333	7.541666667	25.5	22.875	34.125
16.54166667	18.875	19.33333333	6.458333333	13.625	13.70833333	8.125	23.25	11.125	7.625	21.66666667	13.04166667	9.208333333	9.541666667	4.625	7.375	6.625	13.08333333	26.5	7.375	13.29166667	15.875	5.416666667	6.916666667	8.645833333	12.29166667	7.666666667	7.791666667	11.25	8.708333333	7.625	9.541666667	6.125	8.625	9.708333333	7.916666667	3.833333333	20.875	15.58333333	5.708333333	17.75	23.29166667	17.20833333	9.458333333	18.29166667	25.66666667	5.958333333	30.375	21.29166667	20.375
12	13.125	14.95833333	7.3125	14.25	12.41666667	9.291666667	13	10.83333333	10.125	16.54166667	8.666666667	8.416666667	6.958333333	8.625	4.916666667	5.416666667	7.166666667	7.833333333	7.875	13.20833333	11.125	7.708333333	5.166666667	8.645833333	6.833333333	4.541666667	10.08333333	10.875	6.583333333	3.583333333	4.5	4.833333333	9.041666667	7.125	6.708333333	6.625	23.08333333	12.58333333	4.666666667	14.375	23.70833333	12.79166667	8.375	10.375	17.95833333	8	18.45833333	19.29166667	20.75
5.833333333	14.16666667	20.83333333	11.04166667	11.33333333	8.375	11.54166667	11.66666667	5.041666667	12.91666667	10.75	7.208333333	7.5	6.125	4.916666667	5.583333333	5.375	7.958333333	7.75	6.291666667	7.083333333	6.583333333	6.708333333	6.458333333	7.666666667	8.583333333	13.5	10	15.33333333	7.625	4.333333333	7.208333333	9.208333333	7.25	5.416666667	10.41666667	5.041666667	19.875	8.833333333	5.875	13.83333333	19.33333333	17.20833333	11.95833333	7.541666667	17.54166667	13.04166667	16.41666667	10.125	14.45833333
9.208333333	10.45833333	7.666666667	13.79166667	9.666666667	8.333333333	12.08333333	11.91666667	11.08333333	23.125	14.20833333	9.125	5.625	7.5	6.208333333	7.958333333	7.666666667	6.833333333	10.375	11.08333333	7.583333333	6.166666667	7.333333333	8.708333333	7.291666667	5.708333333	16.66666667	12.125	21.41666667	15.875	3.958333333	7.166666667	9.791666667	8.166666667	6.791666667	10.29166667	5.958333333	10.5	8.958333333	9.875	8.5	20.33333333	8.666666667	18.625	6.625	11.58333333	13.91666667	18.5	8.166666667	20.625
13.83333333	17.54166667	13.95833333	9.958333333	10.625	9.666666667	14.375	17.875	5.625	17.33333333	13.66666667	6.166666667	9.375	7.541666667	8.041666667	9.791666667	5.958333333	9.333333333	7.375	9.041666667	10.16666667	8.375	12	12.83333333	7.375	6.416666667	17.5	14.45833333	19.08333333	17.04166667	6.041666667	5.958333333	8.791666667	13.79166667	8.958333333	7	11.625	20.25	11	9.041666667	12.83333333	20.375	19.70833333	16.625	6.666666667	22	15.41666667	30	10.16666667	26.16666667
20.20833333	14.33333333	9.041666667	14.95833333	18.91666667	6.541666667	12.25	23	7.833333333	20.70833333	18.66666667	16.375	13.41666667	13	12.29166667	10.29166667	7	14.41666667	7.291666667	7.25	11.66666667	19.375	11.625	8.916666667	8.958333333	7.791666667	7	15.08333333	13.625	12.66666667	14.29166667	9.958333333	11.25	14.5	11.66666667	12.04166667	10.79166667	22.95833333	8.208333333	8.25	20.91666667	23.54166667	13.91666667	10.58333333	12.5	25.79166667	13.79166667	34.45833333	14.54166667	31.70833333
17.08333333	28.20833333	18.95833333	23.29166667	21.58333333	7.666666667	11.79166667	21.33333333	11.5	27.91666667	18.08333333	18.125	12.20833333	13.95833333	23.91666667	8.541666667	11.20833333	17.45833333	9.291666667	5.833333333	12.375	16.08333333	13.41666667	12.70833333	9.333333333	9.458333333	18.75	15.20833333	11.75	13.875	13.08333333	11.08333333	11.70833333	18.375	11.95833333	15.33333333	10.95833333	17.33333333	8.875	11.875	18.66666667	18.29166667	26.25	7.083333333	13.70833333	22.04166667	11	16.75	20.54166667	31.79166667
13.70833333	15	19.91666667	20.41666667	18.875	10.66666667	25.95833333	16.75	10.95833333	31.20833333	11.5	16.70833333	13.125	12.625	27.33333333	11.41666667	17.45833333	17	11.58333333	11.04166667	10.66666667	12.04166667	25.58333333	15.04166667	10.47916667	11.54166667	17.45833333	27.58333333	16.875	18.5	15.04166667	10.83333333	12.04166667	22.75	11.41666667	14.95833333	16.83333333	24.875	10	18.29166667	12.625	23.125	25.125	15.41666667	13.79166667	19	14.125	15.16666667	14.91666667	18.04166667
18.875	13.54166667	18.54166667	10.125	13.95833333	14	21.70833333	8.041666667	11.70833333	11.79166667	9.208333333	10.54166667	20.125	17.25	23.70833333	11.20833333	23	23.29166667	13.33333333	11.04166667	9.875	13.5	22.125	16.41666667	9.416666667	15.33333333	17.91666667	24.95833333	21.33333333	16.70833333	19.95833333	8.333333333	11.5	19.08333333	12.875	18.25	20.25	23.70833333	8.791666667	16.54166667	10.25	23.08333333	17.45833333	18.54166667	11.20833333	21.5	18.33333333	13.95833333	8.875	7.166666667
19.54166667	7.958333333	6.583333333	11.54166667	12.125	12.79166667	17.41666667	13.29166667	11.45833333	6.791666667	10.95833333	12.45833333	28	22.125	25.08333333	12.125	14.58333333	28.45833333	13.79166667	9.458333333	12.125	13.20833333	18.25	16.66666667	7.5	16.58333333	11.25	21.125	17.70833333	18.41666667	28.08333333	6.25	5.583333333	25.45833333	20.70833333	22.29166667	16.25	11.79166667	16.5	22.70833333	8.916666667	23.29166667	7	13.70833333	14.04166667	15.33333333	12.83333333	22.83333333	18	17.04166667
15.58333333	17.91666667	19.625	19.95833333	21.45833333	18.625	23.70833333	19.66666667	14.08333333	11.625	19.29166667	21.33333333	28	21.04166667	15.58333333	8.375	14.66666667	26.25	13.79166667	12.625	12.25	21.58333333	19.58333333	14.5	4.125	17.125	11.58333333	26.91666667	16.25	24.45833333	16.79166667	6.416666667	5.708333333	21.45833333	21.70833333	27.125	21.66666667	17.91666667	17.83333333	17.66666667	7.375	18.91666667	19.41666667	7.041666667	8.25	17.41666667	7.75	13.54166667	14.79166667	24.04166667
18.20833333	19.75	32.29166667	25.83333333	31	23	34.5	16.45833333	14.41666667	13.41666667	9.791666667	22.66666667	29.16666667	27.41666667	16	9.916666667	15.79166667	28.66666667	15.08333333	16.125	12.70833333	18.83333333	29.16666667	16.70833333	11.33333333	15.45833333	15.04166667	35.45833333	13.83333333	20.375	20.125	9.208333333	18.25	28.04166667	25.58333333	27.25	19.20833333	16.625	13	21.54166667	7.875	20.70833333	23.625	9.833333333	12.58333333	12.83333333	13.95833333	18.58333333	17	16.20833333
19.125	21.95833333	19.33333333	24.20833333	41.95833333	19.54166667	23.875	19.91666667	10.66666667	15.5	13.83333333	17.5	18.29166667	18.91666667	21.04166667	19.70833333	21.83333333	23.625	13.125	12.54166667	14.125	17.25	24	20.5	13.125	16.25	13.125	28.45833333	15.08333333	25.70833333	25.20833333	15.04166667	9.208333333	31.41666667	12.95833333	27.25	22	17.66666667	18.25	23.20833333	6.708333333	22.16666667	21.54166667	11.875	21.04166667	24.58333333	12.20833333	16.20833333	23.875	18.29166667
19	24.79166667	31.625	21.79166667	30.125	18.25	28.625	21.125	22.20833333	18.625	13.16666667	28.25	13.70833333	14.75	18.04166667	20.04166667	19.875	17.66666667	12.75	14.79166667	12.75	19.875	24.41666667	28.04166667	19.29166667	17.33333333	15.29166667	30.20833333	21.875	23.16666667	14.58333333	19.95833333	22.79166667	25.83333333	9.833333333	26.66666667	22.58333333	17.75	19.29166667	22.08333333	5.291666667	39.33333333	32.875	12.375	26.125	14.33333333	18.375	26.45833333	23.375	17.45833333
21.58333333	24.08333333	8.416666667	22	28.16666667	21.95833333	28.29166667	13.75	10.95833333	12.66666667	15.91666667	20.83333333	12.16666667	14.45833333	28.08333333	19.375	23.08333333	15.875	12.75	16.95833333	16	22.91666667	27.83333333	21.75	21.45833333	19	24.25	28.91666667	25.29166667	27.5	13.20833333	20.58333333	25	28.125	10.70833333	15.70833333	19.75	20.625	25.66666667	21.5	9.333333333	18.95833333	21.83333333	17.125	20.66666667	23.66666667	20.45833333	14.29166667	54.83333333	25.20833333
9.166666667	5.8125	7.8125	18.22916667	11.33333333	25.10416667	26.5	19.02083333	4.916666667	23.10416667	19.20833333	10.39583333	13.85416667	13.10416667	25.83333333	26.08333333	19.72916667	14.70833333	9	8.25	14.66666667	5.416666667	23.8125	24.52083333	22.97916667	17.08333333	3.5	27.89583333	37.125	35.1875	13.45833333	22.3125	33.83333333	27.14583333	10.97916667	17.5	21.89583333	9.9375	34	15.9375	14.75	20.9375	14.95833333	34.47916667	21.14583333	7.416666667	34.875	26.52083333	27.1875	27.3125
14.54166667	5.416666667	3	11.625	10.45833333	29.41666667	24.75	23.5	4.875	36.125	26.125	6.208333333	15	13.95833333	31.125	11.875	11.91666667	16.33333333	8.5	6.208333333	12.20833333	8.416666667	15.83333333	27.75	14.33333333	17.29166667	4.5	20.875	26.83333333	34.75	12.70833333	9.375	15.70833333	22.54166667	10.66666667	19.45833333	13.75	9.166666667	20.58333333	25.16666667	18.75	23.20833333	4.25	21.25	9.958333333	11.83333333	21.875	39.75	12.66666667	26.70833333
16.875	5.416666667	6.25	15.5	19.125	26.16666667	29.79166667	24.66666667	7.833333333	30.91666667	33.25	11.45833333	18.91666667	19.58333333	21.33333333	19.875	9.583333333	18.66666667	6.458333333	10.08333333	11	9.041666667	15.04166667	22.16666667	11.75	13.83333333	9.083333333	23.125	24.16666667	26.75	11.375	11.20833333	13.875	19.625	17.16666667	13.54166667	12.83333333	10.875	16.91666667	15.25	23.08333333	19.375	5.375	26.375	13.79166667	14.41666667	32.58333333	38.79166667	19.66666667	30.29166667
21.77083333	10.875	12.8125	20	19.79166667	28.875	20.02083333	31.54166667	9.1875	26	34.83333333	19.58333333	16.04166667	16.33333333	12.85416667	23.60416667	9.395833333	19.16666667	13.125	11.25	11.16666667	18.20833333	17.5	16	23.52083333	18.10416667	10.58333333	14.45833333	17.5625	17.5625	14.66666667	23.20833333	24.72916667	11.77083333	17.85416667	11.75	16.1875	18.60416667	29.3125	11.33333333	22.0625	20.29166667	12.54166667	13.04166667	23.5625	20.10416667	17.75	31.33333333	20.47916667	32.45833333
25.04166667	20.75	24.83333333	18.29166667	20.79166667	33.79166667	14.58333333	20.08333333	15.29166667	27.33333333	19.29166667	22.125	17.91666667	14.75	10.125	16.95833333	13.91666667	12.625	24.66666667	12.375	12.29166667	23.58333333	17.91666667	15.33333333	20.875	20.70833333	22.70833333	15.375	15.29166667	16.54166667	14.41666667	25.125	19.91666667	13	13.41666667	13.20833333	19.41666667	26.08333333	30.66666667	17.25	20.25	22.95833333	26.54166667	14.04166667	32.16666667	22.625	19.66666667	34.54166667	26.625	20.625
31.875	22.875	27.04166667	12.375	23.75	23.60416667	28.54166667	25.79166667	16.95833333	25.66666667	18.20833333	17.70833333	9.458333333	11.91666667	7.5	14.79166667	14.25	12.95833333	19.58333333	19.875	10.375	27.95833333	28.04166667	14.58333333	30.58333333	19.04166667	26.20833333	29.04166667	13.875	16.375	11.66666667	24.125	28.58333333	21.33333333	11.45833333	15.16666667	29.375	24.39583333	20.91666667	19.45833333	22.91666667	20.33333333	23.83333333	11.33333333	38.08333333	21.875	20.83333333	20.72916667	32.04166667	17
27.85416667	20	23.3125	22.22916667	27.35416667	23.5	24.66666667	23.60416667	19.25	33.91666667	17.5625	19.39583333	8.5625	10.20833333	7.770833333	17.83333333	9.666666667	10.25	12.0625	23.29166667	6.416666667	22.91666667	20.125	24.60416667	31.5	25.95833333	12.54166667	19.97916667	15.375	22.39583333	5.666666667	24.25	23.91666667	15.1875	8.625	11.35416667	25.54166667	31.04166667	18.64583333	30.39583333	22.5625	19.625	30.91666667	12.10416667	33.45833333	16.125	16.3125	28.33333333	27.54166667	20.85416667
18.79166667	12.16666667	14.66666667	22.70833333	18.875	30.33333333	18.29166667	20.54166667	19.125	22.16666667	16.875	21.54166667	12.54166667	12.54166667	9.708333333	23.54166667	11.70833333	13.16666667	20.79166667	16.95833333	8.541666667	14.625	25	25.58333333	21	40.45833333	23.29166667	20.16666667	16.41666667	27.625	10.125	20.95833333	19.375	12.20833333	13.29166667	11.58333333	16.29166667	28.91666667	18.04166667	18.08333333	23.25	21.91666667	13.95833333	9.333333333	27.79166667	20.25	12.5	44.04166667	22.125	16.58333333
11.66666667	12.16666667	13.45833333	13.95833333	12.25	19	13.33333333	19.33333333	10.75	8.291666667	20.875	7.416666667	15.875	17.125	7.333333333	19.5	8.333333333	16	25.875	6.625	11.75	9.291666667	13.16666667	28.70833333	7.958333333	19.79166667	11.375	11.66666667	13.375	19.79166667	11.5	8.833333333	8.416666667	9.291666667	12.75	11.5	12.25	20.625	17.66666667	10.625	20.29166667	21.875	16.625	4.875	10	24.08333333	10.95833333	41.5	16.83333333	29.08333333
18.75	11.33333333	7.375	22.20833333	18.33333333	25.25	14.45833333	30.08333333	4.041666667	7.708333333	32.79166667	18.625	15.08333333	16.375	3.416666667	18.33333333	12.875	18.41666667	14.08333333	7.916666667	11	12.16666667	12.04166667	15.125	15.70833333	25.04166667	10.375	15.125	8.333333333	17.375	11.33333333	17.58333333	20.29166667	13.20833333	11.25	8.708333333	7.916666667	17.75	22.375	13.04166667	25.79166667	20.5	11.08333333	4.916666667	15.33333333	11.33333333	10.41666667	40.54166667	15.83333333	35.83333333
21.16666667	10.5	7.958333333	18.625	17.20833333	27.125	17.125	42.04166667	7.541666667	17.83333333	31.75	20.25	10.20833333	12.625	6.833333333	24.125	12.25	10.25	10.70833333	9.875	10.625	14.54166667	9.25	23.95833333	22.25	26.83333333	8.125	16.70833333	21.20833333	19.83333333	6.833333333	18	22.25	11.625	10.58333333	7.666666667	7.625	24.5	15.04166667	15.75	22.91666667	21.58333333	9.291666667	11.125	20.5	16.16666667	20.91666667	44.83333333	12.91666667	34.125
25.54166667	18.29166667	10.20833333	28.54166667	29.45833333	24.70833333	24.04166667	42.66666667	6.833333333	24.75	32.20833333	26.5	20.75	13.29166667	11.41666667	23.20833333	9.041666667	13.79166667	8.833333333	6.958333333	11.04166667	27.29166667	14.125	23.79166667	19.79166667	13.54166667	8.416666667	20.125	27.25	25.375	10.25	23.45833333	23.66666667	18.08333333	11.45833333	11.04166667	18.875	25.5	24.83333333	17.75	10.91666667	26.16666667	13.25	32.375	23	20.79166667	31.125	35.95833333	20.625	37.16666667
32	20.70833333	19.95833333	35.25	31.125	15.5	28.95833333	37.5	7.875	13.20833333	31	28.625	27.5	16.95833333	16.16666667	20.125	13.54166667	20.20833333	8.666666667	10.70833333	9.041666667	30.125	23.41666667	23.91666667	21.75	12.125	10.70833333	31.75	27.58333333	24.375	16.5	22.45833333	24.83333333	24.79166667	15.70833333	11.20833333	22.625	21.83333333	22.70833333	20.16666667	7.875	23.375	18.79166667	27.25	25.58333333	21.29166667	56.20833333	19.91666667	28.54166667	34.75
35.54166667	16.625	13.58333333	18.58333333	20.45833333	17.5	25.625	22.625	10.83333333	20.29166667	23.16666667	26.5	28.625	19.33333333	23.83333333	25.41666667	14.70833333	25.875	11.41666667	18	11.91666667	26.54166667	27.54166667	26.375	30.54166667	11.375	13.58333333	22.41666667	32.66666667	19.66666667	19	32.625	31.83333333	18.41666667	14.83333333	11.41666667	27.625	31.95833333	19.66666667	22.08333333	11.41666667	25.83333333	15.875	30.125	33.875	23.41666667	32.16666667	16.70833333	34.70833333	26.33333333
37	18	15.79166667	27.45833333	22.08333333	22.375	23.04166667	32.125	9.791666667	27.41666667	32.66666667	42.08333333	16.70833333	16.625	18.45833333	29	14.41666667	17.83333333	13.41666667	16.08333333	8.291666667	29.95833333	27.5	30.70833333	30.58333333	23.04166667	8.125	23.08333333	21.08333333	23.625	16.95833333	33.04166667	37.33333333	17.66666667	13.70833333	20.08333333	34.20833333	32.83333333	16.33333333	27.29166667	13.91666667	19.70833333	22.5	17.79166667	41.66666667	25.75	31.70833333	12.66666667	26.58333333	30.08333333
17.75	6.291666667	8	23.20833333	14.70833333	23.375	23.08333333	25.33333333	8.666666667	16.125	24.91666667	13.79166667	32.20833333	21.54166667	18.91666667	25.625	14.875	24.29166667	15.125	9.333333333	11.41666667	17.625	31.5	30.16666667	18.58333333	22.20833333	4.833333333	23.41666667	21.04166667	26.41666667	21.79166667	18.375	21.125	17.95833333	18.79166667	20.5	32.41666667	11.20833333	22.875	28	6.125	29.66666667	10.95833333	11.33333333	16.91666667	11.58333333	17.79166667	20.33333333	17.45833333	24.20833333
4.333333333	6.25	7.958333333	7.208333333	12.20833333	15.91666667	20.66666667	27.25	11.5	9.333333333	22.58333333	8.958333333	23.16666667	21	31.125	8.375	21.5	26.41666667	19.875	9.833333333	9	4.291666667	31.04166667	11.41666667	9.708333333	26.29166667	8.791666667	27.5	14.75	11.54166667	24.5	5.958333333	7.333333333	24.29166667	19	21.70833333	29.91666667	7.541666667	9.208333333	22.125	9.916666667	18.41666667	11.45833333	6.958333333	11.16666667	8.5	6.125	34.83333333	9.041666667	21.58333333
13.25	10.66666667	13.75	10.5	27.79166667	13.95833333	16.95833333	34.95833333	18.54166667	14.58333333	22.625	18.625	28.91666667	25.75	25.08333333	16.375	16.5	30.83333333	18.33333333	12.95833333	11.70833333	8.375	15.70833333	11.58333333	13.875	13.70833333	14.66666667	21.29166667	13.29166667	11.41666667	27.20833333	17	16.41666667	19.95833333	22.95833333	23.04166667	14.95833333	10.54166667	11.54166667	11.91666667	12.83333333	18.875	19.1875	10.08333333	15.25	14.16666667	9.708333333	27.54166667	14.625	21.875
28.08333333	21.20833333	20.04166667	19.625	21.75	23.375	12.70833333	21.54166667	17.41666667	16.29166667	15.54166667	19.41666667	16.70833333	18.95833333	17.08333333	18.91666667	16	17.25	21.625	14.375	15.91666667	20.91666667	15.91666667	14.20833333	20.875	19.54166667	19.66666667	11.04166667	14.625	25.58333333	18.75	20.16666667	24.58333333	10.20833333	23.25	24.33333333	20.125	15.625	24.29166667	21.58333333	16.66666667	20.91666667	24.875	13.375	24.91666667	18.25	15.79166667	22.95833333	24.08333333	19.04166667
31.63888889	34.46527778	28.09722222	30.78472222	32.64583333	30.10416667	20.65277778	20.70833333	12.02083333	28.21527778	16.77083333	33.54166667	18.85416667	21.43055556	24.25694444	19.19444444	20.92361111	18.38194444	22.65972222	13.90277778	12.20833333	25.79166667	18.65277778	19.22222222	17.86805556	22.09722222	20.32638889	16.77777778	17.44444444	22.02777778	14.79166667	24.33333333	22.86111111	12.01388889	24.71527778	17.51388889	15.88888889	22.23611111	26.29166667	25.38194444	16.19444444	18.95138889	35.91666667	14.33333333	26.69444444	19.78472222	24.04166667	27.52777778	32.45138889	18.27777778
23.34027778	39.95138889	33.40277778	35.29861111	34.08333333	29.85416667	28.86805556	24.27083333	11.97916667	10.88888889	23.33333333	35.52083333	9.354166667	16.61111111	27.49305556	21.63888889	22.57638889	13.90972222	22.13194444	7.868055556	7.25	22.39583333	25.99305556	26.06944444	18.04861111	32.15277778	18.21527778	23.01388889	17.24305556	29.11805556	7.416666667	29.79166667	25.22222222	15.75694444	12.84722222	12.59027778	17.92361111	24.80555556	29.35416667	22.40972222	17.40972222	32.02777778	29.83333333	20.25	27.11805556	19.86111111	32.14583333	34.97222222	24.65277778	25.88888889
27.4375	25.97916667	11.97916667	31.41666667	26.39583333	29.29166667	25.85416667	20.64583333	9.791666667	18.47916667	22.35416667	22.85416667	11.3125	18.45833333	24.22916667	23.1875	22.04166667	15.85416667	17.77083333	7.145833333	4.333333333	24.72916667	30.75	29.22916667	20.89583333	31.0625	4.125	23.875	25.10416667	30.375	10.52083333	20.9375	24.20833333	20.45833333	12.1875	18.6875	19.33333333	22.08333333	31.85416667	26.125	13.85416667	28.91666667	12.6875	21.4375	25.54166667	23.5	27.52083333	20.125	26.85416667	25.0625
11.29166667	5.083333333	3.833333333	4.333333333	10.375	32.29166667	27.66666667	26.41666667	6.875	6.041666667	35.625	5.958333333	17.75	20.79166667	18.91666667	27.58333333	22.45833333	20.66666667	14.33333333	6.625	7.875	8.916666667	35.08333333	24.91666667	10.91666667	31.58333333	8.833333333	29.70833333	20.83333333	30.5	16.08333333	4.916666667	10.45833333	26.75	14.29166667	29.625	30.04166667	12.29166667	37.5	27.33333333	13.83333333	30.70833333	5.625	8.875	6.75	22.54166667	7.916666667	27.33333333	14.25	29.45833333
14.375	9.916666667	13.95833333	8.416666667	12.58333333	35.75	12.66666667	17.625	10.70833333	12.04166667	22.54166667	7.291666667	18.79166667	21.5	9.458333333	11.33333333	23.04166667	19.95833333	13.33333333	8.833333333	6.916666667	12	26.125	11.66666667	13.54166667	34.08333333	23.29166667	19.45833333	12.54166667	20.91666667	15.66666667	10.25	10.79166667	20.16666667	21.5	31.33333333	32.5	21.875	28.29166667	22.70833333	12.45833333	25.08333333	17.91666667	9.041666667	14.29166667	21.66666667	9.541666667	16.5	19.25	31.58333333
25.875	30.5	37.45833333	25.25	24.45833333	43.45833333	18.04166667	26.375	16.25	16.45833333	28.29166667	25.66666667	16.91666667	23.875	8.125	22.95833333	18.75	21.16666667	18.66666667	12.5	13	22.625	21.875	25.45833333	17.29166667	30.875	9.458333333	19.41666667	13.41666667	26.66666667	14.33333333	19	21.04166667	13.45833333	28.08333333	17.16666667	21.25	23.125	36.625	27.45833333	11.04166667	21.16666667	29.375	10.83333333	20.20833333	20.66666667	23.47916667	23.75	32.66666667	30.33333333
18.125	17.20833333	9.666666667	20.66666667	23.70833333	41.79166667	18.29166667	12.95833333	7.041666667	10.66666667	12.75	14.79166667	11.41666667	17.5	7.5	32.125	15.33333333	14.20833333	31.54166667	6.625	15.04166667	14.5	19.45833333	28.16666667	18.58333333	30	3.75	16.875	27.04166667	27.66666667	10.45833333	14	18.66666667	13.54166667	19.25	17.08333333	14.375	9.583333333	28.75	28.16666667	10.79166667	15.04166667	16.54166667	16.95833333	15.33333333	10.75	24.91666667	16.91666667	17.33333333	15.66666667
9.875	12.5	6.958333333	6.958333333	15.91666667	24.375	20.79166667	21.95833333	10.33333333	7.375	20.375	9.458333333	4.291666667	7.5	3.666666667	20.70833333	10.58333333	5.791666667	22.54166667	5.833333333	7.916666667	9.666666667	25.33333333	29.66666667	9.208333333	26.5	5.25	25.45833333	17.79166667	37.20833333	4.708333333	8.458333333	9.333333333	22.875	5.708333333	7.625	15.5	11.04166667	16.70833333	20.75	20.5	14.29166667	12.75	8.75	10.625	16.95833333	7.791666667	18.25	14.04166667	21.16666667
28.3125	19.14583333	12.83333333	10.85416667	14.47916667	35.47916667	37.0625	20.04166667	8.083333333	11.95833333	16.41666667	17.60416667	9.770833333	9.395833333	3.895833333	30.625	11.125	9.270833333	11.35416667	9.145833333	8.270833333	19.22916667	36.9375	27.45833333	20.20833333	20.41666667	13.27083333	40.91666667	12.8125	27.79166667	8	17.66666667	20.22916667	33.47916667	10.52083333	7.541666667	23.70833333	23.85416667	28.72916667	25.97916667	17.35416667	22.875	19.25	8.979166667	24.89583333	18.52083333	15.875	21.70833333	26.375	25.20833333
40.5	29	17.125	22.54166667	21.5	31.70833333	30.58333333	21.54166667	10.25	23.16666667	19.45833333	30.91666667	8.458333333	11.375	3.708333333	34.04166667	10.625	9.708333333	11.5	8.875	12.29166667	41.125	24.29166667	31.41666667	23.79166667	17.45833333	22	29.08333333	13.91666667	28.04166667	5.75	28.625	22.20833333	22.25	10.91666667	8.416666667	15.25	37.91666667	32.54166667	32.25	5.083333333	28.45833333	26.25	7.666666667	31.54166667	25.41666667	13.625	13.04166667	46.5	26.41666667
42.83333333	42.16666667	40.83333333	28.125	43.125	40.75	12.58333333	21.20833333	10.83333333	16.29166667	21.70833333	30.125	8.375	10.91666667	6.583333333	20.125	8.125	10.125	15.625	17.41666667	12.79166667	49.375	17.20833333	17.79166667	22.5	23.29166667	14.33333333	12.70833333	13.79166667	28.75	6.416666667	18.91666667	18.54166667	10.875	10.875	12.66666667	11.20833333	32.66666667	37.79166667	29.75	4.333333333	20.45833333	42.20833333	9.916666667	24.66666667	27.66666667	16.33333333	10.625	46.08333333	20.70833333
16.25	22.5	5.458333333	23.33333333	14.08333333	38.875	22.625	8.708333333	6.833333333	16.875	8.333333333	12.125	16.95833333	17.54166667	23.95833333	22.04166667	13.66666667	15.125	15.41666667	6.958333333	11.5	15.375	27.58333333	18.79166667	20.95833333	21.375	3.375	26.875	14.95833333	24.20833333	11.5	16.75	23.20833333	23.08333333	19.08333333	17.08333333	25.33333333	11.41666667	42.70833333	22.95833333	5.916666667	22.625	12.45833333	9.75	19.41666667	22.66666667	16	22.25	21.54166667	8.708333333
8.958333333	8.166666667	6.333333333	5.145833333	15.72916667	27.39583333	7.645833333	11.45833333	8.520833333	15.70833333	12.8125	12.83333333	27.1875	28.77083333	33.10416667	32.47916667	18.95833333	25.47916667	15.8125	6.145833333	7.020833333	10.16666667	9.020833333	14.625	13.9375	25.64583333	6.104166667	7.125	12.27083333	31.02083333	20.3125	8.6875	16.25	9.104166667	23.5625	30.91666667	16.39583333	12.08333333	23.625	17.95833333	8.3125	23.25	9.979166667	12.02083333	13.20833333	21.70833333	17.04166667	17.02083333	12.375	11.20833333
8.166666667	10.08333333	7.75	11.20833333	14.58333333	19.29166667	17.625	17.375	12.25	16.95833333	15.83333333	9.25	24.5	29.95833333	23.58333333	17.91666667	26.41666667	28.75	24.66666667	9.458333333	12.58333333	8.458333333	22.875	7.458333333	13.29166667	21.58333333	17.04166667	24.5	9.666666667	19.08333333	24.625	16.79166667	26.04166667	14.875	32.04166667	33.95833333	23.08333333	10.45833333	24.29166667	10	9.625	26.25	10.66666667	6	10.875	11.83333333	18	18.75	13.58333333	15.79166667
16.95833333	16.04166667	12.16666667	12.95833333	18.5	23.70833333	11.58333333	21.16666667	8.416666667	25	17.20833333	12.54166667	24.33333333	27.45833333	3.208333333	17.125	29	24.375	23.54166667	5.166666667	13.625	13.29166667	12.125	12.04166667	23.875	18.625	11.29166667	8.083333333	23.625	23.16666667	20.25	29.29166667	36.08333333	4.541666667	31.16666667	24.875	10.375	18.70833333	27.04166667	19.83333333	14.79166667	17.5	16.08333333	13.16666667	19.58333333	19.95833333	25.29166667	35.25	19.58333333	20.58333333
27.75	17.25	7.708333333	8	13.16666667	40.875	13.83333333	17.20833333	7.291666667	9.583333333	16.16666667	11.75	23.54166667	24.79166667	5.625	31.04166667	26	22.75	22.29166667	7.125	11.58333333	20.83333333	13.83333333	26.75	26.58333333	24.20833333	3.875	14.41666667	22.5	21.33333333	15.95833333	19.95833333	35.04166667	9.416666667	27.54166667	18.95833333	14.29166667	24.5	29.33333333	25.75	18.79166667	25.29166667	9.041666667	17.125	18.20833333	14.66666667	16.45833333	46.25	35.33333333	19.625
10.375	22.375	11.79166667	5.25	14.5	39.70833333	12.375	9.916666667	10.54166667	18.20833333	11.125	10.16666667	11.08333333	15.25	12.83333333	21.95833333	16.04166667	11.41666667	23.95833333	10.91666667	18.75	9.583333333	13.66666667	18.75	13.41666667	27	9.541666667	12.125	14.5	21.70833333	9.666666667	8.75	16	12.125	19.20833333	16.95833333	20	20.25	39.33333333	18.08333333	18.33333333	30.125	12.70833333	8.875	10.58333333	25.79166667	7.333333333	39.29166667	18.04166667	13.66666667
20.58333333	32	18.66666667	9.791666667	19.45833333	36.70833333	8.041666667	20.66666667	13.75	19.41666667	15.25	10.625	13.54166667	16.45833333	11.375	23.04166667	16.45833333	14.08333333	19.79166667	11.5	19.625	18.08333333	10.33333333	15.25	23.91666667	24.83333333	5.416666667	9.333333333	14.875	18.08333333	10.79166667	17.70833333	24.79166667	8.291666667	20.04166667	16.66666667	13.66666667	32.5	41.29166667	13.75	11.70833333	25.25	31.33333333	11.79166667	19.125	16.04166667	11.04166667	29.20833333	25.66666667	19
27.20833333	31.91666667	12.58333333	19.91666667	40.75	27.16666667	6.333333333	16.79166667	17.54166667	21.375	24.91666667	22.875	15.79166667	20.25	4.958333333	17.54166667	21.45833333	18.54166667	22.08333333	14.91666667	14.45833333	23.54166667	8.75	10.95833333	25.29166667	28.41666667	21.625	9.333333333	8.958333333	29.58333333	11.95833333	25.16666667	16.75	6.625	23	17.29166667	11.875	40.79166667	28.41666667	23.58333333	12.16666667	34.58333333	27.16666667	4.708333333	20.95833333	19.70833333	12.58333333	24.25	34	23.70833333
38.91666667	32.9375	20.52083333	23.4375	21.75	37.1875	10.54166667	26.52083333	13.85416667	27.97916667	31.52083333	29.14583333	8.541666667	10.89583333	6.895833333	24.45833333	18.47916667	10.91666667	22.91666667	14.47916667	10.02083333	31.25	10.875	14.85416667	11.60416667	28.125	51.41666667	12.27083333	8.791666667	20.20833333	7.770833333	21.91666667	7.854166667	9.541666667	10.52083333	20.72916667	8.0625	30.20833333	26.16666667	25.91666667	13.20833333	35.72916667	26.5625	5.75	30.83333333	28.4375	6.520833333	22.625	30.5625	27.5625
30.08333333	26.41666667	29.35416667	37.58333333	31.10416667	30.25	9.416666667	29.77083333	17.85416667	20.64583333	30.75	35.8125	14	18.41666667	7.916666667	16.29166667	21.27083333	16.22916667	26.77083333	11.8125	6.75	27.97916667	9.395833333	13.70833333	41.375	26.5	32.72916667	10.75	9.9375	20.89583333	14.22916667	34.54166667	14.08333333	9.416666667	17.54166667	15.97916667	11.60416667	21.66666667	20.5	17.70833333	15.66666667	27.64583333	29.8125	6.458333333	44.22916667	14.47916667	9.020833333	17.89583333	20.72916667	28.97916667
26.45833333	17.83333333	17.54166667	11.875	21.5	28.91666667	4.875	26.41666667	5.375	16.125	25.04166667	21.33333333	17.66666667	18.91666667	9.833333333	12.33333333	12.125	17.25	24.58333333	8.416666667	6.083333333	26.375	8.625	10.16666667	33.125	25.04166667	3.083333333	7.625	7.583333333	15.66666667	13.875	20.70833333	13.54166667	9.375	20.08333333	14.125	10.08333333	19.125	24.45833333	13.375	19.83333333	24.125	16.625	5.958333333	29.54166667	15.70833333	9.5	39.54166667	19.29166667	21.95833333
5.083333333	5.104166667	3	5.708333333	10.35416667	19.54166667	9.416666667	6.083333333	5.875	6.395833333	7.208333333	5.541666667	8.125	10.60416667	11.02083333	13.95833333	14.45833333	9.25	18.625	16.6875	8.166666667	4.645833333	9.25	12.5	6.479166667	18.58333333	3.166666667	10.625	10.5625	14.625	6.770833333	5.3125	6	9.666666667	12.66666667	7.770833333	8.75	9.270833333	9.8125	12.60416667	18.1875	21.85416667	4.6875	8.083333333	7.1875	11.79166667	5.5625	12.875	11.4375	7.583333333
9.541666667	8.666666667	4.541666667	9.375	10.625	21.08333333	9.5	11.125	8.5	8.5	12.91666667	5.666666667	6.541666667	8.625	3.25	12.70833333	19.91666667	8.625	11.83333333	16.95833333	7.333333333	7.458333333	9.791666667	9.875	14.5	12.29166667	9.541666667	10.83333333	11.375	15.125	7.875	10.625	12.91666667	10.375	14.25	10.5	6.458333333	16.79166667	12.79166667	12.45833333	10.25	24.91666667	9.333333333	6.958333333	11.25	29.375	8.666666667	23.33333333	17.375	14.20833333
23.35416667	23.5	15.08333333	14.14583333	17.58333333	29.89583333	13.10416667	19.3125	10.54166667	12.9375	17.97916667	15.4375	7.625	9.583333333	4	24.33333333	19.14583333	9.875	17.25	14.89583333	9.645833333	17.75	14.14583333	13.66666667	28.9375	18.22916667	25.60416667	12.625	13.08333333	19.16666667	6.875	13.16666667	23.5	13	12.08333333	7.8125	12.20833333	27.77083333	19.41666667	14.27083333	14.10416667	24.5625	23.29166667	9.395833333	24.5	37.10416667	14.45833333	32.89583333	36.1875	21.39583333
38.79166667	45.39583333	32.45833333	32.4375	37.45833333	51.875	19.3125	27.60416667	12.91666667	10.3125	37.0625	30.91666667	13.4375	11.9375	9.75	25.83333333	18.5	10.04166667	25	15.125	10.125	41.64583333	23.625	16.16666667	23.91666667	27.16666667	29.79166667	20.47916667	22.60416667	24.91666667	8.291666667	24.25	30	17.27083333	18.4375	6.770833333	21.89583333	38.54166667	33.77083333	17.79166667	25.54166667	30.97916667	48.89583333	14.75	33.58333333	41.02083333	29.89583333	46.77083333	48.0625	32.41666667
64.9375	48.16666667	26.29166667	45.1875	65.39583333	69.64583333	27.58333333	51.4375	8.270833333	28.35416667	39.16666667	41.60416667	18.77083333	22.875	7.208333333	31.89583333	18.39583333	21.89583333	36.1875	19.72916667	13	74.27083333	33.95833333	27.97916667	29	48.41666667	5.5	43.91666667	24.72916667	37.29166667	11.95833333	31.41666667	37.14583333	39.77083333	23.3125	10.85416667	23.0625	55.75	56.45833333	30.1875	23.72916667	28.75	34.47916667	12.27083333	34.85416667	36.10416667	35.83333333	70.33333333	56.52083333	36.35416667
75	45.20833333	19.41666667	23.9375	31.27083333	94.25	25.39583333	50.125	12.41666667	18.45833333	46.52083333	53.97916667	30.79166667	27.27083333	3.875	31.27083333	13.20833333	27.91666667	35.08333333	27.95833333	19.52083333	87.39583333	37.47916667	30.83333333	58.5	41.4375	17.64583333	29.89583333	18.875	39.8125	23.14583333	56.125	47.29166667	15.35416667	25.54166667	14.85416667	32.875	71.14583333	57.875	36.08333333	23.5625	25.08333333	27.22916667	27.0625	80.52083333	51.58333333	43.79166667	57.16666667	83.89583333	44.75
76.79166667	39.08333333	27.20833333	15.16666667	20.375	84.14583333	19.64583333	48.625	23.10416667	16.60416667	52.5625	37.5625	28.125	22.5625	8.416666667	21.89583333	17.02083333	24.02083333	24.125	24.20833333	15.52083333	92.9375	13.54166667	16.35416667	56.85416667	41.75	37.60416667	10.75	26.85416667	41.04166667	32.58333333	38.47916667	45.10416667	11.47916667	21.45833333	16.8125	16.0625	65.1875	63.20833333	37.66666667	17.14583333	33.10416667	24.6875	15.70833333	58.08333333	61.5625	21.35416667	47.91666667	85.39583333	61.04166667
65.45833333	46.75	32.85416667	33.5	33.0625	79.70833333	22.5625	63.33333333	38.625	18.75	48	30.54166667	22.79166667	29.85416667	10.70833333	24.6875	19.625	27.64583333	25.58333333	18.9375	13.54166667	70.39583333	20.64583333	23.72916667	19.1875	38.875	35.66666667	24.3125	14.625	20.75	17.3125	20	17.41666667	21.02083333	27.16666667	15.52083333	18.02083333	47.58333333	53.79166667	19.6875	8.541666667	37.875	47.20833333	7.770833333	32.72916667	33.60416667	18.10416667	48.58333333	51.45833333	51.79166667
39.0625	64.6875	49.9375	28.9375	39.5625	70.02083333	20.91666667	28.04166667	27.35416667	13.6875	19.375	28.02083333	17.3125	19	11.5625	25.9375	16.85416667	19.02083333	30.39583333	19.29166667	10.22916667	50.0625	19.16666667	23	21.27083333	33.10416667	17.10416667	20.27083333	16.25	24.83333333	13.33333333	19.52083333	15.5625	18.27083333	15.95833333	17.20833333	28.58333333	31.64583333	40.375	23.97916667	9.5625	23.08333333	40.70833333	10.95833333	20.85416667	17.89583333	17.02083333	69.20833333	28.5	21.375
15.83333333	6.458333333	3.333333333	13.375	15.375	29.41666667	26.375	5.291666667	4.625	13.29166667	7.666666667	14.625	16.66666667	19.125	3.041666667	24.91666667	15.20833333	19.20833333	29.45833333	7.625	10.45833333	11.83333333	18	26.25	12.45833333	30.45833333	3.375	22.04166667	18.875	26.33333333	16.95833333	12.41666667	13.33333333	16.75	18.79166667	15.66666667	19.83333333	10.25	12.625	26	12.625	20.70833333	4.833333333	11.79166667	17.75	7.5	14.125	3.916666667	9.791666667	9.583333333
10.83333333	7.75	3.291666667	9.375	13.54166667	10.625	10.58333333	9.458333333	8.041666667	3.583333333	12.79166667	6.166666667	14.375	17.125	3.5	9.166666667	21.66666667	17	20.83333333	7.958333333	17.75	10.79166667	9.291666667	11.04166667	9.958333333	17.41666667	4.541666667	11.45833333	14.95833333	9.791666667	14.625	7.083333333	12.375	9.083333333	19.25	11.83333333	10.375	16.625	10.08333333	9.458333333	5.166666667	24.33333333	5.75	9.166666667	7.041666667	14.20833333	7.875	8.416666667	18.91666667	16.375
13.79166667	11.25	5.708333333	8.375	14.41666667	26.5	12.29166667	14.04166667	8.916666667	9.208333333	19.5	8.291666667	8.75	8.583333333	3.416666667	17.79166667	14.75	10.16666667	16	13	14.95833333	10.5	8.333333333	12.20833333	11.20833333	24.125	10.41666667	10.54166667	13	16.79166667	10.54166667	6	7.291666667	10.95833333	10.66666667	10.58333333	8.541666667	15.45833333	18.20833333	13.41666667	10.08333333	27.25	8.666666667	7.125	9.666666667	18.58333333	8.291666667	13.66666667	23.29166667	17.16666667
24	27.04166667	13.95833333	26.66666667	22	40	12.125	10.75	13.66666667	12.08333333	16.91666667	21.91666667	13	14.41666667	6.291666667	24.04166667	18.29166667	14.625	26.33333333	12.875	20.20833333	23.29166667	12.45833333	11.83333333	24.75	26.08333333	16.45833333	11.83333333	19.79166667	17.45833333	15.54166667	13.04166667	20.125	9.875	15.04166667	16.33333333	16.04166667	16.54166667	22.29166667	14.29166667	18	24.375	22.95833333	15.58333333	20.33333333	23.29166667	24.66666667	15.54166667	41.29166667	19.75
35.70833333	50.08333333	42.10416667	37.27083333	39.04166667	59.6875	15.33333333	13.45833333	21.52083333	15.625	13.77083333	37.5625	14.6875	16.4375	5.5	29	18.29166667	16.64583333	28.6875	16	23.52083333	31.97916667	15.10416667	14.89583333	24.83333333	33.45833333	26.39583333	10.60416667	24.5	19.60416667	15.375	25.66666667	37.52083333	11.375	19.83333333	15.20833333	17.02083333	30.33333333	28.72916667	19.47916667	14.5625	25.97916667	50.72916667	19.54166667	37.4375	38.27083333	41.72916667	22.6875	52.39583333	14.97916667
37.20833333	76.39583333	59.66666667	53.4375	53.25	65.5	19.85416667	20.45833333	25.60416667	19.22916667	24.04166667	41.875	19.72916667	22.79166667	7.916666667	23.29166667	20.79166667	22.08333333	31.27083333	26.54166667	21.02083333	37	16.14583333	16.47916667	24.35416667	38.85416667	31.5	13.25	19.95833333	26.20833333	19.4375	31.41666667	28.95833333	9.791666667	26.1875	14.1875	17.58333333	38.60416667	37.04166667	25.0625	8.895833333	29.85416667	65.08333333	8.3125	33.22916667	55.125	31.66666667	31.3125	59.1875	30.75
46.33333333	112.8333333	61	49.41666667	77.875	42.125	7.416666667	32.16666667	9.541666667	27.91666667	31.625	54.08333333	22.08333333	25.83333333	9.333333333	22.29166667	25.79166667	24.83333333	34.83333333	11.75	24.625	43	8.041666667	9.041666667	31.45833333	57.25	17.83333333	6.666666667	25.33333333	44.5	20.70833333	35.66666667	25	7.791666667	27.125	21.08333333	15.58333333	49.16666667	31.16666667	18.375	14.45833333	28.875	77.125	13.58333333	43.33333333	77.45833333	26.29166667	40	66.875	36.54166667
98.85416667	52.8125	12.79166667	14.125	27.83333333	31.20833333	8.895833333	21.375	12.83333333	17.77083333	26.04166667	42.70833333	24.52083333	32	5.5	16.625	31.10416667	28.58333333	46.95833333	29.70833333	25.29166667	96.91666667	7.458333333	6.458333333	73.29166667	54.75	16.875	10.5625	18.29166667	17.64583333	22.04166667	41.77083333	31.58333333	5.729166667	31.66666667	22.29166667	9.645833333	22.1875	28.77083333	8.6875	20.25	36.04166667	16.1875	30.3125	59.6875	63.14583333	34.72916667	33.70833333	83.4375	38.375
93.04166667	68.625	11.625	32.45833333	37.20833333	40.5	21.70833333	22.41666667	23.04166667	18.54166667	23	36.33333333	35.04166667	47.91666667	3.791666667	26.54166667	28.625	47.95833333	29.20833333	42.20833333	37.16666667	86.25	18.41666667	22.25	50.79166667	39.45833333	25.625	26.375	30.54166667	21.125	29.54166667	20.75	33.33333333	23.70833333	50.16666667	22.66666667	12.95833333	33.25	56.70833333	21.625	18.875	38.54166667	23.08333333	18.125	36.625	41.70833333	26.16666667	38.29166667	110.9166667	36.45833333
121.5	106.8333333	54.125	52.04166667	79.33333333	51.66666667	30.20833333	37.58333333	38.375	8.583333333	27.79166667	69.54166667	28.375	37.04166667	15.91666667	38	19.125	31.91666667	31.04166667	27.625	44.5	98.66666667	26.08333333	26.83333333	67.375	35.91666667	21.45833333	25.79166667	29.75	40.75	24.625	38.875	48.95833333	21.875	41.91666667	20.08333333	30.79166667	30.33333333	56.75	33.16666667	16.75	32.29166667	91.54166667	27.41666667	61.54166667	35.08333333	50.125	34.91666667	102.5	29.625
57.08333333	22.375	6.791666667	47.66666667	41.75	76.91666667	45.16666667	24.91666667	13.125	14.16666667	26.375	46.83333333	18.58333333	20.79166667	25.375	64.33333333	23.91666667	18.70833333	33.75	15.375	36.33333333	67.79166667	33.66666667	40.20833333	66.45833333	49.04166667	7.416666667	34.79166667	45.58333333	66.66666667	19.375	47.66666667	57.29166667	37.16666667	23.45833333	25.16666667	37.33333333	16.79166667	49.625	43.75	9.75	30.66666667	20.54166667	52.16666667	48.66666667	23.70833333	53.08333333	60.25	45.66666667	24.5
51.45833333	52.875	23.91666667	30.875	53.54166667	110.4166667	62.5	18.95833333	11.5	8.666666667	18.58333333	41.16666667	24.41666667	27.41666667	27.25	106.4166667	33.29166667	25.75	40	13.79166667	24.83333333	47	48.29166667	46.91666667	37.25	54.75	21.25	48.91666667	63.04166667	64.66666667	24.25	24.58333333	31.29166667	42.125	29.54166667	30.54166667	43.375	24.20833333	44.20833333	53.70833333	11.25	31.95833333	54.04166667	77.20833333	35.83333333	27.875	88.625	26.08333333	71.375	24.91666667
85.45833333	93.20833333	59.5	56.5	73.75	75.66666667	50.20833333	23.45833333	30.95833333	36.125	18.29166667	50.95833333	34.875	43.25	20.20833333	50.41666667	31.83333333	36.625	41.5	18.91666667	16.83333333	84.45833333	41.95833333	45.25	62.95833333	53.375	24.33333333	48.54166667	69.91666667	48.04166667	28.83333333	34	48.91666667	36.66666667	31.375	31.375	45.83333333	28.54166667	55.79166667	54.33333333	12.58333333	30	94.16666667	58.66666667	44.625	41.08333333	89.29166667	10.08333333	108.875	21.875
80.79166667	118.8333333	87.875	71.91666667	95.5	36.75	19.75	28.375	68.45833333	19.91666667	16.66666667	70.45833333	28.33333333	38.25	15.66666667	60.125	33.5	32.95833333	45.20833333	35.375	13.08333333	99.79166667	18.91666667	48.125	66.16666667	133.6666667	31.16666667	16.16666667	35.29166667	59.83333333	20.875	49.79166667	48.29166667	10.66666667	29.54166667	26.54166667	30.91666667	68.08333333	51	79.70833333	12.91666667	38.04166667	98	19.70833333	62.5	58.79166667	40	18.375	109.0833333	21.5
111.3541667	101.4583333	90.6875	56.3125	141.25	26.54166667	25.97916667	33.9375	34.5625	13.29166667	29.33333333	86.47916667	18.83333333	29.47916667	18.79166667	41.6875	34.41666667	23.29166667	59.77083333	27.77083333	8.520833333	124.7083333	32.41666667	38.64583333	83.66666667	59.02083333	36.75	26.72916667	54.25	64.97916667	17.9375	47.02083333	56.25	25.29166667	19.10416667	22.14583333	29.0625	77.79166667	66.60416667	70.0625	16.47916667	37.52083333	114.8333333	26.5625	73.64583333	62.91666667	40.29166667	26.58333333	95.20833333	28.89583333
113.5	66.66666667	25.70833333	54.70833333	86.16666667	34.45833333	48.83333333	38.625	14.125	9.625	31.91666667	99.20833333	24.83333333	27	15.66666667	57.58333333	55.75	27.54166667	26.41666667	7.208333333	7.25	111.625	30.58333333	42.70833333	101.3333333	27.08333333	4.541666667	40.08333333	69.875	80.54166667	20.875	60.04166667	83	38.04166667	24.04166667	20.25	38.75	57.08333333	71	43.625	15.54166667	29.41666667	45.79166667	64.33333333	90.83333333	49.25	68.29166667	38.375	93.58333333	33.91666667
51.875	26.08333333	19.25	32.08333333	27.54166667	48	36.95833333	42.83333333	28.375	6.291666667	31.45833333	46.83333333	19.20833333	25.58333333	11.29166667	49.91666667	26.08333333	24	20.83333333	13.54166667	4.75	54.54166667	22.66666667	43.75	61.5	26.375	45.66666667	29.95833333	48.79166667	53.25	15.66666667	57.83333333	71.125	24.33333333	19.54166667	18.45833333	17.625	59.5	57.20833333	29.25	12.04166667	25.83333333	26.16666667	31.29166667	62.58333333	82.875	37.375	66.58333333	99.875	37.70833333
73.20833333	48.75	33.08333333	51.75	83.45833333	30.58333333	23	13.75	31.875	13.45833333	16.04166667	78.08333333	15.75	17.04166667	19.75	29.625	29	18.08333333	28.70833333	39.08333333	6.333333333	99.25	19.79166667	20.70833333	39.5	35.875	73.08333333	16	18.875	27.75	13.70833333	38.25	30.79166667	14.95833333	16.20833333	17.08333333	17.16666667	56.125	42.875	17.25	10.33333333	32.20833333	37.79166667	6.75	45.75	41.5	30.04166667	19.66666667	76.70833333	21.58333333
18	45.375	24.5	5.666666667	20.08333333	9	19.45833333	23.125	17.58333333	25.58333333	24.83333333	9.666666667	24.91666667	26.5	20.25	11.04166667	29.375	25.5	32.625	26	7.208333333	23.58333333	20.04166667	6.958333333	10.83333333	30.54166667	8.208333333	20.95833333	12.66666667	13.95833333	15.66666667	8.291666667	7.208333333	18.95833333	19.375	24.04166667	22.5	10.5	18.5	32.375	20.08333333	34.5	34.45833333	7.083333333	10.33333333	24.79166667	7.083333333	37.5	13.08333333	28.08333333
6.916666667	9	3.875	4.375	13.75	13.75	10.04166667	16.04166667	10.33333333	4.666666667	8.583333333	4.208333333	27.33333333	34.79166667	15.20833333	17.83333333	13.25	28.875	11.91666667	7.458333333	8.75	6.541666667	9.083333333	10.83333333	6.458333333	17.95833333	4.875	9.25	11.04166667	12.41666667	24.41666667	5.541666667	10.33333333	9.625	43.33333333	31.79166667	12.79166667	10.79166667	20.125	11.75	27.33333333	36.91666667	7.208333333	8.666666667	6.958333333	13.66666667	7.416666667	35.70833333	15.125	13.95833333
10.625	17.20833333	14.16666667	8.875	19.16666667	21.25	14.79166667	5.458333333	20.45833333	14.79166667	4.666666667	11.83333333	24.04166667	23.5	6.625	20	11.04166667	20.875	10.20833333	25.33333333	13.625	9.291666667	13.08333333	11.375	15.33333333	17.375	17.41666667	14.75	14.29166667	16.04166667	20.45833333	12.70833333	13.5	14	31.33333333	12.33333333	11.95833333	14.95833333	20.25	17.54166667	16.79166667	29.125	19.20833333	12.54166667	12.95833333	15.375	11.83333333	14.83333333	14.04166667	7
37.60416667	53.20833333	35.16666667	29.66666667	36.52083333	9.708333333	16.33333333	7.604166667	17.10416667	19.125	7.291666667	30.77083333	17.6875	19.1875	11.04166667	46.25	15.04166667	17.79166667	16.0625	16.5	15.08333333	34.64583333	26.89583333	25.16666667	33.625	30.125	19.375	20.91666667	28.5625	25.85416667	20.39583333	33.54166667	35.16666667	17.10416667	23.77083333	18.29166667	26.9375	54.77083333	36.10416667	24.95833333	13.20833333	26.27083333	44.41666667	24.39583333	32.625	29.29166667	35.625	23.625	31.45833333	10.29166667
51.25	44.25	12.125	34.54166667	43.70833333	16.125	24.33333333	15.29166667	13.33333333	17.375	18.16666667	31.375	14.04166667	18.33333333	14.70833333	45.875	30.125	14.66666667	14.875	24.625	23.875	40.375	19.79166667	29	52.66666667	15.45833333	11.20833333	24.04166667	44.91666667	19.95833333	18.125	36.875	50.75	21.95833333	20.83333333	20.625	44.375	36.08333333	24	27.79166667	13.70833333	28.25	23.125	34.625	45.41666667	12.5	34.5	12.08333333	15.83333333	18.79166667
56.08333333	35.25	21.54166667	28	47.625	19.54166667	36.33333333	25.625	26.20833333	17.79166667	30	48.625	8.958333333	9.041666667	13.58333333	50.625	19.08333333	10.41666667	13.5	29.16666667	15.58333333	44.41666667	28.75	37.25	61.41666667	22.08333333	30.29166667	27.41666667	35.70833333	31.625	12.125	25	44	28.95833333	10.54166667	14.66666667	23.95833333	35.33333333	20.83333333	26.04166667	16.75	40.95833333	42.875	21.04166667	50.79166667	24.875	28.33333333	18	24.45833333	27.5
59.04166667	72.25	41	49.29166667	72.04166667	31.5	27.04166667	39.875	27.95833333	50.5	27.20833333	58.25	14.25	13.75	13.58333333	35.83333333	22.66666667	13.91666667	18.875	48.5	18.16666667	63.66666667	23.29166667	32.33333333	41.75	30.58333333	34.125	21.83333333	32.29166667	36.45833333	17.375	40.625	49.125	14.83333333	13.41666667	17.04166667	31.375	34.79166667	38.45833333	27.70833333	22.5	35.125	95.58333333	39	45.25	35.75	52.91666667	70.79166667	46.41666667	31.29166667
76.39583333	113.9166667	111.6666667	81.54166667	87.83333333	45.58333333	21.52083333	31.29166667	29.60416667	45.70833333	23.27083333	81.29166667	20.97916667	20.45833333	6.270833333	42.22916667	31.60416667	21.33333333	22.64583333	48.25	24.125	87.91666667	20.14583333	21.41666667	66.72916667	41.5625	28.58333333	14.35416667	35.39583333	37.39583333	22.66666667	69.22916667	57	14.72916667	20.64583333	22.04166667	25.58333333	61.66666667	47.3125	29.60416667	21.1875	29.47916667	111.5208333	29.89583333	65.58333333	49.04166667	52.5625	58.5625	75.64583333	25.22916667
89.83333333	158.375	154.3333333	91.54166667	124.7916667	37.08333333	13.125	17.625	12.66666667	47.20833333	16.83333333	106.8333333	22.66666667	23.54166667	8.958333333	37.875	27.33333333	25.20833333	29.79166667	60.83333333	28.33333333	93.41666667	9.875	22.125	53.75	50.66666667	9.416666667	13.45833333	25.625	28.20833333	26.20833333	66	61.79166667	9.208333333	26.625	26.5	24.54166667	77.875	49.20833333	26.33333333	23.41666667	30.83333333	158.25	15.29166667	89.83333333	50.66666667	32.91666667	33.33333333	61.75	14.45833333
122.25	83.375	14.54166667	56.58333333	69.125	37.875	16.79166667	16.16666667	21.58333333	26.29166667	22.29166667	92.75	20.33333333	20.375	7.208333333	99.83333333	16.16666667	18.08333333	20.16666667	52.20833333	14	110.2916667	7.708333333	36.70833333	82.41666667	40.83333333	9.208333333	10.45833333	52.91666667	41.16666667	27.25	103.6666667	116.5416667	8.25	21.5	32.41666667	12.41666667	25.29166667	36.5	11.75	30.29166667	46.29166667	45.75	45.20833333	93.16666667	58.29166667	54.54166667	17.45833333	31.375	14.66666667
68.54166667	46.16666667	21.5	29.33333333	29.125	60.79166667	46.41666667	22.29166667	23.83333333	16.04166667	33.5	24.29166667	7.125	10.33333333	4.583333333	129.5416667	11.125	7.583333333	27.45833333	39.29166667	16.58333333	57.95833333	32.125	81.5	75.91666667	51.25	27.54166667	48.125	38.54166667	76.58333333	7.833333333	23.625	49.20833333	37.875	13	15.45833333	24.625	50.20833333	63.875	38.83333333	26.45833333	51.125	54.75	15.91666667	40.91666667	55.08333333	21.54166667	32.04166667	110.75	28.91666667
122.5	88.375	66.79166667	69.41666667	89.375	58.04166667	26.54166667	40.125	20.33333333	27.66666667	35.29166667	76.79166667	13.29166667	12.125	24.125	105.7083333	26.16666667	13.75	33.875	41.5	13.66666667	103.9583333	32.5	68.45833333	107.2916667	49.66666667	27.16666667	29.41666667	34.16666667	75.5	12.91666667	50.04166667	73.25	16.70833333	14.54166667	14.04166667	59.45833333	45.5	88.375	69.75	34.625	44.41666667	88.54166667	28.375	79.875	52.41666667	68.16666667	56.04166667	118.125	33.70833333
172.625	109.125	65.5	99.66666667	142.4583333	55.04166667	26.54166667	33.70833333	19.79166667	24	31.20833333	131.2916667	21.875	22.20833333	18.70833333	54.54166667	34.875	25.20833333	35.83333333	48.16666667	19.95833333	168.0416667	23.875	23.66666667	117.8333333	38.5	21.375	21.45833333	45	59.375	22.91666667	100.7916667	101.7083333	15.875	24.41666667	25.58333333	38.45833333	69.08333333	65.95833333	40.75	28.29166667	28.875	95.16666667	52.16666667	115.5833333	58.625	94.5	61.45833333	124.0416667	26.04166667
149.9583333	99.91666667	103.0416667	92.54166667	135.0833333	45.375	17.20833333	29.08333333	37.20833333	48.625	22.875	164.7083333	19.66666667	24.625	3.208333333	37	25.58333333	21.33333333	31.04166667	56.875	29.45833333	133.4583333	17.75	20.41666667	114.4166667	43.16666667	36.70833333	14.08333333	31.875	26	21.625	124.8333333	98.91666667	13.75	25.16666667	19.41666667	34.91666667	41.08333333	35.875	29.54166667	23.5	34	96.54166667	35.04166667	146.625	53.75	66.25	46.58333333	167.4166667	20.95833333
52.41666667	60.25	99.08333333	50.58333333	48.08333333	54.08333333	6.541666667	23.16666667	26.16666667	53.25	23.20833333	35.25	15.08333333	25.83333333	3.875	101.1666667	18.16666667	25.125	28.54166667	58.75	32.70833333	52.08333333	3.458333333	27.58333333	92.33333333	48.79166667	69.20833333	4.916666667	29.625	42.91666667	13.875	80.375	117.7916667	4.041666667	25.70833333	15.16666667	7.666666667	53.16666667	89.45833333	27.41666667	17.66666667	44.08333333	93.83333333	26.875	60.20833333	60.54166667	37.58333333	30.16666667	63	21.04166667
63.58333333	57.58333333	93.5	56.95833333	61.83333333	65.45833333	35.375	24.79166667	28.83333333	33.08333333	20.79166667	46.79166667	12.70833333	21	5.416666667	100.875	25.20833333	20.70833333	53.875	60.54166667	26.5	56.95833333	17.70833333	61.95833333	63.125	91.08333333	69.66666667	28.45833333	69.08333333	77.25	13.41666667	34.29166667	48.875	31.83333333	19.70833333	11.41666667	12.125	87.29166667	49.45833333	33.625	17.70833333	41.375	69.41666667	52.20833333	44.66666667	65	47.625	21.16666667	56.91666667	17.625
89.79166667	56.16666667	47.20833333	62.20833333	84	64.29166667	66.875	28.625	13	48.79166667	25.95833333	89.66666667	25.33333333	31.91666667	22.16666667	74.95833333	25.25	28.45833333	61.70833333	95.5	22.45833333	75	38.79166667	57.29166667	88.91666667	69.375	17.41666667	51.16666667	86.45833333	71.33333333	25.54166667	59.25	77.33333333	50.16666667	32.95833333	20.125	29.20833333	61.79166667	87.75	43	31.875	32.33333333	38.75	60.58333333	83.79166667	94.25	89.70833333	48.16666667	53.83333333	22.875
25.75	10.04166667	4.541666667	5.375	15.45833333	58.375	61.66666667	18.83333333	10.75	14.95833333	17.04166667	11.54166667	29.875	33.41666667	25.5	62.08333333	32.08333333	29.29166667	53.125	36	24.58333333	16	52.45833333	49.08333333	31.91666667	66.25	7.5	57.04166667	47.95833333	75.91666667	25.04166667	14.16666667	33.41666667	52.125	34	32.91666667	65.25	14.79166667	46.75	60.25	26.41666667	38.41666667	9.791666667	29.25	18.75	40.5	23.54166667	49.41666667	39.91666667	16.5
23.625	30.04166667	15.625	16.54166667	24.54166667	56.58333333	14.5	20.41666667	15.875	9.458333333	20.91666667	19.25	22.41666667	22	30.41666667	28.75	39.79166667	23.45833333	51.70833333	55.20833333	28.04166667	18.04166667	16.16666667	16.54166667	26.70833333	80.33333333	21.04166667	12.125	18.83333333	42.25	27.125	15.25	22.66666667	11	22.45833333	29.16666667	36.45833333	21.125	37.45833333	25.29166667	29.66666667	42.45833333	29.125	11.04166667	23.54166667	39.66666667	17.75	25.08333333	28.79166667	21.125
56.58333333	54.83333333	30	31.54166667	35.79166667	58.66666667	18.70833333	29.54166667	23.75	14	25.91666667	38.75	33.08333333	34.66666667	14.29166667	58.08333333	34.16666667	36.125	50.25	72.58333333	32.29166667	48.58333333	18.33333333	23.70833333	49.33333333	54.5	27.04166667	16.125	32.875	40	34.79166667	19.29166667	35	10.125	36.41666667	27.70833333	25.875	36	57.29166667	27.75	34.95833333	49.70833333	49.29166667	23	37.25	50.04166667	33.375	48.20833333	66	26.125
61.20833333	95.91666667	68.91666667	43.08333333	46.20833333	55.91666667	16.33333333	40.79166667	47.20833333	27.95833333	35.41666667	40.79166667	21.25	23.375	7.958333333	31.33333333	25.125	22.66666667	34.25	111.125	35.91666667	55.08333333	17.125	19.54166667	41.125	47.29166667	43.20833333	12.125	23.54166667	33.04166667	24.04166667	30.16666667	34.08333333	11.33333333	23.33333333	21.5	20.625	63.54166667	56.29166667	31.04166667	23.79166667	50.125	98.5	14.125	37.58333333	66.75	37.79166667	33.54166667	94.41666667	38.125
47.625	120	113.2083333	47.95833333	43.29166667	56.91666667	19.875	59.25	91.75	18.16666667	49.70833333	35.5	19.83333333	23.83333333	9.791666667	30.5	25.66666667	21.95833333	28.95833333	94.75	23.625	49	23.16666667	20.45833333	28.79166667	34.41666667	52.29166667	17.33333333	23	42.66666667	19.375	29.83333333	27.29166667	13.54166667	24.04166667	21.45833333	24.29166667	78.95833333	60.5	34.04166667	13.45833333	47.875	104	15.20833333	27.41666667	66.45833333	30.16666667	47.45833333	73.91666667	55.29166667
47.08333333	154.0833333	122.25	53.16666667	43.875	78.95833333	20.41666667	35.33333333	72.875	22.33333333	24.625	39.66666667	23.25	28.45833333	18.125	50.66666667	29.875	27.33333333	30.625	94.29166667	32.83333333	42.45833333	21.95833333	28.45833333	43.16666667	45.375	68.125	16.79166667	28	48.33333333	23.25	30.875	28.20833333	14.375	29.5	24.125	28.91666667	108.1666667	74.70833333	36.75	14.125	40.79166667	84.54166667	12.375	30.04166667	54.75	32.04166667	46.91666667	58.91666667	31.83333333
105.6666667	152.4583333	93.95833333	68.83333333	67.41666667	47.83333333	32.95833333	18.66666667	27.5	39.16666667	15.25	61.54166667	27	32.33333333	19.25	56.66666667	33	32.54166667	44.45833333	60.45833333	33.125	107.2916667	22.125	27.79166667	58.5	62.66666667	7.916666667	26.25	36.66666667	42.75	29.75	42.5	49.91666667	22.875	35.25	34.25	24.125	89.04166667	68.83333333	41.75	19.95833333	46.91666667	83.04166667	16.25	62.875	77.625	40.58333333	49.08333333	91.91666667	17.83333333
149.0833333	121.8333333	53.95833333	75.83333333	76.625	49.875	34.375	28.875	21.20833333	11.58333333	30.5	98.29166667	34.75	35.58333333	9.708333333	38.25	24.33333333	31.08333333	47.16666667	225.75	26.91666667	137	32.16666667	31.25	124.625	44.25	34.08333333	35.75	50.75	40.91666667	30.83333333	84	64.04166667	29.70833333	42	39.04166667	33.25	79.375	68.04166667	34.20833333	14.41666667	33.125	55.08333333	35.91666667	104.25	92.91666667	61.91666667	31.45833333	129.75	21.625
161.5833333	126.1666667	62.58333333	92.375	102.2916667	53.66666667	41.54166667	26.08333333	27.66666667	20.79166667	16.125	125.125	31.33333333	30.875	10.91666667	47.25	30.04166667	26.5	42.875	96.45833333	28.875	157.0416667	34.08333333	38.04166667	149.5416667	52.08333333	22.04166667	37.33333333	72.95833333	45.5	26.625	127.3333333	72.875	21.95833333	39	25.54166667	48.5	84.20833333	73	40.375	12.45833333	35.83333333	93.83333333	76.875	142.625	118.4583333	79.04166667	22.79166667	169.3333333	16.5
112.8333333	116.625	60.16666667	102.2916667	78.91666667	51.58333333	44.66666667	15.95833333	43.79166667	8.541666667	15.66666667	133.5833333	25.91666667	27.58333333	13.91666667	61.04166667	33.125	25.125	46.95833333	119.1666667	35.08333333	109.125	34.20833333	39.16666667	110.9583333	46.08333333	32.125	36.91666667	74.75	41.29166667	25.33333333	91.375	78.29166667	28	38	19.41666667	27.45833333	52.41666667	90.45833333	46.95833333	13.58333333	41.875	58.08333333	41.375	113.25	73.25	62.04166667	26.79166667	131.75	17.54166667
65.04166667	32.08333333	37.79166667	55.16666667	31.95833333	55.95833333	37.08333333	36.04166667	39.45833333	12.45833333	24.45833333	43.95833333	13.125	19.08333333	13.5	70.08333333	26.66666667	16.75	48.33333333	107.5833333	34.375	62.83333333	33.29166667	52.20833333	77.66666667	59.33333333	67.75	35.625	56.375	57.83333333	9.458333333	50.25	54.625	22.45833333	19.29166667	18.91666667	34.29166667	54.375	94.75	45.54166667	16.5	59.95833333	34.45833333	24.16666667	70.125	52.45833333	31.5	36.95833333	59.08333333	28
73.77083333	53.0625	49.9375	52	44.97916667	42.66666667	61.6875	45.5	32.0625	29.52083333	27.47916667	50.16666667	11.64583333	13.70833333	9.916666667	67.9375	20.08333333	9.770833333	38.625	155.5416667	26.85416667	70.41666667	28.89583333	65.375	82.16666667	52.58333333	50.47916667	53.39583333	53.52083333	80.70833333	14.16666667	47.0625	56.89583333	26.72916667	17.95833333	29.72916667	19.20833333	58.04166667	94.4375	39.625	19.3125	41.27083333	54.41666667	26.10416667	59.02083333	67.875	33.1875	54.3125	80	27.4375
69.54166667	45.25	19.29166667	41.5	46.66666667	31.5	31.79166667	18.83333333	8.916666667	16.83333333	14.33333333	34.45833333	10.08333333	10.83333333	4.166666667	49.08333333	11.45833333	7.541666667	28.95833333	32	27.125	62.91666667	22.04166667	46.33333333	61.04166667	59.08333333	12.29166667	49.29166667	39.125	75.29166667	9.125	44.5	54.54166667	24.75	14.125	20	15.16666667	32.04166667	38.04166667	52.08333333	19.04166667	23.875	28.08333333	45.91666667	44.08333333	30.33333333	49.08333333	32.79166667	41.08333333	12.41666667
23.04166667	16.91666667	6.5	7.958333333	22.29166667	4.166666667	15.45833333	7.75	8.5	4.916666667	9.5	11.95833333	13.83333333	11.33333333	7.958333333	20.375	19.79166667	13.5	21.875	18.75	12.66666667	24.58333333	10.41666667	11.875	18.91666667	12.5	12.75	9.75	15.70833333	9.5	12.125	14.375	15.70833333	8.416666667	15.625	16.5	14.16666667	15.58333333	13.91666667	17.375	23.25	30.5	13.58333333	7.208333333	18.04166667	35.33333333	13.66666667	9.541666667	20.79166667	8.583333333
30.08333333	34.58333333	15.95833333	10.95833333	25.70833333	7.75	8.875	4.166666667	19.16666667	9.708333333	5.125	16.29166667	13.625	10.91666667	4.541666667	12.91666667	11.25	12.5	10.58333333	23.33333333	14.375	24.70833333	5.708333333	8	23.54166667	6.833333333	21.33333333	5.25	12.45833333	10.16666667	15	13.16666667	18.125	6.083333333	16.79166667	16.95833333	7.833333333	31.29166667	19.91666667	11.79166667	22.5	29.5	29.625	6.208333333	18.95833333	33.08333333	15.45833333	14.70833333	34.04166667	4.75
36.79166667	50.83333333	34.08333333	26.66666667	32.04166667	15.875	11.5	5.208333333	28.875	24.625	6.625	35.54166667	7.916666667	9.208333333	5.375	18.91666667	16.79166667	10.16666667	10.875	80.91666667	12.125	31.04166667	12.83333333	10.16666667	30.91666667	9.625	43.83333333	8.333333333	12.16666667	19.83333333	7.375	20.33333333	25.125	9.833333333	10.54166667	10.41666667	16.04166667	48.5	24.875	16.83333333	20.75	38.95833333	40.91666667	8.125	30.33333333	39.20833333	23.95833333	15.16666667	31.41666667	6.416666667
53.83333333	65	46.41666667	52.66666667	54.875	18.91666667	18.45833333	11.75	27.04166667	54.16666667	22.125	50.625	6.708333333	12.33333333	8.208333333	30.125	21.33333333	12.625	13.29166667	118.7916667	3.916666667	48.375	21.75	20.375	53.125	23.875	74.66666667	14.95833333	26.04166667	23.04166667	6.5	42.375	46.625	13.83333333	12.875	6.541666667	28.5	48.75	23.66666667	29.5	19.95833333	53.58333333	66.54166667	28.58333333	58.58333333	61	41.58333333	15.25	39.20833333	24.41666667
56.875	44	12.04166667	56	49.95833333	26.41666667	41.125	20.70833333	10.54166667	29.79166667	32.33333333	61.33333333	13.79166667	16.25	10.29166667	40.54166667	26.5	16.75	19.54166667	192.9166667	9.916666667	47.5	30.5	26.70833333	88.375	37.875	76.91666667	33.45833333	61.70833333	28.66666667	11.20833333	62.91666667	82.70833333	31.70833333	18	8.5	39.04166667	50.125	28.29166667	33.45833333	11.54166667	59.41666667	22.33333333	63.45833333	71.5	79.16666667	70.08333333	30.91666667	42.83333333	23.66666667
73.79166667	22.91666667	11.83333333	18.41666667	28.04166667	37.41666667	62	30.54166667	18.58333333	10.04166667	37.125	44.04166667	17.45833333	19.16666667	15.45833333	68.54166667	21.75	19.91666667	29.04166667	22.54166667	17.83333333	55.95833333	57.08333333	54.875	96.70833333	39.58333333	30.08333333	63.375	59.125	49.33333333	15.125	40.5	58.25	59.45833333	20.16666667	16.79166667	51.125	37.875	32.16666667	37.45833333	13.58333333	73	17.70833333	25.875	50.70833333	70.04166667	34.08333333	37.20833333	84.66666667	38.75
68	40.79166667	30.125	18.83333333	29.45833333	54.66666667	15.16666667	35	35.66666667	20.41666667	36.45833333	34	22.08333333	21.58333333	15.125	35.75	21.79166667	22.08333333	26.70833333	66.375	20.95833333	62.125	24.5	23.33333333	53.5	52.75	51.25	6.25	19.25	58.20833333	21.45833333	29.20833333	35.625	7.125	25.91666667	22.125	63	61.5	59.625	54.125	11.75	57.33333333	32.58333333	12.625	36.83333333	74.70833333	23.75	42.33333333	105.4166667	39.83333333
49.58333333	85.54166667	65.08333333	41.91666667	50.5	48.125	20.625	25.91666667	58.04166667	21.33333333	24.16666667	48.66666667	26.29166667	27.625	9.583333333	35.79166667	30.54166667	28.33333333	36.29166667	54.41666667	18.20833333	45.54166667	19.04166667	23.5	35.91666667	60.70833333	47.54166667	14.45833333	22.45833333	44.70833333	25.25	37	38.95833333	11.125	29.54166667	28.16666667	27.04166667	84.08333333	77.29166667	36.375	10.45833333	28	87.70833333	14.79166667	38.33333333	88.91666667	39.79166667	22.375	72.33333333	19.5
34	54.625	30.41666667	40.70833333	33.125	18.54166667	20.625	7.791666667	29.70833333	14	12.04166667	33.29166667	18.70833333	23.875	9.416666667	33.29166667	33.33333333	17.20833333	38.875	96.45833333	12.20833333	40.79166667	21.29166667	27	34.66666667	29.125	3.416666667	21.83333333	20.08333333	25.375	17.125	29.625	37.91666667	18.25	27.41666667	23.25	21.08333333	15.66666667	26.25	34.58333333	13.875	25.16666667	44.66666667	12.33333333	34.625	12.16666667	19.95833333	11.54166667	22.625	10.125
7.916666667	5.291666667	3	8.291666667	13.625	14.08333333	18.125	13.79166667	5.791666667	5.083333333	20.375	6.458333333	6.708333333	7.125	5.5	17.41666667	8.583333333	7.083333333	11.70833333	41.75	12.75	6.416666667	11.58333333	14.5	11.25	16.625	3	14.54166667	19.79166667	17.08333333	4.666666667	8.416666667	15.5	14.91666667	8.791666667	9.791666667	10.83333333	11.58333333	14.75	18.16666667	21.125	46	5.625	15.83333333	9.333333333	10.25	16.75	21.08333333	12.70833333	18.70833333
15.79166667	7.958333333	3.958333333	9.875	15.45833333	24.04166667	21.75	20.125	6.875	8.041666667	30.45833333	12.16666667	10.08333333	10.70833333	12.75	19.95833333	13.375	12	16	13.08333333	13.16666667	8.375	15.58333333	17	12.20833333	19.875	5.666666667	19.29166667	21.54166667	22.16666667	11.79166667	8.25	15.83333333	17.5	11.04166667	16.20833333	19.70833333	12.95833333	23.41666667	21.875	16.375	55.95833333	7.458333333	16.66666667	11.83333333	16.91666667	16.58333333	22.20833333	16.54166667	27.25
8.583333333	7.916666667	4.833333333	15.5	21.29166667	24.66666667	18.79166667	33.375	6.166666667	12.83333333	44.16666667	7.541666667	12.79166667	15.79166667	11.41666667	15.70833333	14.29166667	16.08333333	21.79166667	28.41666667	17	5.958333333	16.08333333	12.79166667	15.875	24.375	4.875	19.79166667	22.75	20.5	13.20833333	10.375	17.29166667	17.08333333	16.66666667	14.04166667	20.58333333	10.20833333	18.70833333	18.375	22.375	48.20833333	7.833333333	18.45833333	11.29166667	9.625	19.04166667	35.04166667	12.16666667	37.54166667
17.33333333	20.29166667	11.79166667	25.95833333	28.79166667	33.83333333	20.875	36.83333333	7.458333333	13.5	52.41666667	26.58333333	13.875	17.875	14	23.16666667	16	16.79166667	29.29166667	21.25	16.16666667	9.958333333	15.75	15.54166667	18.66666667	34.29166667	16.29166667	18.83333333	28.58333333	25.25	14.66666667	20.79166667	35.45833333	18.45833333	17.125	21.625	24.125	17.29166667	27.08333333	19.58333333	17.58333333	60.45833333	23.04166667	27.41666667	25.875	24.25	28	38.20833333	14.91666667	47
53.625	43.20833333	19.79166667	38.45833333	47.91666667	42.91666667	39.5	42.41666667	13.625	12.625	59.33333333	51.16666667	25.70833333	28	17.41666667	46.91666667	21.54166667	23.5	38.70833333	36.33333333	20.58333333	47.58333333	28.08333333	31.625	45.83333333	44.91666667	25.75	32.75	42.16666667	44.45833333	21.75	27.70833333	56.375	35.75	31.91666667	34.20833333	26.41666667	39.33333333	59.875	26.16666667	11.25	58.95833333	43.20833333	45.29166667	47.33333333	45.91666667	58	59.83333333	27.58333333	62.95833333
66.875	68.66666667	27.625	76	80.33333333	52.70833333	45.79166667	53.04166667	25.33333333	40.66666667	84.58333333	71.08333333	44.70833333	54.08333333	19.625	50.91666667	28.75	38.58333333	48.29166667	45.75	19.95833333	54.75	33.5	35.45833333	59.83333333	55.5	22.58333333	45.41666667	57.95833333	45.33333333	30.45833333	63.45833333	85.45833333	40	50.83333333	42.83333333	38.25	34.79166667	80.95833333	33.20833333	12.79166667	59.125	85.83333333	56.29166667	87.29166667	60.625	71.16666667	111.4166667	37.25	71.33333333
23.64583333	13.60416667	4.875	21.95833333	19.33333333	84.375	57.0625	80.47916667	7.041666667	9.4375	91.97916667	19.02083333	41.70833333	64.8125	22.125	78.60416667	30.95833333	45.45833333	58.91666667	15.9375	15.0625	15.14583333	36.52083333	54.4375	42.25	63.14583333	7.791666667	44.83333333	74.8125	51.0625	33.08333333	38.08333333	71.27083333	48	61.02083333	54.27083333	49.79166667	24.875	90.33333333	41.91666667	15.39583333	43.125	9.104166667	65.8125	35.20833333	37.91666667	57.6875	144.2083333	42.02083333	74.35416667
33.29166667	38.25	14.75	23.16666667	32.95833333	92.25	45.79166667	81.45833333	9.583333333	13.125	86.79166667	31.25	45.75	62.83333333	15.79166667	52.91666667	31.58333333	43.125	54.58333333	14.91666667	17.08333333	28.16666667	76.70833333	60.33333333	51.66666667	71.375	22.125	63.5	38.95833333	98.41666667	31.45833333	27.79166667	51.91666667	63.04166667	52.33333333	46.70833333	83.16666667	33.16666667	64.83333333	80.45833333	11.875	48.75	31.66666667	22.04166667	37.95833333	31.25	28.45833333	80.58333333	36.29166667	63.08333333
95.45833333	80.875	15.83333333	53.54166667	60.79166667	73	29.70833333	52.79166667	8.25	14	46.25	61.58333333	41.33333333	53.75	24.70833333	69.79166667	38.41666667	38.41666667	71.83333333	19.625	15.08333333	88.16666667	35.25	37.83333333	94.375	118	19.66666667	22.75	57.875	62.33333333	30.08333333	51.125	102.4166667	21.41666667	46.33333333	36.375	69.95833333	33.79166667	58.75	68.66666667	13.75	34.54166667	40.75	42.125	97.41666667	36.91666667	79.08333333	96.20833333	76.25	44.41666667
88.89583333	30.47916667	8.520833333	81.95833333	67.52083333	30.66666667	55.54166667	31.4375	7.75	11.47916667	32.95833333	72.27083333	39.72916667	45.10416667	22.0625	104.75	54	39.89583333	68.33333333	31.9375	17.95833333	68.52083333	35.04166667	53.5	139.625	34.625	23.45833333	36.875	108.625	35.22916667	32.45833333	81.20833333	123.25	32.72916667	39.95833333	33.79166667	38.39583333	26.60416667	34.77083333	33.47916667	15.14583333	40.5625	34.89583333	127.375	96.97916667	15.79166667	130.8541667	39.54166667	28.5	33.85416667
65.29166667	27.25	9.625	67.79166667	36.29166667	35.29166667	100.4166667	20.54166667	8.666666667	11.58333333	20.16666667	78.83333333	43.58333333	50.58333333	21.25	93.58333333	30.33333333	46.54166667	16.95833333	24.125	25.54166667	41.91666667	60.5	93.5	145.4166667	34.66666667	8.166666667	83	145.5	32.5	44.79166667	73.54166667	141	74.16666667	51.16666667	35.875	50.45833333	29.91666667	34.25	44.29166667	14.66666667	43.25	13.41666667	103.9166667	121.75	31.875	107.4166667	31.04166667	36.875	23.83333333
36	10.04166667	5.541666667	10.45833333	19.33333333	46.25	117.1666667	16.79166667	7.041666667	12.91666667	19.375	16.375	32.04166667	32.79166667	12.08333333	94.625	27.33333333	30.54166667	15.5	32.83333333	38.875	24.625	106.9166667	90.04166667	50.08333333	37.95833333	6.791666667	123.375	97.375	39.16666667	34.125	18.20833333	66.70833333	123	37	35.41666667	103.1666667	17.33333333	38.20833333	54.54166667	17.08333333	29.79166667	5.875	48.58333333	25.5	15.83333333	50.45833333	29.95833333	39.625	25.25
47.45833333	29.70833333	11.625	37.91666667	33.91666667	58.20833333	20.83333333	10.58333333	11.25	14	11.625	39.20833333	16.95833333	16.70833333	45.375	27.70833333	38.04166667	19.25	33.45833333	47.625	23.5	36.45833333	24.91666667	25	40.66666667	55.625	19.58333333	16.41666667	27.625	63.45833333	19.41666667	21.16666667	31.5	16.79166667	16.95833333	20.375	45.58333333	25.125	65.54166667	50.375	24.79166667	36.54166667	13.83333333	22.04166667	51.29166667	26.66666667	27.875	21.625	51.54166667	15.66666667
73.45833333	47.79166667	22.20833333	58.20833333	70.75	56.125	42.70833333	18.41666667	22.5	20.25	18.95833333	70.875	29.58333333	38.625	17.75	44.29166667	51.95833333	39.04166667	74.75	79.70833333	23.45833333	79.125	36.125	32.04166667	42.33333333	83.29166667	29.625	35.58333333	43.75	41.66666667	23.66666667	48.25	47.20833333	30.04166667	36.45833333	30.875	37.08333333	40.29166667	60.45833333	37.08333333	9.625	45.875	37.20833333	46.08333333	54.04166667	46.54166667	58.41666667	31.83333333	87.45833333	18.83333333
115.125	52.125	20	101.9583333	79.95833333	65.875	38.08333333	34	24.79166667	27.79166667	29.58333333	79.29166667	37.66666667	51.33333333	15.33333333	62.45833333	43.83333333	37.79166667	26.91666667	75.45833333	12.41666667	111.6666667	29.08333333	43.29166667	84.875	59	29.58333333	28.16666667	59.875	60.29166667	25.58333333	79.08333333	74.91666667	23.04166667	57.25	30.29166667	52.04166667	43.33333333	58.16666667	52.83333333	13.91666667	48	26.33333333	63.875	96.41666667	71.54166667	76.25	47.16666667	97.83333333	30.5
82.83333333	46.79166667	22.5	15.79166667	34.875	49.45833333	48.25	40.29166667	21.33333333	17.70833333	40.66666667	40.16666667	40.58333333	37.83333333	17.16666667	74.79166667	27.79166667	37.41666667	14.625	25.29166667	16.29166667	64.66666667	18.29166667	72.54166667	93.75	42.66666667	22.20833333	31.75	49.91666667	64.79166667	29.95833333	56.66666667	64	32.16666667	41.41666667	35.58333333	14.5	73.70833333	53.70833333	33.95833333	19.66666667	53.75	30.29166667	43	57.125	85.20833333	38.875	51.29166667	94.625	38.375
89.5625	90.375	43.25	36.22916667	42.14583333	84.29166667	48.20833333	42.29166667	27.27083333	31.0625	43.91666667	45.04166667	14.6875	17.45833333	8	97.3125	22.875	14.27083333	43.625	53.8125	28.54166667	79.97916667	56.77083333	58.14583333	68.64583333	62.625	36.85416667	66.60416667	37.52083333	72.6875	13.83333333	36.66666667	50.22916667	51.85416667	16.08333333	24.0625	57.5625	99.5	85.66666667	71.47916667	17.58333333	40.3125	71.35416667	21.39583333	57.45833333	64.29166667	27.8125	42.33333333	107.0625	36.54166667
33.29166667	35.4375	10.0625	31.45833333	39.375	77.04166667	65.6875	29.83333333	9.666666667	29.79166667	31.85416667	47.66666667	16.5	22.04166667	8.854166667	60.22916667	41.25	23.85416667	38.54166667	73.47916667	27.77083333	27.22916667	59.83333333	55.375	56.5	77.39583333	17.58333333	76.29166667	69.33333333	55.52083333	19.6875	42.10416667	55.4375	53.375	22.14583333	18.625	34.97916667	27.8125	49.27083333	71.97916667	28.25	42.52083333	19.89583333	49.9375	50.1875	17.79166667	62.8125	33.20833333	23.77083333	29.35416667
34.16666667	16	9.583333333	31.66666667	31.875	30.25	49.83333333	31.54166667	8.541666667	12.75	45.5	28.66666667	34	35.54166667	39.625	46.25	38.16666667	40.66666667	43.625	41.875	27	24.04166667	64.45833333	44.29166667	41.91666667	40.91666667	27.79166667	54.58333333	41.66666667	25	40.95833333	30.125	36.25	57.875	37.33333333	33.875	69.70833333	25.75	26.95833333	33.70833333	28.16666667	63.41666667	13.91666667	35.16666667	44.375	25.20833333	39.125	40.25	19.91666667	43.54166667
31.91666667	22.33333333	12.95833333	39	30.41666667	38.875	43.625	42.70833333	9.875	8.625	60.25	39.375	19.08333333	28.95833333	52.29166667	43.95833333	26.375	24.95833333	22.41666667	25.83333333	39.83333333	28.125	38.875	28.91666667	41.95833333	35.83333333	30.70833333	35.04166667	49.45833333	41.29166667	22.58333333	35	48.75	34.375	24.79166667	28.16666667	53.29166667	32.375	42.375	34.45833333	25.54166667	92	19.04166667	57.20833333	50.375	51.33333333	60.91666667	44.20833333	26.58333333	56.41666667
42.83333333	44.58333333	15.75	48.5	42.41666667	43.16666667	49.75	52.16666667	14.16666667	20.70833333	75.70833333	67.20833333	23.75	25.45833333	37.75	57.45833333	23.25	22.625	32.83333333	35.29166667	23.125	38.54166667	35.58333333	35.5	60.875	54.29166667	33.29166667	34.875	67.54166667	58.91666667	22.33333333	46.33333333	70.41666667	43.125	28.08333333	33.66666667	40	40.125	63.79166667	36.33333333	18.58333333	100.4583333	20.54166667	63.58333333	60.875	53.83333333	80.16666667	64.5	44.45833333	73.91666667
67.95833333	28.66666667	6.875	39.16666667	37.04166667	69.83333333	62.125	75.16666667	8.416666667	14.95833333	104.875	50.16666667	32.83333333	41.20833333	28.16666667	65.16666667	26.25	30.04166667	49.875	45.41666667	23.45833333	49.91666667	38.5	57.875	76.25	62.875	11.83333333	44.45833333	100.2916667	60.66666667	29.5	53.54166667	61.79166667	55.16666667	48.83333333	48.45833333	52.79166667	24.95833333	75.54166667	47.625	18.375	77.79166667	8.791666667	59.16666667	63.75	52.29166667	67.41666667	87.375	73.66666667	88.45833333
45.54166667	25.25	6.958333333	22.16666667	19.58333333	78.375	50.66666667	106.2083333	10.91666667	14.29166667	116.375	16.29166667	22.45833333	26.29166667	30.625	52.83333333	33.79166667	22.41666667	40.66666667	55.33333333	24.625	29.91666667	59.16666667	63.20833333	28.16666667	59.375	8.5	60.08333333	40.70833333	64.08333333	25.25	21.125	16.75	67.16666667	26.04166667	44	55.58333333	19.70833333	69.375	77.45833333	23.54166667	54.08333333	7.5	23.70833333	20.79166667	36.58333333	24.16666667	97.29166667	65.83333333	95.625
41.83333333	44.04166667	24.95833333	37.625	41.58333333	52.08333333	25.41666667	75	29.33333333	17.04166667	93.16666667	51.41666667	32.20833333	34.45833333	30	39.58333333	45.20833333	38.04166667	59.375	69.70833333	23.625	32.20833333	25	35.625	44.91666667	73.375	33.95833333	19.875	44.83333333	39.625	34.5	40.29166667	42.16666667	19.70833333	34.25	32.5	28.875	45.70833333	36.20833333	28.125	24.08333333	54.66666667	39.75	23.625	53.375	48.25	30.70833333	67.625	64.5	63.83333333
69.54166667	38.5	23	60.41666667	64.125	82.625	48.75	70.25	17	50.95833333	69.375	57.5	43.20833333	45.83333333	8.125	67.70833333	37.58333333	41.125	73.5	106.9166667	31.375	50.79166667	35.95833333	51.75	65.91666667	95.04166667	23.75	34.625	67.125	72.54166667	43.54166667	56.375	68.41666667	35.95833333	46.20833333	36.75	41.41666667	43.70833333	70.95833333	46.75	17.45833333	59.75	31.16666667	63.83333333	70.70833333	44.58333333	78.875	90.25	68.16666667	48.58333333
27.95833333	13.20833333	6	14.20833333	18.58333333	85.66666667	60.16666667	70.79166667	7.25	14.79166667	65.70833333	13.58333333	31.66666667	42.16666667	23.95833333	55.04166667	38.95833333	32.04166667	68.66666667	73.125	32.04166667	14.79166667	59.66666667	60.08333333	28.375	91.58333333	18.66666667	62.79166667	70.20833333	76.20833333	30.5	11.41666667	21.25	63.95833333	44.58333333	36.375	59.33333333	17.70833333	62.45833333	69.20833333	18.58333333	56.625	6.375	54.45833333	16.91666667	17.04166667	36.04166667	119.5833333	25.75	42.04166667
37.04166667	35.20833333	13.08333333	34	34.70833333	50.29166667	37.33333333	41.25	12.33333333	12.5	47.375	34.04166667	36.54166667	40.66666667	41	41.58333333	54.20833333	41.08333333	72.625	38.25	26.5	27.70833333	43.95833333	34.08333333	33.33333333	80.20833333	25.25	40.66666667	40.29166667	46.16666667	36.66666667	22.20833333	31.66666667	35.125	39.70833333	40.20833333	47.79166667	33.41666667	40.45833333	33.91666667	14.70833333	87.29166667	13.125	28.75	40.79166667	45.54166667	33.45833333	79.875	58.29166667	39.16666667
65.58333333	48.91666667	21.16666667	49.91666667	51.20833333	46.25	37.625	39.25	18.29166667	20.41666667	61.20833333	53.79166667	43	49.08333333	14.25	72.16666667	50.45833333	48.625	79.625	54.04166667	35.45833333	59.375	49.91666667	48	51.54166667	66.16666667	25.25	32.29166667	53	43	43.66666667	38.58333333	56.08333333	31.54166667	52.75	53.625	54	41.33333333	41.16666667	55.16666667	18.95833333	81.95833333	23.75	42.875	59.75	73.79166667	61.75	47.625	81.75	63.66666667
113.2708333	80.8125	43.125	88.72916667	80.35416667	82.5	59	50.77083333	34.79166667	31.64583333	63.77083333	85.85416667	41.85416667	48.41666667	8.229166667	96.33333333	45.89583333	46.625	75.52083333	42.22916667	39.79166667	97.625	44.41666667	60.08333333	84.75	76.35416667	40.91666667	48.83333333	77.58333333	64.47916667	45.875	67.16666667	80.25	35.35416667	47.83333333	35.9375	52.60416667	69.625	62.1875	69.3125	19.95833333	66.83333333	66.64583333	62.02083333	93.75	109.6041667	88.91666667	78.25	105.2291667	50.47916667
155.8125	101.5833333	32.04166667	108.375	102.8541667	104.5625	84.75	52	18.14583333	56.5625	56.91666667	124.0416667	40.97916667	43.75	12.875	110.2083333	51.54166667	40.77083333	80.14583333	36.27083333	33.89583333	129.125	66.60416667	72.9375	126.4166667	102.2916667	23.77083333	70.72916667	92.89583333	87.02083333	39.04166667	102.6875	115.625	60.95833333	45.79166667	32.77083333	75.125	63.85416667	97.64583333	87.77083333	20.20833333	86.97916667	54.08333333	77.33333333	128.7916667	136.3333333	108.25	86.125	80.39583333	49.27083333
78.25	21.91666667	9.458333333	15.91666667	22.33333333	149.375	100.0416667	57.91666667	11.25	8.708333333	80.5	20.625	35.75	46.16666667	38.25	126	53.29166667	42.95833333	79.5	23.58333333	33.125	51.375	105.5833333	94.04166667	83.66666667	95.91666667	14.125	113.5	75.29166667	108.4583333	34.16666667	33.70833333	75.625	109.1666667	45.83333333	35.125	92.125	26.41666667	78.20833333	90.25	25.66666667	56.95833333	11.66666667	43.79166667	33.45833333	71.75	49.58333333	69.75	82.875	71.375
50.83333333	25.16666667	6.041666667	27.54166667	27.25	144.375	39.79166667	78.95833333	9.5	13.75	85.75	29.25	39.91666667	59.29166667	53.375	107.4583333	55.375	48.95833333	65.33333333	34	49.20833333	33.58333333	43.125	57.41666667	49.33333333	106.25	8.75	31.33333333	45.16666667	119.5208333	43.33333333	26.375	38.25	28	54.95833333	45.04166667	91	13.66666667	150.375	91.08333333	28.45833333	30.125	8.375	35.66666667	32.91666667	12.125	38.08333333	99	47.375	73.125
24.125	18	12.95833333	30.45833333	27.54166667	83.375	41.79166667	66.20833333	11.75	11.58333333	69.83333333	24.16666667	35.5	49.75	60.41666667	41.08333333	56.20833333	45.75	69.08333333	36.41666667	49.5	15.54166667	38.08333333	55.33333333	45.54166667	91.83333333	26.875	42.41666667	38.45833333	22.83333333	48.83333333	24.125	33.58333333	37.20833333	43.29166667	53.79166667	47.5	26.04166667	40.33333333	58.45833333	30.54166667	60.625	19.66666667	30.66666667	34	29.91666667	36.125	90.16666667	17.33333333	61.625
48.58333333	56.79166667	32	45.375	54.95833333	94.54166667	50.54166667	49.41666667	24.25	24.29166667	65.125	52.75	54.75	58.91666667	24.66666667	42.95833333	46.58333333	55.75	72.91666667	49.29166667	40.29166667	39.54166667	46.83333333	50.91666667	62.16666667	75.08333333	49.875	49.79166667	47.875	47	52.375	34.29166667	46.83333333	45.70833333	61.91666667	43.75	49.70833333	39.75	76.95833333	43.33333333	22	64.83333333	73.29166667	45.58333333	54.79166667	63.58333333	58.83333333	76.08333333	39.25	59.875
61.04166667	53.5	24.66666667	53.83333333	61.91666667	131.6666667	71.83333333	46.83333333	21.45833333	42.79166667	66.33333333	64.875	61.25	77.70833333	19.5	61.25	45.125	66.04166667	94	79.70833333	27.75	46.70833333	60	53.58333333	70.70833333	94.41666667	42.29166667	66.16666667	72.75	72.875	50.125	60.41666667	60.33333333	56.83333333	82.375	53.5	68.54166667	36.625	89.41666667	61	17.20833333	60.75	35.25	74.20833333	62.04166667	66.91666667	85.5	64.33333333	38.25	61.45833333
[truncated: 65 more columns]
